# Supplementary material for: Crystal structures of the two epimers from the unusual thermal C6-epimerization of 5-oxo-1,2,3,5,5a,6,7,9b-octa­hydro-7,9a-ep­oxy­pyrrolo­[2,1-a]iso­indole-6-carb­oxy­lic acid, 5a(RS),6(SR),7(RS),9a(SR),9b(SR) and 5a(RS),6(RS),7(RS),9a(SR),9b(SR)
Source: Acta Crystallogr E Crystallogr Commun. 2016 Sep 16;72(Pt 10):1429–33. doi: 10.1107/S2056989016014420 (PMC5050770; doi:10.1107/S2056989016014420)
Supplement: Supplementary file 1 [file e-72-01429-sup1.cif]

##############################################################################
#                                                                            #
# This CIF contains the data in a paper accepted for publication in          #
# Acta Crystallographica Section E. It conforms to the requirements of       #
# Notes for Authors for Acta Crystallographica Section E, and has been       #
# peer reviewed under the auspices of the IUCr Commission on Journals.       #
#                                                                            #
# Full details of the Crystallographic Information File format               #
# are given in the paper "The Crystallographic Information File (CIF):       #
# a New Standard Archive File for Crystallography" by S. R. Hall, F. H.      #
# Allen and I. D. Brown [Acta Cryst. (1991), A47, 655-685].                  #
#                                                                            #
# The current version of the core CIF dictionary is obtainable from          #
# ftp://ftp.iucr.org/pub/cif_core.dic.                                       #
#                                                                            #
# Software is freely available for graphical display of the structure(s)     #
# in this CIF. For information consult the CIF software page                 #
# http://www.iucr.org/resources/cif/software.                                #
#                                                                            #
# This file may be used for bona fide research purposes within the           #
# scientific community so long as proper attribution is given to the journal # 
# article from which it was obtained.                                        #
#                                                                            #
##############################################################################
data_global
_audit_creation_method
                       'from SHELXL97 CIF aIt is very nd IUCr SHELXL97-template'
_journal_date_recd_electronic     2016-08-12
_journal_date_accepted     2016-09-11
_journal_name_full     'Acta Crystallographica, Section E'
_journal_year     2016
_journal_volume     72
_journal_issue     10
_journal_page_first     1429
_journal_page_last     1433
_journal_paper_category     GO
_journal_paper_doi     10.1107/S2056989016014420
_journal_coeditor_code     ZS2368
_publ_contact_author_name     'Victo N. Khrustalev'
_publ_contact_author_address
;
Inorganic Chemistry Department,
Peoples' Friendship University of Russia (RUDN University),
6 Miklukho-Maklay St., Moscow 117198, Russian Federation
;
_publ_contact_author_email     'vnkhrustalev@gmail.com'
_publ_contact_author_fax     '+7-495-4339588'
_publ_contact_author_phone     '+7-495-9550976'
_publ_section_title
;\
Crystal structures of the two epimers from the unusual thermal C6-epimerization
of
5-oxo-1,2,3,5,5a,6,7,9b-octahydro-7,9a-epoxypyrrolo[2,1-<i>a</i>]isoindole-\
6-carboxylic acid,
5a(<i>RS</i>),6(<i>SR</i>),7(<i>RS</i>),9a(<i>SR</i>),9b(<i>SR</i>) and
5a(<i>RS</i>),6(<i>RS</i>),7(<i>RS</i>),9a(<i>SR</i>),9b(<i>SR</i>)
;
_publ_section_title_footnote     .
loop_
    _publ_author_name
    _publ_author_footnote
    _publ_author_address
    'Dmitry S. Poplevin' .
;
Organic Chemistry Department,
Peoples' Friendship University of Russia (RUDN University),
6 Miklukho-Maklay St., Moscow 117198, Russian Federation
;
    'Fedor I. Zubkov' .
;
Organic Chemistry Department,
Peoples' Friendship University of Russia (RUDN University),
6 Miklukho-Maklay St., Moscow 117198, Russian Federation
;
    'Pavel V. Dorovatovskii' .
;
National Research Centre "Kurchatov Institute",
1 Acad. Kurchatov Sq., Moscow 123182, Russian Federation
;
    'Yan V. Zubavichus' .
;
National Research Centre "Kurchatov Institute",
1 Acad. Kurchatov Sq., Moscow 123182, Russian Federation
;
    'Victor N. Khrustalev' .
;
Inorganic Chemistry Department,
Peoples' Friendship University of Russia (RUDN University),
6 Miklukho-Maklay St., Moscow 117198, Russian Federation
X-Ray Structural Centre,
A.N. Nesmeyanov Institute of Organoelement Compounds,
Russian Academy of Sciences,
28 Vavilov St., B--334, Moscow 119991, Russian Federation
;
_publ_section_synopsis
;\
The two epimers from the unusual thermal C6-epimerization of
5-oxo-1,2,3,5,5a,6,7,9b-octahydro-7,9a-epoxypyrrolo[2,1-<i>a</i>]isoindole-6-\
carboxylic acid,
5a(<i>RS</i>),6(<i>SR</i>),7(<i>RS</i>),9a(<i>SR</i>),9b(<i>SR</i>) and
5a(<i>RS</i>),6(<i>RS</i>),7(<i>RS</i>),9a(<i>SR</i>),9b(<i>SR</i>) have
similar geometries but differ in their hydrogen-bonded crystal-packing modes
;
data_Ia
_database_code_depnum_ccdc_archive 'CCDC 1503859'
_audit_creation_method     'SHELXL-2014/7'
_chemical_name_systematic
;\
5a(<i>RS</i>),6(<i>SR</i>),7(<i>RS</i>),9a(<i>SR</i>),\
9b(<i>SR</i>)-5-Oxo-1,2,3,5,5a,6,7,9b-octahydro-\
7,9a-epoxypyrrolo[2,1-<i>a</i>]isoindole-6-carboxylic acid
;
_chemical_name_common     ?
_chemical_formula_moiety     'C12 H13 N O4'
_chemical_formula_sum     'C12 H13 N O4'
_chemical_formula_iupac     'C12 H13 N O4'
_chemical_formula_weight     235.23
_chemical_melting_point_gt     413
_chemical_melting_point_lt     414
_shelx_space_group_comment
;
The symmetry employed for this shelxl refinement is uniquely defined
by the following loop, which should always be used as a source of
symmetry information in preference to the above space-group names.
They are only intended as comments.
;
_space_group_crystal_system     monoclinic
_space_group_name_H-M_alt     'P 21/c'
_space_group_name_Hall     '-P 2ybc'
loop_
    _space_group_symop_operation_xyz
    'x, y, z'
    '-x, y+1/2, -z+1/2'
    '-x, -y, -z'
    'x, -y-1/2, z-1/2'
_cell_length_a     11.045(2)
_cell_length_b     9.2023(18)
_cell_length_c     11.062(2)
_cell_angle_alpha     90
_cell_angle_beta     100.91(3)
_cell_angle_gamma     90
_cell_volume     1104.1(4)
_cell_formula_units_Z     4
_cell_measurement_reflns_used     600
_cell_measurement_theta_min     4.5
_cell_measurement_theta_max     38.0
_cell_measurement_temperature     100(2)
_exptl_crystal_description     prism
_exptl_crystal_colour     colourless
_exptl_crystal_size_max     0.20
_exptl_crystal_size_mid     0.15
_exptl_crystal_size_min     0.15
_exptl_crystal_density_diffrn     1.415
_exptl_crystal_density_meas     ?
_exptl_crystal_density_method     ?
_exptl_crystal_F_000     496
_exptl_absorpt_coefficient_mu     0.229
_exptl_absorpt_correction_type     multi-scan
_exptl_absorpt_process_details
;
(<i>SCALA</i>; Evans, 2006)
;
_shelx_estimated_absorpt_T_min     0.952
_shelx_estimated_absorpt_T_max     0.963
_exptl_absorpt_correction_T_min     0.950
_exptl_absorpt_correction_T_max     0.960
_diffrn_ambient_temperature     100(2)
_diffrn_radiation_type     synchrotron
_diffrn_radiation_wavelength     0.96990
_diffrn_measurement_device_type     'MAR CCD'
_diffrn_measurement_method     '\f scan'
_diffrn_detector_area_resol_mean     ?
_diffrn_reflns_number     12183
_diffrn_reflns_av_R_equivalents     0.0854
_diffrn_reflns_theta_min     4.448
_diffrn_reflns_theta_max     38.472
_diffrn_reflns_theta_full     35.587
_diffrn_measured_fraction_theta_max     0.954
_diffrn_measured_fraction_theta_full     0.989
_diffrn_reflns_limit_h_min     -13
_diffrn_reflns_limit_h_max     14
_diffrn_reflns_limit_k_min     -11
_diffrn_reflns_limit_k_max     10
_diffrn_reflns_limit_l_min     -13
_diffrn_reflns_limit_l_max     13
_refine_special_details     ?
_reflns_number_total     2329
_reflns_number_gt     1864
_reflns_threshold_expression     'I > 2\s(I)'
_refine_ls_structure_factor_coef     Fsqd
_refine_ls_matrix_type     full
_refine_ls_R_factor_all     0.0838
_refine_ls_R_factor_gt     0.0718
_refine_ls_wR_factor_gt     0.1757
_refine_ls_wR_factor_ref     0.1890
_refine_ls_goodness_of_fit_ref     1.016
_refine_ls_restrained_S_all     1.016
_refine_ls_number_reflns     2329
_refine_ls_number_parameters     158
_refine_ls_number_restraints     0
_refine_ls_hydrogen_treatment     mixed
_refine_ls_weighting_scheme     calc
_refine_ls_weighting_details
                   'w=1/[\s^2^(Fo^2^)+(0.08P)^2^+1.0P] where P=(Fo^2^+2Fc^2^)/3'
_atom_sites_solution_hydrogens     mixed
_atom_sites_solution_primary     difmap
_atom_sites_solution_secondary     difmap
_refine_ls_shift/su_max     0.000
_refine_ls_shift/su_mean     0.000
_refine_diff_density_max     0.425
_refine_diff_density_min     -0.433
_refine_ls_extinction_method
;
SHELXL-2014/7 (Sheldrick, 2015)
;
_refine_ls_extinction_coef     0.104(9)
_refine_ls_extinction_expression
                                  'Fc^*^=kFc[1+0.001xFc^2^\l^3^/sin(2\q)]^-1/4^'
loop_
    _atom_type_symbol
    _atom_type_description
    _atom_type_scat_dispersion_real
    _atom_type_scat_dispersion_imag
    _atom_type_scat_source
    'C' 'C' 0.0070 0.0030
                         'International Tables Vol C Tables 4.2.6.8 and 6.1.1.4'
    'H' 'H' 0.0000 0.0000
                         'International Tables Vol C Tables 4.2.6.8 and 6.1.1.4'
    'N' 'N' 0.0130 0.0070
                         'International Tables Vol C Tables 4.2.6.8 and 6.1.1.4'
    'O' 'O' 0.0210 0.0120
                         'International Tables Vol C Tables 4.2.6.8 and 6.1.1.4'
_computing_data_collection
;
<i>Automar</i> (MarXperts, 2015)
;
_computing_cell_refinement
;
<i>i</i>Mosflm (Battye <i>et al.</i>, 2011)
;
_computing_data_reduction
;
<i>i</i>Mosflm (Battye <i>et al.</i>, 2011)
;
_computing_structure_solution
;
SHELXS97 (Sheldrick, 2008)
;
_computing_structure_refinement
;
SHELXL-2014 (Sheldrick, 2015)
;
_computing_molecular_graphics
;
SHELXTL (Sheldrick, 2008)
;
_computing_publication_material
;
SHELXTL (Sheldrick, 2008)
;
loop_
    _atom_site_type_symbol
    _atom_site_label
    _atom_site_fract_x
    _atom_site_fract_y
    _atom_site_fract_z
    _atom_site_U_iso_or_equiv
    _atom_site_adp_type
    _atom_site_calc_flag
    _atom_site_occupancy
    _atom_site_disorder_assembly
    _atom_site_disorder_group
    C C1 0.8345(2) 0.9330(3) 0.5467(2) 0.0330(6) Uani d 1 . .
    H H1A 0.8888 0.8929 0.4933 0.040 Uiso calc 1 . .
    H H1B 0.8859 0.9780 0.6202 0.040 Uiso calc 1 . .
    C C2 0.7415(2) 1.0430(3) 0.4762(2) 0.0349(6) Uani d 1 . .
    H H2A 0.7799 1.1002 0.4177 0.042 Uiso calc 1 . .
    H H2B 0.7123 1.1106 0.5341 0.042 Uiso calc 1 . .
    C C3 0.6333(2) 0.9507(3) 0.4064(2) 0.0312(6) Uani d 1 . .
    H H3A 0.5531 0.9989 0.4059 0.037 Uiso calc 1 . .
    H H3B 0.6426 0.9320 0.3205 0.037 Uiso calc 1 . .
    N N4 0.64418(17) 0.8166(2) 0.47832(17) 0.0272(5) Uani d 1 . .
    C C5 0.60154(19) 0.6839(2) 0.4418(2) 0.0253(5) Uani d 1 . .
    O O5 0.52224(14) 0.65677(18) 0.34888(14) 0.0280(5) Uani d 1 . .
    C C5A 0.66529(19) 0.5736(2) 0.53586(19) 0.0236(5) Uani d 1 . .
    H H5A 0.6166 0.5553 0.6019 0.028 Uiso calc 1 . .
    C C6 0.7153(2) 0.4306(2) 0.4908(2) 0.0254(5) Uani d 1 . .
    H H6 0.7007 0.3500 0.5470 0.030 Uiso calc 1 . .
    C C7 0.8561(2) 0.4655(3) 0.5143(2) 0.0296(6) Uani d 1 . .
    H H7 0.9050 0.4068 0.4645 0.035 Uiso calc 1 . .
    C C8 0.9021(2) 0.4591(3) 0.6528(2) 0.0330(6) Uani d 1 . .
    H H8 0.9504 0.3847 0.6980 0.040 Uiso calc 1 . .
    C C9 0.8604(2) 0.5799(3) 0.6976(2) 0.0302(6) Uani d 1 . .
    H H9 0.8737 0.6103 0.7812 0.036 Uiso calc 1 . .
    C C9A 0.7874(2) 0.6583(2) 0.5868(2) 0.0251(5) Uani d 1 . .
    C C9B 0.7500(2) 0.8164(3) 0.5827(2) 0.0291(6) Uani d 1 . .
    H H9B 0.7224 0.8442 0.6606 0.035 Uiso calc 1 . .
    O O10 0.85603(14) 0.62038(18) 0.49215(14) 0.0276(4) Uani d 1 . .
    C C11 0.6649(2) 0.3852(2) 0.3585(2) 0.0251(5) Uani d 1 . .
    O O11 0.71540(16) 0.4123(2) 0.27256(16) 0.0374(5) Uani d 1 . .
    O O12 0.56401(14) 0.30469(18) 0.35042(15) 0.0265(4) Uani d 1 . .
    H H12 0.539(3) 0.275(3) 0.272(3) 0.040 Uiso d 1 . .
loop_
    _atom_site_aniso_label
    _atom_site_aniso_U_11
    _atom_site_aniso_U_22
    _atom_site_aniso_U_33
    _atom_site_aniso_U_12
    _atom_site_aniso_U_13
    _atom_site_aniso_U_23
    C1 0.0350(13) 0.0293(13) 0.0289(12) -0.0063(9) -0.0086(10) -0.0015(9)
    C2 0.0433(15) 0.0252(13) 0.0318(14) -0.0031(10) -0.0039(11) 0.0009(9)
    C3 0.0333(13) 0.0261(13) 0.0304(13) 0.0025(9) -0.0033(10) 0.0043(9)
    N4 0.0257(10) 0.0236(11) 0.0278(10) 0.0004(7) -0.0064(8) 0.0017(7)
    C5 0.0192(10) 0.0290(12) 0.0246(11) -0.0003(8) -0.0036(8) 0.0016(8)
    O5 0.0233(8) 0.0293(9) 0.0259(9) -0.0010(6) -0.0098(6) 0.0025(6)
    C5A 0.0190(10) 0.0270(12) 0.0214(11) -0.0001(8) -0.0052(8) 0.0018(8)
    C6 0.0229(11) 0.0254(12) 0.0235(11) -0.0011(8) -0.0066(8) 0.0011(8)
    C7 0.0215(11) 0.0309(13) 0.0314(13) 0.0017(9) -0.0075(9) -0.0039(9)
    C8 0.0252(11) 0.0324(13) 0.0334(14) 0.0030(9) -0.0148(9) 0.0008(9)
    C9 0.0268(12) 0.0341(14) 0.0237(12) -0.0021(9) -0.0102(9) 0.0011(9)
    C9A 0.0231(11) 0.0260(12) 0.0226(11) -0.0001(8) -0.0045(8) -0.0008(8)
    C9B 0.0269(12) 0.0323(14) 0.0236(11) 0.0001(9) -0.0066(9) -0.0003(9)
    O10 0.0222(8) 0.0303(9) 0.0276(9) -0.0023(6) -0.0023(6) -0.0015(7)
    C11 0.0221(11) 0.0246(12) 0.0254(12) 0.0003(8) -0.0036(8) 0.0000(8)
    O11 0.0352(10) 0.0471(12) 0.0276(10) -0.0085(8) 0.0004(7) -0.0016(7)
    O12 0.0205(8) 0.0301(9) 0.0251(9) -0.0027(6) -0.0053(6) -0.0030(6)
_geom_special_details
;
 All esds (except the esd in the dihedral angle between two l.s. planes)
 are estimated using the full covariance matrix.  The cell esds are taken
 into account individually in the estimation of esds in distances, angles
 and torsion angles; correlations between esds in cell parameters are only
 used when they are defined by crystal symmetry.  An approximate (isotropic)
 treatment of cell esds is used for estimating esds involving l.s. planes.
;
loop_
    _geom_bond_atom_site_label_1
    _geom_bond_atom_site_label_2
    _geom_bond_site_symmetry_2
    _geom_bond_distance
    _geom_bond_publ_flag
    C1 C9B . 1.524(4) ?
    C1 C2 . 1.544(3) ?
    C1 H1A . 0.9900 ?
    C1 H1B . 0.9900 ?
    C2 C3 . 1.548(3) ?
    C2 H2A . 0.9900 ?
    C2 H2B . 0.9900 ?
    C3 N4 . 1.461(3) ?
    C3 H3A . 0.9900 ?
    C3 H3B . 0.9900 ?
    N4 C5 . 1.343(3) ?
    N4 C9B . 1.480(3) ?
    C5 O5 . 1.243(3) ?
    C5 C5A . 1.527(3) ?
    C5A C6 . 1.546(3) ?
    C5A C9A . 1.568(3) ?
    C5A H5A . 1.0000 ?
    C6 C11 . 1.522(3) ?
    C6 C7 . 1.561(3) ?
    C6 H6 . 1.0000 ?
    C7 O10 . 1.446(3) ?
    C7 C8 . 1.522(3) ?
    C7 H7 . 1.0000 ?
    C8 C9 . 1.334(4) ?
    C8 H8 . 0.9500 ?
    C9 C9A . 1.516(3) ?
    C9 H9 . 0.9500 ?
    C9A O10 . 1.447(3) ?
    C9A C9B . 1.511(3) ?
    C9B H9B . 1.0000 ?
    C11 O11 . 1.216(3) ?
    C11 O12 . 1.327(3) ?
    O12 H12 . 0.90(3) ?
loop_
    _geom_angle_atom_site_label_1
    _geom_angle_atom_site_label_2
    _geom_angle_atom_site_label_3
    _geom_angle_site_symmetry_1
    _geom_angle_site_symmetry_3
    _geom_angle
    _geom_angle_publ_flag
    C9B C1 C2 . . 102.2(2) ?
    C9B C1 H1A . . 111.3 ?
    C2 C1 H1A . . 111.3 ?
    C9B C1 H1B . . 111.3 ?
    C2 C1 H1B . . 111.3 ?
    H1A C1 H1B . . 109.2 ?
    C1 C2 C3 . . 105.63(19) ?
    C1 C2 H2A . . 110.6 ?
    C3 C2 H2A . . 110.6 ?
    C1 C2 H2B . . 110.6 ?
    C3 C2 H2B . . 110.6 ?
    H2A C2 H2B . . 108.7 ?
    N4 C3 C2 . . 102.45(18) ?
    N4 C3 H3A . . 111.3 ?
    C2 C3 H3A . . 111.3 ?
    N4 C3 H3B . . 111.3 ?
    C2 C3 H3B . . 111.3 ?
    H3A C3 H3B . . 109.2 ?
    C5 N4 C3 . . 128.07(19) ?
    C5 N4 C9B . . 114.43(18) ?
    C3 N4 C9B . . 113.42(18) ?
    O5 C5 N4 . . 125.7(2) ?
    O5 C5 C5A . . 126.3(2) ?
    N4 C5 C5A . . 108.04(17) ?
    C5 C5A C6 . . 119.56(18) ?
    C5 C5A C9A . . 99.73(17) ?
    C6 C5A C9A . . 101.74(17) ?
    C5 C5A H5A . . 111.5 ?
    C6 C5A H5A . . 111.5 ?
    C9A C5A H5A . . 111.5 ?
    C11 C6 C5A . . 117.10(17) ?
    C11 C6 C7 . . 112.8(2) ?
    C5A C6 C7 . . 100.16(17) ?
    C11 C6 H6 . . 108.8 ?
    C5A C6 H6 . . 108.8 ?
    C7 C6 H6 . . 108.8 ?
    O10 C7 C8 . . 101.44(18) ?
    O10 C7 C6 . . 101.91(17) ?
    C8 C7 C6 . . 107.0(2) ?
    O10 C7 H7 . . 115.0 ?
    C8 C7 H7 . . 115.0 ?
    C6 C7 H7 . . 115.0 ?
    C9 C8 C7 . . 105.6(2) ?
    C9 C8 H8 . . 127.2 ?
    C7 C8 H8 . . 127.2 ?
    C8 C9 C9A . . 105.3(2) ?
    C8 C9 H9 . . 127.3 ?
    C9A C9 H9 . . 127.3 ?
    O10 C9A C9B . . 112.83(19) ?
    O10 C9A C9 . . 101.49(18) ?
    C9B C9A C9 . . 125.67(19) ?
    O10 C9A C5A . . 98.78(16) ?
    C9B C9A C5A . . 104.85(17) ?
    C9 C9A C5A . . 110.12(18) ?
    N4 C9B C9A . . 101.29(17) ?
    N4 C9B C1 . . 103.16(18) ?
    C9A C9B C1 . . 120.6(2) ?
    N4 C9B H9B . . 110.3 ?
    C9A C9B H9B . . 110.3 ?
    C1 C9B H9B . . 110.3 ?
    C7 O10 C9A . . 95.65(17) ?
    O11 C11 O12 . . 124.4(2) ?
    O11 C11 C6 . . 123.9(2) ?
    O12 C11 C6 . . 111.56(19) ?
    C11 O12 H12 . . 109.4(19) ?
loop_
    _geom_torsion_atom_site_label_1
    _geom_torsion_atom_site_label_2
    _geom_torsion_atom_site_label_3
    _geom_torsion_atom_site_label_4
    _geom_torsion_site_symmetry_1
    _geom_torsion_site_symmetry_2
    _geom_torsion_site_symmetry_3
    _geom_torsion_site_symmetry_4
    _geom_torsion
    _geom_torsion_publ_flag
    C9B C1 C2 C3 . . . . -35.5(3) ?
    C1 C2 C3 N4 . . . . 23.1(3) ?
    C2 C3 N4 C5 . . . . -157.3(2) ?
    C2 C3 N4 C9B . . . . -1.6(3) ?
    C3 N4 C5 O5 . . . . -16.7(4) ?
    C9B N4 C5 O5 . . . . -172.2(2) ?
    C3 N4 C5 C5A . . . . 164.6(2) ?
    C9B N4 C5 C5A . . . . 9.0(3) ?
    O5 C5 C5A C6 . . . . 45.6(3) ?
    N4 C5 C5A C6 . . . . -135.7(2) ?
    O5 C5 C5A C9A . . . . 155.1(2) ?
    N4 C5 C5A C9A . . . . -26.1(2) ?
    C5 C5A C6 C11 . . . . -18.4(3) ?
    C9A C5A C6 C11 . . . . -126.8(2) ?
    C5 C5A C6 C7 . . . . 103.9(2) ?
    C9A C5A C6 C7 . . . . -4.5(2) ?
    C11 C6 C7 O10 . . . . 92.5(2) ?
    C5A C6 C7 O10 . . . . -32.8(2) ?
    C11 C6 C7 C8 . . . . -161.48(19) ?
    C5A C6 C7 C8 . . . . 73.2(2) ?
    O10 C7 C8 C9 . . . . 32.0(3) ?
    C6 C7 C8 C9 . . . . -74.4(2) ?
    C7 C8 C9 C9A . . . . 0.9(3) ?
    C8 C9 C9A O10 . . . . -33.6(2) ?
    C8 C9 C9A C9B . . . . -162.9(2) ?
    C8 C9 C9A C5A . . . . 70.3(3) ?
    C5 C5A C9A O10 . . . . -82.84(18) ?
    C6 C5A C9A O10 . . . . 40.32(19) ?
    C5 C5A C9A C9B . . . . 33.7(2) ?
    C6 C5A C9A C9B . . . . 156.88(18) ?
    C5 C5A C9A C9 . . . . 171.42(19) ?
    C6 C5A C9A C9 . . . . -65.4(2) ?
    C5 N4 C9B C9A . . . . 13.2(3) ?
    C3 N4 C9B C9A . . . . -146.0(2) ?
    C5 N4 C9B C1 . . . . 138.6(2) ?
    C3 N4 C9B C1 . . . . -20.6(3) ?
    O10 C9A C9B N4 . . . . 77.5(2) ?
    C9 C9A C9B N4 . . . . -157.9(2) ?
    C5A C9A C9B N4 . . . . -29.0(2) ?
    O10 C9A C9B C1 . . . . -35.3(3) ?
    C9 C9A C9B C1 . . . . 89.3(3) ?
    C5A C9A C9B C1 . . . . -141.8(2) ?
    C2 C1 C9B N4 . . . . 33.3(2) ?
    C2 C1 C9B C9A . . . . 145.2(2) ?
    C8 C7 O10 C9A . . . . -50.66(19) ?
    C6 C7 O10 C9A . . . . 59.66(18) ?
    C9B C9A O10 C7 . . . . -171.63(16) ?
    C9 C9A O10 C7 . . . . 51.38(18) ?
    C5A C9A O10 C7 . . . . -61.36(16) ?
    C5A C6 C11 O11 . . . . 95.3(3) ?
    C7 C6 C11 O11 . . . . -20.2(3) ?
    C5A C6 C11 O12 . . . . -88.8(2) ?
    C7 C6 C11 O12 . . . . 155.70(19) ?
loop_
    _geom_hbond_atom_site_label_D
    _geom_hbond_atom_site_label_H
    _geom_hbond_atom_site_label_A
    _geom_hbond_site_symmetry_A
    _geom_hbond_distance_DH
    _geom_hbond_distance_HA
    _geom_hbond_distance_DA
    _geom_hbond_angle_DHA
    O12 H12 O5 2_645 0.90(3) 1.75(3) 2.613(2) 157(3)
    C5A H5A O12 3_666 1.00 2.51 3.234(3) 129
_shelx_hkl_file
;
  14   1  -2   12.25    5.18
 -13   0   1    0.58    4.26
  13   0  -1   -2.31    4.67
  13   0  -1    1.21    3.51
 -13   0   2    0.53    4.24
  13   0  -2    0.09    4.87
  13   0  -2    0.75    3.45
 -13   0   3   -1.79    4.51
  13   0  -3    3.86    5.10
  13   0  -3    1.83    3.45
 -13   0   4    0.68    4.57
  13   0  -4    4.51    5.45
  13   0  -4   -0.16    3.23
 -13   0   5    2.83    4.82
  13   0  -5    0.69    5.78
  13   0  -5    0.72    3.25
 -13   0   6   26.29    6.55
  13   0  -6    2.51    4.52
 -13   1   1   32.56    9.33
  13  -1  -1   34.24    9.78
  13  -1  -1   35.49    8.78
  13   1  -1   36.48    9.43
  13   1  -1   31.84    8.74
 -13  -1   1   31.44    9.31
  13  -1  -2   37.87    5.72
 -13   1   2   37.09    8.61
  13  -1  -2   -1.70    8.90
  13   1  -2   37.28    8.94
  13   1  -2   31.01    7.94
 -13  -1   2   32.30    8.63
 -13   1   3  185.92   23.08
  13  -1  -3    1.43   21.08
  13  -1  -3    0.68   22.10
  13   1  -3    1.20   20.76
  13   1  -3  191.13   22.63
 -13  -1   3  167.18   22.78
 -13   1   4    3.74    5.21
  13  -1  -4    1.69    5.76
  13  -1  -4    0.89    3.95
  13   1  -4   -1.41    5.05
  13   1  -4    6.51    3.76
 -13  -1   4    2.41    4.25
 -13   1   5   13.99    5.49
  13  -1  -5   -1.48    6.18
  13  -1  -5   -2.44    3.92
  13   1  -5    0.71    4.59
  13   1  -5    1.85    4.08
 -13  -1   5    7.61    4.68
  13  -1  -6   -0.36    3.85
  13   1  -6    1.25    4.00
 -13  -1   6   -1.61    4.36
 -13   2   1    3.44    4.98
  13  -2  -1    0.02    4.19
  13   2  -1    1.04    3.12
 -13  -2   1    0.94    4.33
 -13   2   2   10.99    5.62
  13  -2  -2   -0.63    6.06
  13  -2  -2   -0.22    4.42
  13   2  -2    9.68    4.24
 -13  -2   2    8.42    4.66
 -13  -2   3    2.28    3.30
 -13   2   3    2.59    4.56
  13  -2  -3    1.75    6.07
  13  -2  -3    2.17    4.36
  13   2  -3    5.88    3.79
 -13  -2   4    5.99    3.49
 -13   2   4    9.51    5.21
  13  -2  -4    1.53    6.57
  13  -2  -4    1.53    4.70
  13   2  -4   10.94    4.03
  13  -2  -5   -1.56    4.94
  13   2  -5    7.19    3.77
 -13  -2   5    2.95    4.19
  13   2  -6    0.58    3.91
 -13  -2   6    0.53    4.83
 -13   3   1   67.94   11.52
  13  -3  -1   -2.13   10.48
  13  -3  -1   -2.21    9.89
  13   3  -1   67.60   10.15
 -13  -3   1   57.14   10.78
 -13   3   2   11.61    6.60
  13  -3  -2    0.48    5.96
  13  -3  -2    5.24    5.70
  13   3  -2    6.48    4.17
 -13  -3   2    7.36    5.39
 -13   3   3  126.65   24.12
  13  -3  -3    4.00   21.83
  13  -3  -3    1.47   22.90
  13   3  -3  195.93   23.42
 -13  -3   3  133.60   23.52
  13   3  -4   97.64   18.26
 -13  -3   4   53.94   18.19
  13   3  -5   13.93    5.81
 -13  -3   5    7.13    5.44
  13   3  -6    5.01    4.24
 -13  -3   6    2.93    4.56
  13   4  -1    5.90    4.42
 -13  -4   1    6.72    5.74
  13   4  -2   78.89   15.49
 -13  -4   2   44.76   15.65
  13   4  -3  109.72   20.28
 -13  -4   3   59.62   20.33
  13   4  -4    1.24    5.09
 -13  -4   4    4.09    4.76
  13   4  -5   17.71    5.55
 -13  -4   5    8.43    5.77
 -12   0   1    1.25    3.78
  12   0  -1    1.45    4.08
  12   0  -1    0.83    3.15
 -12   0   2   63.27   15.04
  12   0  -2   69.54   14.44
  12   0  -2   59.84   14.71
 -12   0   3    0.72    3.70
  12   0  -3    1.88    4.31
  12   0  -3    3.99    3.41
 -12   0   4   47.63    8.89
  12   0  -4    3.83    8.73
  12   0  -4   42.56    8.46
 -12   0   5   -0.93    3.79
  12   0  -5    0.43    4.75
  12   0  -5    2.11    3.56
  12   0  -6    0.71    7.80
  12   0  -6   -0.60    6.76
 -12   0   7    1.06    3.76
  12   0  -7   -0.82    5.14
  12   0  -7   -0.48    3.02
  12  -1  -1   27.55    4.55
 -12   1   1   27.32    7.39
  12  -1  -1   29.07    7.59
  12   1  -1   20.72    6.62
 -12  -1   1   22.60    7.25
 -12   1   2   35.29   10.69
  12  -1  -2   42.58   10.78
  12  -1  -2   39.34   10.43
  12   1  -2   49.53   10.49
 -12  -1   2   46.10   10.64
  12   1  -3  200.17   27.95
 -12  -1   3  182.77   28.02
 -12   1   3  222.37   45.76
  12  -1  -3  217.54   41.76
  12  -1  -3  211.21   45.56
 -12   1   4   68.45   16.55
  12  -1  -4   68.48   16.15
  12   1  -4   73.50   16.09
 -12  -1   4   68.37   16.23
 -12   1   5   31.75    6.74
  12  -1  -5   -0.09    7.53
  12  -1  -5    0.00    5.56
  12   1  -5   31.91    5.83
 -12  -1   5   30.42    6.22
 -12   1   6   37.53    7.53
  12  -1  -6    3.26    8.09
  12  -1  -6    0.59    6.44
  12   1  -6   34.09    6.38
 -12  -1   6   30.35    6.69
 -12   1   7    4.64    4.91
  12  -1  -7   -1.78    3.76
  12   1  -7   -0.08    2.84
 -12  -1   7    4.25    3.88
  12   1  -8   -0.38    3.70
 -12  -1   8   17.35    4.91
 -12   2   1  579.63  117.06
  12  -2  -1  198.21  104.81
  12  -2  -1  644.78  116.92
  12   2  -1  592.62  116.85
 -12  -2   1  563.49  116.93
  12  -2  -2    0.28    3.92
  12   2  -2    9.17    2.78
 -12  -2   2    7.15    3.20
 -12   2   2    5.95    4.34
  12  -2  -2    9.55    4.18
 -12   2   3    0.02    4.78
  12  -2  -3   -1.74    5.16
  12  -2  -3   -1.96    3.66
  12   2  -3    4.56    3.14
 -12  -2   3    0.54    3.49
 -12   2   4   27.04    6.24
  12  -2  -4    1.55    7.16
  12  -2  -4    1.18    5.43
  12   2  -4   24.49    5.24
 -12  -2   4   18.21    5.36
 -12   2   5  243.68   46.66
  12  -2  -5    3.63   42.34
  12   2  -5  267.15   46.25
 -12  -2   5  233.03   46.31
 -12  -2   6   65.76    7.10
 -12   2   6   59.64   11.47
  12  -2  -6    4.82   11.34
  12  -2  -6    1.34   10.27
  12   2  -6   64.00   10.52
 -12   2   7   -0.08    5.58
  12  -2  -7    1.45    5.02
  12   2  -7    1.61    2.78
 -12  -2   7    2.71    3.76
  12   2  -8    0.56    3.14
 -12  -2   8   10.24    4.35
 -12   3   1    0.99    5.27
  12  -3  -1    4.27    5.11
  12  -3  -1   -0.08    3.95
  12   3  -1    3.50    3.49
 -12  -3   1    5.91    3.96
 -12   3   2   28.93    6.64
  12  -3  -2    3.22    6.50
  12  -3  -2   -1.92    5.51
  12   3  -2   27.61    5.32
 -12  -3   2   20.22    5.61
 -12  -3   3    0.70    2.80
 -12   3   3   -2.17    4.77
  12  -3  -3    2.24    5.15
  12  -3  -3   -1.04    4.74
  12   3  -3    1.75    3.32
 -12   3   4   -0.17    4.99
  12  -3  -4   -0.11    5.21
  12  -3  -4    5.23    4.97
  12   3  -4    3.82    3.28
 -12  -3   4    0.50    3.61
 -12   3   5    2.02    4.75
  12  -3  -5   -0.61    5.41
  12  -3  -5    3.04    4.30
  12   3  -5    1.80    3.23
 -12  -3   5    0.14    3.63
  12   3  -6   20.17    5.69
 -12  -3   6   17.73    5.92
  12   3  -7    1.35    3.09
 -12  -3   7    1.00    3.51
  12   3  -8   -1.90    3.15
 -12  -3   8    7.74    4.19
 -12   4   1   43.15    9.36
  12  -4  -1    1.40    8.27
  12  -4  -1    1.98    8.24
  12   4  -1   48.99    7.84
 -12  -4   1   39.35    8.22
 -12   4   2    0.79    5.53
  12  -4  -2    0.18    4.94
  12  -4  -2    3.10    5.34
  12   4  -2    4.03    3.41
 -12  -4   2    3.45    3.78
 -12   4   3   63.23   12.82
  12  -4  -3   -1.24   11.52
  12  -4  -3    4.58   11.59
  12   4  -3   89.56   11.57
 -12  -4   3   72.72   11.65
 -12   4   4   13.83    7.30
  12  -4  -4    2.66    7.12
  12  -4  -4    0.29    6.59
  12   4  -4   22.13    4.98
 -12  -4   4   21.30    5.31
  12   4  -5    0.11    3.13
 -12  -4   5    0.83    3.55
  12   4  -6    5.46    3.28
 -12  -4   6    2.68    3.61
  12   4  -7    9.49    3.92
 -12  -4   7    7.32    4.22
  12  -5  -1    0.28    4.63
  12   5  -1   23.96    6.26
 -12  -5   1   15.58    6.47
  12  -5  -2   -0.50    8.83
  12   5  -2   49.67    8.89
 -12  -5   2   26.10    8.66
  12   5  -3    3.97    3.98
 -12  -5   3    2.64    4.17
  12   5  -4   27.80    7.05
 -12  -5   4   25.22    7.50
  12   5  -5   -0.46    2.95
 -12  -5   5   -0.81    3.42
  12   5  -6    2.99    3.20
 -12  -5   6    2.66    3.63
  12   6  -1   14.99    5.95
 -12  -6   1    8.67    6.25
  12   6  -2   45.84    9.94
 -12  -6   2   22.31    9.73
  12   6  -3    1.43    3.90
 -12  -6   3    0.46    4.24
 -12  -6   4    6.79    3.30
  12   6  -4    8.53    3.26
 -11   0   1    4.10    2.99
  11   0  -1    4.74    3.08
  11   0  -1    5.65    2.89
 -11   0   2   25.40    7.00
  11   0  -2   28.90    7.22
  11   0  -2   25.20    7.01
 -11   0   3    4.92    3.48
  11   0  -3    1.96    3.49
  11   0  -3    5.47    3.18
 -11   0   4   14.74    3.46
  11   0  -4   13.93    4.54
 -11   0   5    1.45    3.28
  11   0  -5   -0.54    3.47
  11   0  -5    3.25    2.77
 -11   0   6  122.95   27.77
  11   0  -6  123.25   25.95
  11   0  -6  127.55   27.74
 -11   0   7    0.42    3.46
  11   0  -7   -0.73    2.22
 -11   0   8    1.07    3.58
  11   0  -8    3.19    5.69
  11   0  -8   -0.78    2.71
 -11   0   9   -2.03    3.84
  11   0  -9    2.31    3.57
 -11   1   1  254.54   38.76
  11  -1  -1  296.42   57.04
  11  -1  -1  272.98   63.04
  11   1  -1  304.90   62.98
 -11  -1   1  301.92   63.04
  11  -1  -2   74.68   10.52
 -11   1   2   73.04   17.71
  11  -1  -2   67.80   17.50
  11   1  -2   82.09   17.54
 -11  -1   2   87.47   17.67
 -11   1   3  288.96   60.17
  11  -1  -3  292.15   54.39
  11  -1  -3  253.84   60.04
  11   1  -3  266.31   59.99
 -11  -1   3  279.14   60.05
 -11   1   4  284.46   62.92
  11  -1  -4  315.16   57.01
  11  -1  -4  244.52   62.74
  11   1  -4  297.79   62.79
 -11  -1   4  305.30   62.81
  11   1  -5   28.84    4.90
 -11   1   5   28.30    8.23
  11  -1  -5   27.92    8.40
  11  -1  -5   26.16    7.73
 -11  -1   5   35.32    7.78
 -11   1   6   44.86   11.02
  11  -1  -6   46.54   11.46
  11  -1  -6   50.60   10.98
  11   1  -6   41.53   10.68
 -11  -1   6   42.94   10.80
 -11   1   7   37.95    7.82
  11  -1  -7   27.49    9.08
  11  -1  -7    1.40    7.20
  11   1  -7   32.28    7.09
 -11  -1   7   39.76    7.54
 -11   1   8    1.41    3.81
  11  -1  -8    0.84    3.75
  11   1  -8   -0.58    2.60
 -11  -1   8    0.97    3.48
 -11   1   9    8.22    4.66
  11  -1  -9    0.56    4.39
  11   1  -9   -1.88    3.53
 -11  -1   9    9.18    4.07
  11  -2  -1   59.70    9.04
 -11  -2   1   68.30    9.21
 -11   2   1   59.74   14.84
  11  -2  -1   63.86   14.32
  11   2  -1   64.39   14.58
 -11   2   2    3.78    3.58
  11  -2  -2    4.50    3.99
  11  -2  -2    3.67    2.95
  11   2  -2    3.39    3.07
 -11  -2   2   -1.51    3.32
 -11  -2   3  136.13   20.72
 -11   2   3  159.23   33.93
  11  -2  -3  172.91   31.40
  11  -2  -3  156.90   33.80
  11   2  -3  143.05   33.75
 -11   2   4   29.40    9.37
  11  -2  -4   33.45    9.41
  11  -2  -4   32.37    8.82
  11   2  -4   38.84    8.73
 -11  -2   4   39.29    8.85
 -11   2   5   38.24    9.63
  11  -2  -5   31.09   10.07
  11  -2  -5   37.62    9.36
  11   2  -5   37.52    9.11
 -11  -2   5   40.05    9.21
 -11   2   6   10.28    4.68
  11  -2  -6   11.89    6.94
  11  -2  -6   -1.60    4.10
  11   2  -6   10.35    3.61
 -11  -2   6   10.24    3.79
 -11   2   7    2.91    5.44
  11  -2  -7   -0.54    6.65
  11  -2  -7    1.39    3.11
  11   2  -7    4.42    3.00
 -11  -2   7    3.81    3.27
 -11   2   8   -0.98    6.33
  11  -2  -8   -0.16    3.36
  11   2  -8   -1.00    2.46
 -11  -2   8    1.45    3.07
  11   2  -9   -0.29    2.67
 -11  -2   9    7.60    3.57
 -11   3   1   88.62   20.18
  11  -3  -1   83.92   18.76
  11  -3  -1   80.77   19.77
  11   3  -1   91.16   19.65
 -11  -3   1   89.15   19.76
  11   3  -2  113.45   16.41
 -11  -3   2  100.32   16.42
 -11   3   2  139.17   27.09
  11  -3  -2  132.09   25.19
  11  -3  -2  119.27   26.91
 -11   3   3   56.96   15.61
  11  -3  -3   68.45   15.05
  11  -3  -3   66.46   15.42
  11   3  -3   69.24   15.27
 -11  -3   3   68.83   15.37
 -11   3   4   22.24    8.10
  11  -3  -4   29.72    8.81
  11   3  -4   34.52    7.70
 -11  -3   4   31.94    7.81
 -11   3   5    4.09    3.84
  11  -3  -5    1.16    4.78
  11  -3  -5   -1.87    4.39
  11   3  -5    3.97    2.95
 -11  -3   5    5.14    3.16
  11  -3  -6    9.96    6.21
  11  -3  -6   -0.14    4.23
  11   3  -6    7.23    3.34
 -11  -3   6    7.00    3.63
 -11   3   7    1.07    5.15
  11  -3  -7   -1.99    4.02
  11   3  -7    1.98    2.69
 -11  -3   7   -0.03    3.01
  11   3  -8    4.28    2.11
 -11  -3   8    4.82    2.85
  11   3  -9    0.49    2.23
 -11  -3   9    1.53    3.24
 -11   4   1  604.76  114.83
  11  -4  -1  608.75  102.87
  11  -4  -1  137.57  114.37
  11   4  -1  660.67  114.55
 -11  -4   1  632.28  114.60
  11  -4  -2    4.27    3.92
  11   4  -2    5.83    2.57
 -11  -4   2    3.90    2.70
 -11   4   2    5.67    4.69
  11  -4  -2    0.50    3.77
 -11   4   3   -0.86    5.08
  11  -4  -3    1.80    4.13
  11  -4  -3    0.41    3.49
  11   4  -3    1.80    2.99
 -11  -4   3   -1.37    3.31
 -11   4   4   -0.83    5.03
  11  -4  -4    0.19    4.69
  11  -4  -4    0.36    4.43
  11   4  -4    1.31    2.78
 -11  -4   4   -1.40    3.03
 -11   4   5   -4.95    5.60
  11  -4  -5    2.52    5.48
  11  -4  -5    3.91    4.93
  11   4  -5    2.07    2.88
 -11  -4   5    3.95    3.17
 -11   4   6    0.08    5.99
  11  -4  -6   -3.36    5.79
  11  -4  -6    0.24    4.87
  11   4  -6    2.21    2.70
 -11  -4   6   -1.19    3.02
  11   4  -7   97.21   12.26
 -11  -4   7   78.10   12.27
  11   4  -8    0.08    2.64
 -11  -4   8    2.17    2.92
  11   4  -9    8.01    3.47
 -11  -4   9    7.10    4.05
  11   5  -1   31.54    3.92
 -11   5   1   25.90    8.32
  11  -5  -1    1.01    6.55
  11  -5  -1   -0.65    6.20
 -11  -5   1   22.65    5.65
 -11   5   2   -4.09    6.90
  11  -5  -2   -3.67    5.03
  11  -5  -2    0.47    4.51
  11   5  -2    2.77    3.22
 -11  -5   2    3.32    3.64
  11   5  -3   17.69    3.15
 -11  -5   3   14.79    3.40
 -11   5   3   13.72    7.70
  11  -5  -3   -0.07    5.87
  11  -5  -3    1.96    5.30
 -11   5   4   23.52   10.37
  11  -5  -4   -0.48    8.36
  11  -5  -4    0.47    7.82
  11   5  -4   49.77    7.67
 -11  -5   4   49.82    7.81
  11   5  -5    0.41    2.78
 -11  -5   5    1.89    3.16
 -11  -5   6    2.66    2.37
  11   5  -6    0.26    2.22
  11   5  -7   16.83    3.06
 -11  -5   7   11.28    3.26
  11   5  -8    4.04    2.87
 -11  -5   8    5.70    3.29
 -11   6   1    0.08    5.75
  11  -6  -1   -2.99    4.98
  11  -6  -1    0.50    5.03
  11   6  -1    5.46    3.47
 -11  -6   1    0.95    3.72
  11  -6  -2   -0.32    5.13
  11   6  -2    7.70    3.67
 -11  -6   2    3.94    4.09
  11  -6  -3    4.22    8.90
  11   6  -3   38.20    7.50
 -11  -6   3   34.48    7.74
  11   6  -4    8.03    3.74
 -11  -6   4    7.98    4.06
  11   6  -5    0.88    2.62
 -11  -6   5    3.48    3.29
  11   6  -6    3.21    2.48
 -11  -6   6    0.89    3.09
  11   6  -7    4.29    2.76
 -11  -6   7    2.81    3.15
  11   7  -1   -0.32    5.06
 -11  -7   1    1.42    4.64
  11   7  -2    0.83    3.02
 -11  -7   2    3.05    3.93
  11   7  -3   -2.48    2.90
 -11  -7   3    1.78    3.54
  11   7  -4    2.56    3.21
 -11  -7   4    2.23    3.61
  11   7  -5   17.45    5.72
 -11  -7   5   23.33    6.29
 -10   0   1   -0.02    2.82
  10   0  -1    0.45    2.74
 -10   0   2  649.11  138.74
  10   0  -2  630.59  138.70
  10   0  -3    0.87    2.21
 -10   0   3    2.13    2.80
 -10   0   4  222.52   48.17
  10   0  -4  217.77   48.17
 -10   0   5    4.69    3.55
  10   0  -5    5.32    3.24
 -10   0   6  709.81  141.47
  10   0  -6  597.19  141.40
 -10   0   7    1.46    3.12
  10   0  -7    2.65    2.48
 -10   0   8    1.49    3.20
  10   0  -8    0.31    2.49
 -10   0   9    0.25    3.35
  10   0  -9   -0.19    2.72
 -10   0  10   61.03    8.33
  10   0 -10   -0.47    7.24
 -10   1   1    0.50    3.06
  10  -1  -1    0.27    3.23
  10  -1  -1    0.21    2.56
  10   1  -1    2.06    2.59
 -10  -1   1    1.03    2.89
  10  -1  -2   70.28   10.11
 -10   1   2   71.53   16.56
  10  -1  -2   61.87   15.39
  10   1  -2   76.74   16.47
 -10  -1   2   79.31   16.48
 -10   1   3    0.74    1.97
  10  -1  -3    2.16    2.41
  10  -1  -3    1.97    1.76
  10   1  -3    2.91    2.37
 -10  -1   3    0.32    2.81
 -10   1   4  221.19   55.40
  10  -1  -4  284.32   50.36
  10  -1  -4  240.97   55.37
  10   1  -4  252.47   55.39
 -10  -1   4  277.00   55.41
 -10   1   5  367.69   76.48
  10  -1  -5  348.52   68.96
  10  -1  -5  357.19   76.45
  10   1  -5  338.90   76.37
 -10  -1   5  344.06   76.40
  10  -1  -6   32.40    8.95
  10  -1  -6   37.01    8.89
  10   1  -6   35.35    8.60
 -10  -1   6   35.67    8.71
 -10   1   7  175.89   38.70
  10  -1  -7  169.36   35.70
  10  -1  -7  175.16   38.68
  10   1  -7  177.83   38.56
 -10  -1   7  176.54   38.56
 -10   1   8   17.67    4.77
  10  -1  -8    6.98    5.47
  10  -1  -8    7.69    4.02
  10   1  -8   12.44    3.86
 -10  -1   8   13.82    4.16
 -10   1   9   12.71    4.32
  10  -1  -9   -0.20    3.25
  10   1  -9   -1.24    2.77
 -10  -1   9   12.56    3.47
  10  -1 -10   -0.25   12.45
  10   1 -10   -2.13   11.99
 -10  -2   1    4.16    2.53
 -10   2   1    2.51    3.19
  10  -2  -1    2.76    3.53
  10  -2  -1    1.82    2.63
  10   2  -1    5.23    2.57
 -10   2   2  206.61   38.91
  10  -2  -2  170.30   35.38
  10  -2  -2  144.89   38.66
  10   2  -2  177.97   38.66
 -10  -2   2  182.40   38.67
 -10   2   3  184.56   49.62
  10  -2  -3  259.07   45.32
  10  -2  -3  194.70   49.56
  10   2  -3  242.68   49.58
 -10  -2   3  253.46   49.61
 -10   2   4   25.19    7.38
  10  -2  -4   28.83    7.89
  10  -2  -4   25.42    7.45
  10   2  -4   35.60    7.24
 -10  -2   4   27.74    7.24
 -10  -2   5  267.74   37.04
 -10   2   5  286.58   60.48
  10  -2  -5  261.87   54.80
  10  -2  -5  289.16   60.44
  10   2  -5  272.66   60.41
  10  -2  -6    5.89    4.50
  10  -2  -6   -0.11    3.42
  10   2  -6    0.74    2.26
 -10  -2   6    2.85    2.89
 -10   2   7  321.40   69.06
  10  -2  -7  302.00   62.35
  10   2  -7  323.57   68.71
 -10  -2   7  310.65   68.69
 -10   2   8   12.21    6.36
  10  -2  -8   10.89    4.99
  10   2  -8   11.45    3.82
 -10  -2   8   14.96    4.33
  10  -2  -9    1.30    6.15
  10   2  -9   -1.02    2.46
 -10  -2   9   13.61    3.41
  10   2 -10    1.53    2.99
 -10  -2  10   14.67    3.80
  10   3  -1   14.19    3.03
 -10  -3   1   10.96    3.03
 -10   3   1   10.31    4.54
  10  -3  -1   13.05    4.87
  10  -3  -1   11.97    4.19
 -10   3   2    5.00    3.69
  10  -3  -2    2.51    3.82
  10  -3  -2    3.03    3.09
  10   3  -2    4.90    2.97
 -10  -3   2    1.85    3.12
 -10   3   3   29.57   10.81
  10  -3  -3   53.39   11.00
  10   3  -3   49.57   10.76
 -10  -3   3   48.98   10.81
 -10   3   4  232.88   65.91
  10  -3  -4  329.38   59.66
  10  -3  -4  264.44   65.84
  10   3  -4  336.19   65.77
 -10  -3   4  325.10   65.75
 -10   3   5   13.03    5.66
  10  -3  -5   16.14    6.30
  10  -3  -5   14.38    5.60
  10   3  -5   21.63    5.04
 -10  -3   5   19.88    5.10
 -10   3   6   13.92    5.89
  10  -3  -6   12.96    6.22
  10  -3  -6   12.13    4.97
  10   3  -6   15.18    4.49
 -10  -3   6   17.72    4.52
  10   3  -7   28.30    4.15
 -10   3   7   20.17    7.63
  10  -3  -7   13.95    7.37
  10  -3  -7   21.64    6.96
 -10  -3   7   29.86    6.35
 -10   3   8    3.20    5.38
  10  -3  -8    5.56    5.16
  10   3  -8    7.71    2.93
 -10  -3   8    5.91    3.02
  10   3  -9   13.35    2.72
 -10  -3   9   11.01    2.87
  10   3 -10    0.05    2.30
 -10  -3  10    3.53    2.73
 -10   4   1  137.19   29.94
  10  -4  -1  129.14   27.49
  10  -4  -1  140.85   29.82
  10   4  -1  131.92   29.68
 -10  -4   1  130.76   29.73
 -10   4   2   18.13    5.24
  10  -4  -2   11.31    4.96
  10  -4  -2   12.68    4.86
  10   4  -2   11.41    4.16
 -10  -4   2    8.55    4.28
 -10   4   3   30.06    8.59
  10  -4  -3   29.40    8.69
  10   4  -3   35.34    7.99
 -10  -4   3   32.54    8.04
  10  -4  -4    5.75    4.68
  10  -4  -4    2.76    3.52
  10   4  -4    9.31    3.13
 -10  -4   4    5.34    3.25
 -10   4   5  124.29   30.68
  10  -4  -5  130.46   28.28
  10  -4  -5  116.19   30.54
  10   4  -5  154.12   30.16
 -10  -4   5  142.36   30.14
 -10   4   6   38.01   12.49
  10  -4  -6   42.35   11.71
  10  -4  -6   43.41   12.31
  10   4  -6   58.27   11.45
 -10  -4   6   52.52   11.44
  10  -4  -7   36.11   17.79
  10   4  -7   92.70   17.13
 -10  -4   7   80.04   17.13
  10   4  -8    0.50    2.12
 -10  -4   8    1.15    2.25
  10   4  -9   52.66   11.17
 -10  -4   9   43.56   11.21
  10   4 -10    0.46    2.11
 -10  -4  10    0.00    2.97
  10  -5  -1  326.40   46.18
 -10   5   1  306.67   71.34
  10  -5  -1  339.44   71.22
  10   5  -1  319.31   71.00
 -10  -5   1  334.10   71.08
 -10  -5   2   19.67    4.32
 -10   5   2   26.24    7.95
  10  -5  -2   26.19    7.64
  10   5  -2   25.92    6.47
 -10  -5   3    6.88    2.70
 -10   5   3    7.16    5.11
  10  -5  -3    7.76    5.05
  10  -5  -3    6.21    5.50
  10   5  -3   10.12    3.57
 -10   5   4    1.60    4.69
  10  -5  -4    2.15    4.53
  10  -5  -4    1.19    5.22
  10   5  -4    2.19    2.66
 -10  -5   4    2.20    2.88
 -10   5   5    5.65    7.39
  10  -5  -5   10.95    6.87
  10   5  -5   25.11    5.37
 -10  -5   5   24.59    5.41
  10  -5  -6   14.09    8.35
  10   5  -6   37.31    7.50
 -10  -5   6   33.67    7.53
  10   5  -7    2.33    2.25
 -10  -5   7    1.85    2.38
  10   5  -8    1.16    2.07
 -10  -5   8    0.43    2.32
  10   5  -9    2.19    2.28
  10  -6  -1   -0.25    3.83
  10   6  -1    1.69    2.53
 -10  -6   1    0.88    2.88
 -10   6   1    0.15    4.82
  10  -6  -1    1.88    4.34
 -10   6   2    2.83    4.87
  10  -6  -2   -0.47    4.41
  10  -6  -2    1.31    5.30
  10   6  -2    2.51    2.90
 -10  -6   2    1.73    3.18
 -10   6   3    5.23    5.75
  10  -6  -3    1.83    4.79
  10   6  -3   11.38    3.62
 -10  -6   3   10.34    3.83
  10  -6  -4    1.40    6.00
  10   6  -4   26.45    5.14
 -10  -6   4   19.33    5.28
  10  -6  -5   -1.31    5.18
  10   6  -5   -0.13    2.55
 -10  -6   5    0.66    2.76
  10   6  -6    4.89    2.73
 -10  -6   6    2.56    2.89
  10   6  -7    0.76    2.16
 -10  -6   7    1.84    2.38
  10   6  -8   25.18    6.35
 -10  -6   8   25.20    6.68
  10  -7  -1    0.58    5.20
  10   7  -1   19.48    4.69
 -10  -7   1   12.43    5.10
  10   7  -2   16.66    3.24
  10  -7  -2    2.31    4.85
 -10  -7   2   14.21    4.70
  10   7  -3   50.24    5.26
  10  -7  -3   -0.62    7.85
 -10  -7   3   37.30    7.92
  10   7  -4    4.93    3.17
 -10  -7   4    5.76    3.48
  10   7  -5   10.21    3.57
 -10  -7   5    9.12    3.84
 -10  -7   6    1.51    2.17
  10   7  -6    3.01    2.48
  10   7  -7    0.76    1.70
 -10  -7   7    0.42    2.23
 -10  -8   1    0.10    3.11
  10   8  -1    2.75    3.95
  10   8  -2    5.96    3.45
 -10  -8   2    7.55    4.26
  10   8  -3   -0.01    2.37
 -10  -8   3    2.65    3.46
  10   8  -4   -0.06    2.53
 -10  -8   4    0.24    3.26
   9   0  -1    3.34    1.39
  -9   0   1    5.36    2.06
  -9   0   1    1.08    1.75
   9   0  -1    0.86    1.48
  -9   0   2    1.06    1.85
  -9   0   2    1.56    2.08
   9   0  -2    0.11    1.50
   9   0  -2    2.53    1.88
  -9   0   3   -0.11    1.57
  -9   0   3    1.22    1.97
   9   0  -3    0.55    1.44
   9   0  -3    0.85    1.55
  -9   0   4  394.98   76.16
   9   0  -4  368.12   76.15
   9   0  -4  291.24   76.11
  -9   0   5    0.64    1.61
   9   0  -5    1.12    3.04
   9   0  -5    0.81    1.52
  -9   0   6    0.69    1.70
   9   0  -6    0.27    1.61
  -9   0   7   -0.48    2.59
   9   0  -7    0.95    1.85
  -9   0   8  108.60   22.94
   9   0  -8   94.44   21.53
   9   0  -8  101.72   22.89
  -9   0   9    2.57    2.98
   9   0  -9   -0.45    3.80
   9   0  -9    0.94    2.60
  -9   0  10    1.43    3.08
   9   0 -10   -0.12    2.34
  -9   0  11    2.36    3.59
   9  -1  -1   11.37    1.64
  -9  -1   1   11.82    2.21
  -9   1   1   10.32    2.96
  -9   1   1    5.46    2.67
   9  -1  -1    4.38    2.51
   9  -1  -1   11.59    2.98
   9   1  -1   14.96    3.05
   9   1  -2  369.99   40.70
  -9  -1   2  350.45   40.70
  -9   1   2  340.61   66.30
  -9   1   2  315.90   66.31
   9  -1  -2  382.96   59.62
   9  -1  -2  279.59   66.17
   9  -1  -2  360.91   66.26
   9   1  -2  208.91   66.15
  -9  -1   2  199.37   66.22
  -9   1   3   23.70    4.91
  -9   1   3   13.76    4.95
   9  -1  -3   27.95    5.18
   9  -1  -3   27.13    4.91
   9  -1  -3    8.50    4.67
   9   1  -3   24.73    4.77
   9   1  -3   12.65    4.65
  -9  -1   3   25.97    4.86
  -9  -1   3    9.85    4.88
   9   1  -4   16.20    2.66
  -9   1   4   17.76    4.11
  -9   1   4   11.16    4.41
   9  -1  -4   20.13    4.72
   9  -1  -4   19.21    4.09
   9  -1  -4   12.66    4.12
   9   1  -4   12.38    4.88
  -9  -1   4   14.32    4.11
  -9   1   5  394.96   93.35
   9  -1  -5  504.15   83.81
   9  -1  -5  385.76   93.30
   9   1  -5  447.53   93.32
  -9  -1   5  435.69   93.27
  -9   1   6   28.72    7.23
   9  -1  -6   29.46    7.49
   9  -1  -6   20.36    7.51
   9  -1  -6   36.45    7.38
   9   1  -6   31.65    7.13
  -9  -1   6   29.05    7.08
  -9   1   7    2.82    2.63
   9  -1  -7    1.03    3.09
   9  -1  -7    3.15    2.56
   9   1  -7    1.62    2.56
  -9  -1   7    3.93    2.53
  -9   1   8  116.76   29.30
   9  -1  -8  139.17   29.34
   9   1  -8  136.57   29.20
  -9  -1   8  135.00   29.19
  -9   1   9  103.21   23.71
   9  -1  -9  104.72   23.76
   9   1  -9  105.22   23.54
  -9  -1   9  111.39   23.63
  -9   1  10    2.17    4.42
   9  -1 -10   -0.28    2.84
   9   1 -10    0.80    2.73
  -9  -1  10    1.77    2.65
   9   1 -11   -0.41    2.41
   9  -2  -1   75.06   13.67
  -9   2   1  117.33   22.54
  -9   2   1   66.02   22.41
   9  -2  -1  129.15   20.94
   9  -2  -1  116.40   22.49
   9   2  -1  108.99   22.46
  -9  -2   1  106.50   22.46
  -9   2   2   11.63    3.58
  -9   2   2    8.85    3.61
   9  -2  -2   15.13    4.16
   9  -2  -2    8.45    3.44
   9  -2  -2   15.52    3.48
   9   2  -2   14.97    3.43
  -9  -2   2   12.33    3.51
  -9   2   3  132.66   29.45
  -9   2   3  104.68   29.55
   9  -2  -3  161.13   27.11
   9  -2  -3   84.03   29.31
   9  -2  -3  153.20   29.44
   9   2  -3  157.59   29.44
  -9  -2   3  152.18   29.40
   9   2  -4    0.85    1.40
  -9  -2   4    1.88    2.21
  -9   2   4   -0.31    3.07
  -9   2   4    4.10    2.83
   9  -2  -4    3.10    2.87
   9  -2  -4    0.73    2.72
   9  -2  -4    1.61    2.52
  -9   2   5  264.28   58.61
   9  -2  -5  277.57   52.99
   9  -2  -5  276.96   58.58
   9   2  -5  271.72   58.47
  -9  -2   5  257.90   58.42
   9  -2  -6   60.04   12.59
   9  -2  -6   21.63   12.18
   9  -2  -6   65.95   12.85
   9   2  -6   61.59   12.66
  -9  -2   6   61.25   12.60
   9  -2  -7  545.68  103.21
   9   2  -7  457.64  102.98
  -9  -2   7  444.52  102.97
  -9   2   8   62.08   12.78
   9   2  -8   53.02   11.96
  -9  -2   8   46.33   11.95
  -9   2   9   43.97   12.96
   9  -2  -9   46.20   12.72
   9   2  -9   56.14   11.96
  -9  -2   9   55.92   11.98
  -9   2  10   38.28   11.18
   9   2 -10   -0.79    8.90
  -9  -2  10   76.51    9.41
   9   2 -11   -0.08    3.08
  -9  -2  11   13.35    3.69
  -9   3   1   11.72    4.23
   9  -3  -1   11.99    4.42
   9  -3  -1   14.32    4.13
   9   3  -1   16.22    4.42
  -9  -3   1   16.73    4.55
  -9   3   2   31.04    9.80
   9  -3  -2   43.42    9.59
   9  -3  -2   35.34    9.73
   9   3  -2   49.75    9.83
  -9  -3   2   45.40    9.81
  -9   3   3    1.36    2.01
   9  -3  -3   -0.07    4.01
   9  -3  -3    1.24    2.13
   9   3  -3   -0.01    2.57
  -9  -3   3    0.76    2.27
  -9   3   4   50.43   13.09
   9  -3  -4   57.32   12.80
   9  -3  -4   48.64   12.99
   9   3  -4   61.63   12.89
  -9  -3   4   59.07   12.85
  -9   3   5   18.58    5.91
   9  -3  -5   21.39    6.45
   9  -3  -5   21.25    5.73
   9   3  -5   22.00    5.51
  -9  -3   5   20.55    5.48
  -9   3   6   16.60    5.13
   9  -3  -6   17.90    5.43
   9  -3  -6   15.11    5.12
   9   3  -6   17.90    4.35
  -9  -3   6   12.99    4.31
  -9   3   7    1.05    3.02
   9  -3  -7    0.58    2.71
   9  -3  -7    0.89    3.50
   9   3  -7    0.19    2.14
  -9  -3   7    2.67    2.16
  -9   3   8    1.85    3.87
   9  -3  -8    2.62    4.01
   9   3  -8    1.89    2.79
  -9  -3   8    5.72    2.83
  -9  -3   9    0.47    2.36
  -9   3   9    0.43    4.81
   9  -3  -9   -0.86    4.34
   9   3  -9    0.36    2.87
   9   3 -10    4.07    2.93
  -9  -3  10    4.96    3.22
   9   3 -11   -0.03    2.87
  -9  -3  11    5.81    3.35
  -9   4   1    6.71    4.13
   9  -4  -1    7.18    3.91
   9  -4  -1   10.72    3.91
   9   4  -1   14.23    3.89
  -9  -4   1   13.59    4.01
  -9   4   2   72.69   15.06
   9  -4  -2   65.09   14.19
   9  -4  -2   66.97   14.88
   9   4  -2   62.05   14.76
  -9  -4   2   61.10   14.75
  -9  -4   3   56.63    8.02
  -9   4   3   54.35   13.17
   9  -4  -3   53.08   12.57
   9  -4  -3   46.71   12.99
   9   4  -3   67.53   12.92
  -9   4   4   18.15    6.10
   9  -4  -4   23.97    6.37
   9  -4  -4   19.58    6.18
   9   4  -4   22.44    5.66
  -9  -4   4   21.76    5.63
  -9   4   5  168.50   35.15
   9  -4  -5  168.52   32.08
   9  -4  -5  164.46   35.07
   9   4  -5  150.28   34.77
  -9  -4   5  152.57   34.75
  -9   4   6    9.86    5.08
   9  -4  -6    8.82    4.46
   9  -4  -6   11.43    4.67
   9   4  -6   10.17    3.21
  -9  -4   6   10.93    3.21
  -9   4   7    1.84    3.98
   9  -4  -7    5.29    3.64
   9   4  -7    2.88    2.82
  -9  -4   7    5.07    2.84
   9   4  -8   14.15    4.39
  -9  -4   8   13.25    4.43
   9   4  -9   12.60    4.28
  -9  -4   9   12.59    4.33
  -9  -4  10    0.94    2.51
   9   4 -10    1.54    2.87
   9   4 -11   -0.31    4.17
  -9  -4  11   24.20    5.34
  -9  -5   1    1.86    2.44
  -9   5   1    6.84    4.58
   9  -5  -1    5.44    3.40
   9  -5  -1    3.90    3.42
   9   5  -1    2.16    2.95
  -9   5   2  465.21  101.26
   9  -5  -2  466.54   90.73
   9  -5  -2  495.00  101.13
   9   5  -2  446.48  100.97
  -9  -5   2  457.67  100.98
   9   5  -3  104.06   14.41
  -9  -5   3  106.02   14.42
   9  -5  -3  102.85   21.94
   9  -5  -3  108.61   23.73
  -9   5   4   49.74   15.81
   9  -5  -4   72.73   14.67
   9   5  -4   73.58   15.16
  -9  -5   4   66.36   15.15
   9   5  -5    4.72    1.91
   9  -5  -5    4.73    4.27
  -9  -5   5    4.64    2.32
   9   5  -6  119.66   25.37
  -9  -5   6  110.29   25.36
   9   5  -7   16.37    3.36
  -9  -5   7   18.73    3.42
   9   5  -8   51.90   12.03
  -9  -5   8   51.50   12.04
   9   5  -9    4.87    3.22
  -9  -5   9    3.94    3.31
   9   5 -10    1.34    2.88
  -9  -5  10    1.14    3.51
  -9   6   1   94.44   24.63
   9  -6  -1  117.37   22.67
   9  -6  -1  106.13   24.51
   9   6  -1  117.87   24.24
  -9  -6   1  104.81   24.27
  -9   6   2    7.46    5.30
   9  -6  -2   16.03    5.25
   9  -6  -2   11.74    4.81
   9   6  -2   14.00    3.97
  -9  -6   2   11.98    4.32
  -9   6   3   34.93   13.42
   9  -6  -3   44.31   13.07
   9   6  -3   66.04   12.66
  -9  -6   3   61.75   12.65
   9   6  -4    3.93    2.13
  -9  -6   4    3.32    2.17
  -9   6   4   -2.24    4.14
   9  -6  -4    3.32    3.60
   9  -6  -4    1.68    3.48
   9   6  -5   23.76    5.65
  -9  -6   5   20.53    5.67
   9   6  -6    1.01    2.03
  -9  -6   6   -0.03    2.13
  -9  -6   7   14.50    3.09
   9   6  -7   13.05    4.36
   9   6  -8   23.62    6.24
  -9  -6   8   23.11    6.31
   9   6  -9    2.44    3.03
  -9  -6   9    3.75    3.69
   9   7  -1   29.12    3.62
  -9   7   1   18.44    7.13
   9  -7  -1    0.38    5.21
   9  -7  -1    1.60    5.19
  -9  -7   1   24.45    5.07
  -9  -7   2   10.30    3.05
  -9   7   2    6.66    5.51
   9  -7  -2    5.08    5.02
   9   7  -2   15.34    3.90
  -9  -7   3    3.69    2.40
   9  -7  -3    2.13    3.95
   9   7  -3    4.76    2.81
   9  -7  -4    0.73   11.74
   9   7  -4   77.43   12.49
  -9  -7   4   67.39   12.52
   9   7  -5    0.98    2.08
  -9  -7   5   -0.68    2.21
   9   7  -6    0.80    1.72
  -9  -7   6    2.46    2.25
   9   7  -7    1.52    2.56
  -9  -7   7    1.29    3.13
   9   7  -8   13.59    4.50
  -9  -7   8   14.84    4.98
   9  -8  -1    0.61    2.95
   9   8  -1    8.32    3.60
  -9  -8   1   -0.57    3.44
   9  -8  -2    0.27    5.40
   9   8  -2   30.78    6.08
  -9  -8   2   24.17    6.15
   9   8  -3   15.12    4.92
  -9  -8   3   17.21    5.19
   9   8  -4    0.38    2.70
  -9  -8   4    3.46    2.86
   9   8  -5    4.80    2.75
  -9  -8   5    6.15    3.25
   9   8  -6    0.31    2.11
  -9  -8   6   -0.17    2.15
  -8   0   1    2.21    1.71
  -8   0   1   -0.36    1.56
   8   0  -1    0.33    1.21
   8   0  -1    1.43    1.62
  -8   0   2  137.68   21.63
  -8   0   2  176.27   35.23
   8   0  -2  155.92   35.19
   8   0  -2  165.43   35.25
  -8   0   3    2.01    1.38
  -8   0   3    2.54    1.98
   8   0  -3    1.70    1.51
   8   0  -3    1.61    1.58
  -8   0   4  428.80   87.28
  -8   0   4  361.31   87.31
   8   0  -4  461.90   87.35
   8   0  -4  365.71   87.22
  -8   0   5    1.68    1.98
  -8   0   5    6.49    3.33
   8   0  -5    4.60    2.95
   8   0  -5    3.23    1.85
   8   0  -5    2.61    2.31
  -8   0   6  105.49   22.34
  -8   0   6   99.20   22.54
   8   0  -6  110.35   22.41
   8   0  -6   90.56   22.36
  -8   0   7   -0.03    1.60
   8   0  -7    0.79    1.73
  -8   0   8   54.32   11.33
   8   0  -8   32.45   10.72
   8   0  -8   57.18   11.34
  -8   0   9    3.25    2.16
   8   0  -9    2.55    2.53
  -8   0  10  171.14   37.27
   8   0 -10  168.73   37.28
  -8   0  11    1.10    2.70
  -8   1   1    4.31    1.80
  -8   1   1    1.65    1.65
   8  -1  -1    2.70    2.04
   8  -1  -1    1.50    1.37
   8  -1  -1    2.72    1.61
   8   1  -1    2.97    1.75
   8   1  -1    3.37    1.73
  -8  -1   1    4.30    1.66
  -8  -1   1    2.42    2.15
  -8   1   2  215.96   42.35
  -8   1   2  182.55   42.34
   8  -1  -2  214.62   38.25
   8  -1  -2  173.24   42.24
   8  -1  -2  217.76   42.34
   8   1  -2  207.49   42.31
   8   1  -2  166.22   42.26
  -8  -1   2  204.16   42.30
  -8  -1   2  170.75   42.37
   8   1  -3   80.27   10.15
  -8   1   3   76.24   16.47
  -8   1   3   65.33   16.57
   8  -1  -3   78.09   16.48
   8  -1  -3   62.58   16.41
   8   1  -3   69.80   16.40
  -8  -1   3   91.98   16.50
  -8  -1   3   69.38   16.52
   8   1  -4    2.53    2.61
  -8   1   4    0.42    1.60
  -8   1   4    1.45    2.08
   8  -1  -4   -0.27    1.29
   8  -1  -4    1.29    1.72
   8   1  -4    0.69    1.48
   8   1  -4    0.43    1.72
  -8  -1   4    2.00    1.63
  -8  -1   4    1.15    2.28
  -8   1   5  707.70  141.67
  -8   1   5  545.34  141.77
   8  -1  -5  843.39  126.52
   8  -1  -5  698.10  141.70
   8  -1  -5  603.10  141.62
   8   1  -5  639.53  126.58
   8   1  -5  758.02  141.70
   8   1  -5  523.47  141.58
  -8  -1   5  721.30  141.63
  -8  -1   5  518.41  141.69
  -8   1   6    5.92    2.48
  -8   1   6    6.31    3.10
   8  -1  -6    9.19    2.88
   8  -1  -6    6.94    2.61
   8  -1  -6    4.80    2.35
   8   1  -6    3.02    2.53
   8   1  -6    4.53    1.95
   8   1  -6    4.79    2.12
  -8  -1   6    3.54    2.09
  -8  -1   6    2.18    2.69
  -8   1   7   15.61    3.44
  -8   1   7    6.47    3.29
   8  -1  -7   14.14    3.67
   8  -1  -7    4.71    3.01
   8  -1  -7   12.40    3.04
   8  -1  -7    6.49    3.03
   8   1  -7    5.12    3.27
   8   1  -7    9.87    2.80
  -8  -1   7    9.30    2.89
  -8   1   8  339.51   71.88
   8  -1  -8  305.36   71.85
   8   1  -8  306.81   71.81
  -8  -1   8  365.36   71.84
   8  -1  -9    2.07    2.46
   8   1  -9    4.17    2.77
  -8  -1   9    1.27    2.74
  -8   1  10   47.02   12.34
   8  -1 -10   39.70   12.18
   8   1 -10   57.88   12.21
  -8  -1  10   64.08   12.24
  -8   1  11    2.00    3.83
   8  -1 -11    0.68    2.63
   8   1 -11   -1.41    2.83
  -8  -1  11   -0.12    3.06
  -8   2   1   75.20   15.21
  -8   2   1   47.68   15.14
   8  -2  -1   82.97   14.29
   8  -2  -1   63.91   15.04
   8  -2  -1   74.08   15.15
   8   2  -1   82.36   15.12
   8   2  -1   51.81   15.09
  -8  -2   1   81.41   15.14
  -8  -2   1   52.88   15.20
   8  -2  -2   14.42    1.73
  -8   2   2   14.24    2.90
  -8   2   2    8.70    3.10
   8  -2  -2    6.94    2.72
   8  -2  -2   12.01    2.85
   8   2  -2    8.98    2.86
   8   2  -2    5.74    2.65
  -8  -2   2    9.53    2.79
  -8  -2   2    5.47    2.93
  -8  -2   3   25.25    5.56
  -8   2   3   44.89    9.02
  -8   2   3   46.80    9.29
   8  -2  -3   48.74    8.90
   8  -2  -3   33.16    8.92
   8  -2  -3   40.82    8.97
   8   2  -3   31.82    8.69
   8   2  -3   42.29    9.00
   8   2  -3   28.09    8.94
  -8  -2   3   46.38    8.98
  -8   2   4  199.54   35.32
  -8   2   4  176.65   35.36
   8  -2  -4  233.51   32.37
   8  -2  -4  185.02   35.24
   8  -2  -4  175.79   35.22
   8   2  -4  130.41   32.03
   8   2  -4  170.88   35.26
   8   2  -4  107.87   35.14
  -8  -2   4  162.81   35.20
  -8  -2   4  101.94   35.25
  -8   2   5   54.41    8.87
  -8   2   5   30.59    8.69
   8  -2  -5   61.13    8.81
   8  -2  -5   30.29    8.49
   8   2  -5   21.73    8.45
   8   2  -5   46.05    8.53
   8   2  -5   23.73    8.42
  -8  -2   5   45.56    8.51
  -8  -2   5   23.06    8.59
  -8   2   6   44.29    8.84
  -8   2   6   30.79    8.83
   8  -2  -6   48.05    8.67
   8  -2  -6   29.27    8.45
   8  -2  -6   41.53    8.75
   8  -2  -6   29.79    8.47
   8   2  -6   23.16    8.22
   8   2  -6   37.98    8.42
  -8  -2   6   39.80    8.40
  -8   2   7   22.33    5.67
  -8   2   7    8.65    5.73
   8  -2  -7   22.23    5.68
   8  -2  -7   11.94    5.35
   8  -2  -7   12.32    5.39
   8   2  -7   35.05    5.93
  -8  -2   7   34.97    5.78
  -8   2   8   94.44   28.31
   8   2  -8  143.58   28.39
  -8  -2   8  142.05   28.31
  -8   2   9   52.82   14.54
   8  -2  -9   51.63   14.56
   8   2  -9   73.23   14.50
  -8  -2   9   75.61   14.52
  -8   2  10   35.26   18.20
   8   2 -10  100.15   18.13
  -8  -2  10   94.41   18.02
  -8  -2  11   53.93   12.60
   8   2 -12    2.09    3.22
  -8  -2  12    1.31    2.87
  -8  -3   1  128.36   14.75
  -8   3   1  148.58   24.21
  -8   3   1   87.62   23.97
   8  -3  -1  148.61   22.19
   8  -3  -1  107.82   23.94
   8  -3  -1  148.72   24.09
   8   3  -1   64.40   22.25
   8   3  -1  135.25   24.15
   8   3  -1   71.60   23.92
  -8  -3   1   69.54   24.01
   8   3  -2   14.18    3.16
  -8   3   2   29.54    6.64
  -8   3   2   14.64    6.43
   8  -3  -2   35.82    6.68
   8  -3  -2   25.34    6.58
   8   3  -2   38.22    6.50
   8   3  -2   17.42    6.43
  -8  -3   2   42.81    6.51
  -8  -3   2   17.64    6.58
  -8   3   3  126.24   23.47
  -8   3   3  115.26   23.54
   8  -3  -3  125.55   21.64
   8  -3  -3  152.98   23.55
   8   3  -3   59.01   21.37
   8   3  -3  130.68   23.38
   8   3  -3   67.82   23.28
  -8  -3   3  125.81   23.33
  -8  -3   3   57.79   23.41
  -8   3   4  529.84   92.24
  -8   3   4  362.92   92.10
   8  -3  -4  560.71   82.79
   8  -3  -4  508.44   92.19
   8  -3  -4  407.82   92.07
   8   3  -4  217.51   82.42
   8   3  -4  417.48   92.02
  -8  -3   4  441.15   92.00
  -8   3   5  515.52   98.43
   8  -3  -5  594.81   88.33
   8  -3  -5  550.09   98.47
   8  -3  -5  303.11   98.24
   8   3  -5  417.43   98.26
  -8  -3   5  462.38   98.24
  -8   3   6   55.31   12.05
  -8   3   6   34.33   12.05
   8  -3  -6   51.77   11.44
   8  -3  -6   53.97   12.03
   8  -3  -6   30.04   11.77
   8   3  -6   68.64   12.01
  -8  -3   6   66.90   11.92
  -8   3   7    1.46    2.92
   8  -3  -7    1.26    2.77
   8  -3  -7   -0.37    2.46
   8   3  -7    1.27    2.59
  -8  -3   7    1.81    2.25
   8   3  -8    1.25    2.22
  -8   3   8    1.27    3.12
   8  -3  -8    1.39    3.00
  -8  -3   8    0.63    2.69
  -8   3   9    1.27    3.41
   8  -3  -9    0.77    3.30
   8   3  -9    6.74    3.00
  -8  -3   9    5.13    3.15
   8   3 -10    5.07    3.49
  -8  -3  10    7.15    3.40
   8   3 -11   -0.10    4.09
  -8  -3  11   19.58    4.36
  -8   4   1    3.71    2.35
  -8   4   1    0.57    2.20
   8  -4  -1    5.48    2.56
   8  -4  -1    1.22    2.38
   8  -4  -1    3.70    1.80
   8   4  -1    5.05    1.97
  -8  -4   1    5.90    1.94
  -8   4   2   85.96   15.01
  -8   4   2   29.15   14.64
   8  -4  -2   64.96   13.86
   8  -4  -2   49.30   14.66
   8  -4  -2   83.37   14.83
   8   4  -2   71.64   14.66
  -8  -4   2   77.57   14.66
  -8   4   3  226.20   69.02
   8  -4  -3  382.17   62.17
   8  -4  -3  236.86   68.94
   8  -4  -3  355.07   69.07
   8   4  -3  356.13   68.97
  -8  -4   3  349.71   68.93
  -8   4   4  153.63   29.72
  -8   4   4   75.85   29.58
   8  -4  -4  162.30   27.24
   8  -4  -4  158.33   29.62
   8   4  -4  132.06   29.45
  -8  -4   4  133.97   29.41
  -8   4   5  477.79   93.19
  -8   4   5  283.42   93.14
   8  -4  -5  503.51   83.59
   8  -4  -5  510.84   93.15
   8  -4  -5  276.19   92.95
   8   4  -5  478.51   93.07
  -8  -4   5  495.65   93.02
  -8  -4   6  189.89   18.06
  -8   4   6  136.07   29.30
   8  -4  -6  120.94   26.54
   8  -4  -6  155.11   29.27
   8  -4  -6   49.42   28.94
   8   4  -6  174.15   29.24
  -8   4   7    2.63    2.96
   8  -4  -7    2.10    2.51
   8  -4  -7    0.45    2.26
   8   4  -7    7.74    2.81
  -8  -4   7    4.38    2.86
   8   4  -8   67.84   14.89
  -8  -4   8   62.88   14.86
   8   4  -9  168.72   36.85
  -8  -4   9  166.18   36.81
   8   4 -10    8.46    3.79
  -8  -4  10    6.74    3.76
   8   4 -11    1.89    3.42
  -8  -4  11    3.23    3.48
  -8   5   1   50.43   12.53
   8  -5  -1   40.18   11.35
   8  -5  -1   52.66   12.13
   8   5  -1   55.21   12.00
  -8  -5   1   57.44   12.03
  -8   5   2  143.03   24.70
  -8   5   2   33.49   24.15
   8  -5  -2  160.92   22.70
   8  -5  -2   62.58   24.20
   8   5  -2  143.55   24.32
  -8  -5   2  146.76   24.31
  -8   5   3   33.42   14.58
   8  -5  -3   91.14   13.88
   8  -5  -3   35.80   14.35
   8  -5  -3   88.40   14.64
   8   5  -3   72.85   14.36
  -8  -5   3   63.83   14.32
  -8   5   4  421.33   88.22
  -8   5   4  195.80   88.00
   8  -5  -4  440.01   78.98
   8  -5  -4  456.20   88.08
   8   5  -4  445.98   87.92
  -8  -5   4  434.42   87.89
  -8   5   5   36.76   15.91
   8  -5  -5   61.99   15.83
   8  -5  -5   24.40   15.51
   8   5  -5  102.80   15.81
  -8  -5   5  102.13   15.78
   8  -5  -6    3.44    3.28
   8   5  -6    9.79    3.42
  -8  -5   6    9.46    3.39
   8   5  -7    3.90    2.91
  -8  -5   7    4.38    2.96
   8   5  -8    2.54    2.81
  -8  -5   8    3.09    2.95
   8   5  -9   17.57    5.38
  -8  -5   9   18.18    5.33
  -8  -5  10    5.01    2.80
   8   5 -10    5.81    3.19
   8   5 -11   24.13    6.64
  -8  -5  11   22.99    6.85
  -8   6   1   44.13   10.76
   8  -6  -1   50.26   10.38
   8  -6  -1   44.39   10.43
   8   6  -1   41.02   10.22
  -8  -6   1   39.40   10.25
   8   6  -2   90.62   10.79
  -8   6   2   60.99   17.82
   8  -6  -2   80.12   16.44
   8  -6  -2   74.49   17.53
  -8  -6   2   77.24   17.38
  -8   6   3   75.15   20.17
   8  -6  -3  101.93   18.68
   8  -6  -3   63.03   19.83
   8   6  -3   99.59   19.73
  -8  -6   3   95.41   19.72
   8  -6  -4   49.73   12.04
   8  -6  -4   31.94   12.53
   8   6  -4   66.59   12.43
  -8  -6   4   60.61   12.40
   8  -6  -5   23.25    9.40
   8   6  -5   48.56    9.80
  -8  -6   5   45.76    9.79
   8  -6  -6    2.88    3.25
   8   6  -6    6.55    3.07
  -8  -6   6    5.13    3.12
   8   6  -7  110.57   25.13
  -8  -6   7  115.57   25.13
   8   6  -8   32.92    5.17
  -8  -6   8   32.18    5.24
   8   6  -9   42.93    6.66
  -8  -6   9   45.04    6.76
   8   6 -10   85.69   19.00
  -8  -6  10   80.50   19.01
  -8   7   1    2.29    3.98
   8  -7  -1    0.30    3.40
   8  -7  -1    1.02    3.56
   8   7  -1    2.01    2.74
  -8  -7   1    0.18    2.98
  -8   7   2   96.22   36.26
   8  -7  -2  184.63   32.95
   8  -7  -2  113.01   36.07
   8   7  -2  206.11   36.04
  -8  -7   2  194.43   36.04
  -8  -7   3    6.42    2.24
   8  -7  -3    0.93    3.25
   8  -7  -3    1.93    2.75
   8   7  -3    4.39    2.79
   8  -7  -4   -0.12    3.15
   8   7  -4    2.40    2.11
  -8  -7   4    1.66    2.19
   8  -7  -5    2.70    3.38
   8   7  -5    3.67    2.75
  -8  -7   5    2.00    2.86
   8   7  -6   51.09   11.49
  -8  -7   6   47.10   11.48
   8   7  -7    0.03    2.63
  -8  -7   7    1.89    2.88
   8   7  -8   59.52    9.09
  -8  -7   8   67.61    9.23
   8   7  -9   24.80    4.68
  -8  -7   9   29.88    4.99
   8  -8  -1    0.54    2.53
   8  -8  -1    0.54    3.17
   8   8  -1    5.77    3.64
  -8  -8   1    5.84    3.64
   8  -8  -2   -0.07    4.90
   8   8  -2   21.47    4.83
  -8  -8   2   21.25    4.98
   8  -8  -3   -0.29    3.46
   8   8  -3    8.89    3.16
  -8  -8   3    8.24    3.26
   8  -8  -4    1.32    3.33
   8   8  -4    4.49    2.35
  -8  -8   4    3.15    2.44
   8   8  -5    0.61    2.33
  -8  -8   5    0.37    2.39
  -8  -8   6   19.42    4.24
   8   8  -6   28.67    6.43
  -8  -8   7   13.19    3.61
   8   8  -7   14.71    4.59
   8   8  -8    1.11    2.77
  -8  -8   8    0.60    3.27
   8  -9  -1    1.02    3.08
   8   9  -1    3.28    3.86
  -8  -9   1    0.75    4.01
   8   9  -2    1.49    3.48
   8   9  -3    4.47    3.51
  -8  -9   3    0.08    2.61
   8   9  -4   10.62    3.92
  -8  -9   4    8.28    3.87
   8   9  -5    1.71    2.53
  -8  -9   5    6.39    3.09
  -7   0   1    2.49    1.51
  -7   0   1    1.84    1.45
   7   0  -1    1.16    1.16
   7   0  -1    2.60    1.39
   7   0  -2  259.92   34.17
  -7   0   2  258.50   55.77
  -7   0   2  254.21   55.87
   7   0  -2  252.68   55.78
  -7   0   3   -0.05    1.29
  -7   0   3    1.18    1.68
   7   0  -3   -1.01    1.32
   7   0  -3    0.06    1.27
  -7   0   4   62.01   14.10
  -7   0   4   67.04   14.25
   7   0  -4   61.82   14.15
   7   0  -4   62.37   14.10
  -7   0   5    1.83    1.49
  -7   0   5    0.27    1.91
   7   0  -5    1.47    2.31
   7   0  -5    0.34    1.54
   7   0  -5    0.88    1.45
  -7   0   6   91.04   20.36
  -7   0   6   88.18   20.53
   7   0  -6   97.61   18.93
   7   0  -6   94.33   20.44
   7   0  -6   91.79   20.39
  -7   0   7    1.90    1.68
  -7   0   7    0.48    2.30
   7   0  -7    1.10    1.68
   7   0  -7    1.11    1.51
   7   0  -7    1.10    1.42
  -7   0   8   82.31   16.92
   7   0  -8   56.44   15.64
   7   0  -8   83.46   17.03
  -7   0   9    4.70    2.97
   7   0  -9    5.59    3.05
  -7   0  10    2.15    2.59
   7   0 -10    2.33    3.36
  -7   0  11    0.48    2.93
   7   0 -11    0.25    3.50
  -7   0  12   24.81    4.97
   7   0 -12   -0.47    4.95
  -7   1   1  989.78  129.83
   7  -1  -1  961.14  129.80
  -7   1   1  969.01  211.61
   7  -1  -1  979.18  188.69
   7  -1  -1  987.95  211.59
   7   1  -1  940.00  211.54
   7   1  -1  997.65  211.57
  -7  -1   1 1016.49  211.55
  -7  -1   1  958.16  211.62
  -7   1   2  113.14   24.82
  -7   1   2  104.71   24.84
   7  -1  -2  100.52   24.73
   7  -1  -2  115.40   24.82
   7   1  -2  134.20   24.84
   7   1  -2  105.77   24.75
  -7  -1   2  127.63   24.78
  -7  -1   2  100.30   24.85
   7   1  -3  223.59   35.11
  -7   1   3  286.44   57.34
  -7   1   3  259.93   57.39
   7  -1  -3  258.21   57.36
   7  -1  -3  250.99   57.29
   7   1  -3  292.42   57.35
  -7  -1   3  282.94   57.29
  -7  -1   3  241.60   57.38
   7   1  -4  120.74   18.13
  -7   1   4  137.64   29.64
  -7   1   4  145.64   29.72
   7  -1  -4  143.97   29.67
   7  -1  -4  139.61   29.61
   7   1  -4  130.05   27.02
   7   1  -4  126.56   29.63
  -7  -1   4  139.29   29.64
  -7  -1   4  128.37   29.73
  -7   1   5  108.92   23.09
  -7   1   5  113.87   23.26
   7  -1  -5  105.23   23.13
   7  -1  -5  103.87   23.09
   7   1  -5  107.44   21.25
   7   1  -5  101.70   23.06
   7   1  -5   97.53   23.04
  -7  -1   5  102.47   23.02
  -7  -1   5  105.49   23.19
  -7  -1   6   96.93   16.70
  -7   1   6  130.57   27.21
  -7   1   6  116.17   27.35
   7  -1  -6  131.32   27.22
   7  -1  -6  137.46   27.24
   7   1  -6  115.16   24.73
   7   1  -6  129.76   27.25
   7   1  -6  111.27   27.17
  -7  -1   6  133.80   27.20
  -7   1   7   36.50    7.22
  -7   1   7   17.11    7.34
   7  -1  -7   34.63    7.12
   7  -1  -7   24.01    6.78
   7  -1  -7   34.61    7.23
   7  -1  -7   25.02    7.05
   7   1  -7   30.88    7.01
   7   1  -7   33.24    7.10
   7   1  -7   37.99    7.29
  -7  -1   7   33.97    7.13
  -7  -1   7   17.26    7.29
  -7   1   8  122.98   27.56
  -7   1   8  118.31   27.84
   7  -1  -8  133.33   27.63
   7  -1  -8  122.69   27.68
   7   1  -8  100.71   25.16
   7   1  -8  131.79   27.62
  -7  -1   8  140.39   27.58
  -7   1   9  525.11  130.95
   7   1  -9  392.88  117.14
   7   1  -9  755.05  131.16
  -7  -1   9  695.55  131.03
  -7   1  10   12.55    4.03
   7  -1 -10   10.80    4.41
   7   1 -10   21.21    4.78
  -7  -1  10   14.82    4.52
  -7   1  11   22.73    6.60
   7  -1 -11   15.80    6.71
  -7  -1  11   41.75    6.99
   7   1 -12    2.39    4.46
  -7  -1  12   18.68    4.64
   7  -2  -1  218.07   28.36
  -7   2   1  235.32   44.49
  -7   2   1  186.17   44.39
   7  -2  -1  190.61   44.34
   7  -2  -1  215.02   44.57
   7   2  -1  233.12   44.44
   7   2  -1  179.69   44.37
  -7  -2   1  213.58   44.39
  -7  -2   1  180.98   44.47
  -7   2   2   42.71    9.08
  -7   2   2   30.68    9.05
   7  -2  -2   45.80    8.80
   7  -2  -2   33.27    8.92
   7  -2  -2   41.13    9.04
   7   2  -2   44.77    9.05
   7   2  -2   37.10    9.07
  -7  -2   2   43.00    9.01
  -7  -2   2   35.14    9.20
   7   2  -3  966.97  131.09
  -7  -2   3  844.53  131.12
  -7   2   3  980.44  213.67
  -7   2   3 1087.60  213.68
   7  -2  -3 1109.37  190.35
   7  -2  -3  954.39  213.61
   7  -2  -3  972.97  213.66
   7   2  -3  979.30  190.36
   7   2  -3  979.83  213.64
  -7  -2   3  973.22  213.60
  -7   2   4  298.71   59.08
  -7   2   4  290.38   59.12
   7  -2  -4  282.69   59.08
   7  -2  -4  298.18   58.99
   7   2  -4  256.98   53.12
   7   2  -4  276.42   59.03
   7   2  -4  232.76   58.97
  -7  -2   4  278.50   58.98
  -7  -2   4  228.17   59.08
  -7   2   5  232.32   52.02
  -7   2   5  264.01   52.18
   7  -2  -5  327.11   47.29
   7  -2  -5  228.93   52.07
   7  -2  -5  246.96   52.04
   7   2  -5  228.05   46.95
   7   2  -5  262.72   52.07
   7   2  -5  195.96   52.00
  -7  -2   5  248.08   52.00
  -7  -2   5  193.66   52.11
   7   2  -6    0.69    1.31
  -7   2   6    2.98    1.69
   7  -2  -6    0.92    2.09
   7  -2  -6    0.91    1.93
   7  -2  -6    1.60    2.07
   7  -2  -6    0.81    1.77
   7   2  -6    0.63    1.68
   7   2  -6   -1.32    1.62
  -7  -2   6    0.98    1.64
  -7  -2   6   -0.19    2.00
  -7   2   7    5.10    2.29
   7  -2  -7    3.91    2.32
   7  -2  -7    4.50    2.02
   7   2  -7    3.28    2.61
   7   2  -7    4.64    2.14
  -7  -2   7    3.48    1.95
  -7   2   8    4.68    2.73
  -7   2   8    3.95    3.62
   7  -2  -8    3.26    2.13
   7  -2  -8    2.80    2.45
   7   2  -8    2.55    2.74
   7   2  -8    7.47    2.44
  -7  -2   8    6.19    2.12
  -7   2   9    0.27    2.52
   7  -2  -9    0.40    2.03
   7   2  -9    3.60    3.38
  -7  -2   9    4.12    2.97
  -7   2  10   11.19    6.86
   7   2 -10   36.88    7.17
  -7  -2  10   32.96    6.94
  -7   2  11   -0.32    3.13
   7  -2 -11   -0.76    2.63
   7   2 -11   -0.47    3.59
  -7  -2  11    2.33    3.45
   7   2 -12    1.09    3.96
  -7  -2  12    4.03    3.83
   7   3  -1   24.19    3.59
  -7  -3   1   25.62    3.63
  -7   3   1   29.23    5.87
  -7   3   1   25.41    5.92
   7  -3  -1   27.10    5.87
   7  -3  -1   25.20    5.77
   7  -3  -1   31.26    5.80
   7   3  -1   17.12    5.74
   7   3  -1   17.34    5.69
  -7  -3   1   17.22    5.84
   7   3  -2  165.76   29.41
   7   3  -2  199.84   28.21
  -7  -3   2  246.61   28.17
  -7   3   2  241.27   46.04
  -7   3   2  191.77   45.97
   7  -3  -2  241.46   41.61
   7  -3  -2  224.37   45.89
   7   3  -2  189.19   45.91
  -7  -3   2  187.93   46.01
   7   3  -3    4.15    1.63
  -7  -3   3    4.17    2.02
  -7   3   3    3.79    2.02
  -7   3   3    4.31    2.81
   7  -3  -3    5.92    2.37
   7  -3  -3    4.31    1.90
   7   3  -3    3.93    2.45
   7   3  -3    7.05    1.99
  -7  -3   3    6.90    2.08
  -7   3   4    0.98    1.87
  -7   3   4    1.62    2.32
   7  -3  -4    2.43    2.63
   7  -3  -4    0.51    2.10
   7  -3  -4    0.71    1.85
   7   3  -4    0.81    1.65
   7   3  -4    0.90    1.64
   7   3  -4    0.17    1.31
  -7  -3   4    1.44    1.65
  -7  -3   4    0.38    1.66
   7   3  -5   20.34    4.73
  -7  -3   5   43.08    4.94
  -7   3   5   41.11    7.98
  -7   3   5   37.60    8.22
   7  -3  -5   43.91    8.02
   7  -3  -5   34.22    7.86
   7   3  -5   22.30    7.56
   7   3  -5   38.48    7.91
  -7  -3   5   16.42    7.97
   7   3  -6   61.44   12.64
  -7   3   6  118.62   21.09
  -7   3   6   64.57   20.97
   7  -3  -6  104.03   19.24
   7  -3  -6  110.42   21.04
   7  -3  -6   77.53   20.88
   7   3  -6  108.94   21.02
  -7  -3   6  103.39   20.93
   7  -3  -7   36.08   10.10
   7  -3  -7   28.67   10.01
   7   3  -7   55.24   10.39
  -7  -3   7   53.29   10.21
  -7   3   8  198.23   62.46
  -7   3   8  148.72   62.49
   7  -3  -8  240.17   62.44
   7  -3  -8  179.61   62.42
   7   3  -8  449.37   62.65
  -7  -3   8  436.79   62.53
   7  -3  -9   14.42    7.62
   7   3  -9   36.05    8.01
  -7  -3   9   39.06    7.79
  -7  -3  10   67.18    9.85
   7   3 -10   68.49   15.84
   7   3 -11   27.08    7.50
  -7  -3  11   29.65    7.78
  -7  -3  12    8.00    4.69
  -7  -4   1   -0.15    1.58
  -7   4   1    1.21    1.79
  -7   4   1    1.19    2.31
   7  -4  -1    1.41    1.88
   7  -4  -1   -0.62    1.77
   7  -4  -1    1.12    1.31
   7   4  -1    1.02    1.67
   7   4  -1    0.47    1.53
   7   4  -1    1.79    1.58
  -7  -4   1    0.73    1.61
  -7   4   2   22.05    4.24
  -7   4   2   12.95    4.08
   7  -4  -2   17.47    4.41
   7  -4  -2   19.00    4.24
   7  -4  -2   24.31    4.37
   7   4  -2    7.67    4.22
   7   4  -2   17.82    4.18
   7   4  -2   10.60    4.05
  -7  -4   2   16.77    4.16
  -7  -4   2    9.43    4.33
  -7   4   3  149.43   22.47
   7  -4  -3  131.50   20.61
   7  -4  -3  103.26   22.19
   7   4  -3   65.43   20.66
   7   4  -3  115.15   22.22
   7   4  -3   59.97   22.16
  -7  -4   3  119.97   22.18
  -7  -4   3   57.11   22.31
   7   4  -4   58.10   16.98
  -7  -4   4   44.56   17.03
  -7   4   4  181.16   28.09
  -7   4   4  133.21   28.02
   7  -4  -4  175.92   25.63
   7  -4  -4  175.09   28.01
   7   4  -4   58.85   25.32
   7   4  -4  150.33   27.97
  -7  -4   4  141.12   27.90
  -7   4   5  158.06   31.01
  -7   4   5  114.07   30.99
   7  -4  -5  165.89   28.23
   7  -4  -5  164.97   30.98
   7  -4  -5  122.37   30.82
   7   4  -5   70.96   28.04
   7   4  -5  160.36   30.93
  -7  -4   5  167.92   30.89
   7  -4  -6   11.27    4.34
   7  -4  -6   14.39    4.45
   7  -4  -6    7.43    4.26
   7   4  -6   28.10    5.10
  -7  -4   6   23.68    4.84
   7   4  -7   10.73    4.08
  -7  -4   7    9.59    3.76
   7   4  -8   46.87   10.81
  -7  -4   8   42.88   10.63
   7   4  -9  115.88   25.74
  -7  -4   9  114.01   25.63
   7   4 -10   57.66   14.58
  -7  -4  10   64.56   14.43
   7   4 -11    3.56    3.19
  -7  -4  11    3.88    3.94
  -7  -4  12    2.71    4.46
  -7   5   1    3.72    3.76
  -7   5   1    3.28    2.33
   7  -5  -1    3.85    2.30
   7  -5  -1    1.82    1.88
   7  -5  -1    3.70    2.70
   7   5  -1    3.33    1.87
  -7  -5   1    3.54    1.96
  -7   5   2  568.35   81.83
  -7   5   2  230.01   81.45
   7  -5  -2  404.47   73.14
   7  -5  -2  288.52   81.39
   7  -5  -2  514.17   81.59
   7   5  -2  350.75   81.47
  -7  -5   2  394.11   81.44
   7   5  -3   64.61    9.63
  -7   5   3   89.17   16.09
  -7   5   3   48.91   15.83
   7  -5  -3  101.20   14.99
   7  -5  -3   53.34   15.70
   7  -5  -3   93.01   15.90
  -7  -5   3   62.26   15.66
  -7   5   4   85.37   23.82
   7  -5  -4  119.97   22.00
   7  -5  -4   60.18   23.59
   7   5  -4  128.84   23.80
  -7  -5   4  136.02   23.75
   7  -5  -5   95.31   25.66
   7   5  -5  139.36   28.27
  -7  -5   5  142.60   28.22
   7  -5  -6    4.31    3.16
   7   5  -6   10.57    3.87
  -7  -5   6   12.82    3.63
   7   5  -7  152.01   33.38
  -7  -5   7  150.38   33.29
   7   5  -8  242.32   52.79
  -7  -5   8  239.69   52.69
   7   5  -9   33.06    8.82
  -7  -5   9   34.12    8.67
   7   5 -10   57.27   13.33
  -7  -5  10   52.91   13.17
   7   5 -11    3.96    4.55
  -7  -5  11    4.80    4.43
   7   6  -1    2.77    2.20
  -7   6   1    1.67    3.31
  -7   6   1    1.62    2.44
   7  -6  -1   -0.21    2.05
   7  -6  -1    0.71    2.63
  -7  -6   1    2.59    2.58
  -7   6   2   55.11   10.49
  -7   6   2   16.83    9.85
   7  -6  -2   61.16   10.02
   7  -6  -2   22.31    9.91
   7   6  -2   57.41   10.01
  -7  -6   2   55.38    9.97
   7   6  -3  122.58   13.23
  -7   6   3   81.59   21.49
   7  -6  -3  117.15   19.82
   7  -6  -3   45.47   21.24
   7  -6  -3   95.65   21.34
  -7  -6   3  115.38   21.34
   7   6  -4   84.43   10.57
   7  -6  -4   55.25   15.72
  -7  -6   4   83.22   16.98
   7  -6  -5  211.74   64.31
   7   6  -5  368.63   71.74
  -7  -6   5  377.88   71.70
   7   6  -6   -0.13    2.55
  -7  -6   6    0.83    2.80
   7   6  -7    2.39    2.72
  -7  -6   7   -0.37    2.98
   7   6  -8    4.77    3.73
  -7  -6   8    1.55    3.38
   7   6  -9   15.50    5.43
  -7  -6   9   13.07    5.16
   7   6 -10   16.40    4.42
  -7  -6  10   17.66    6.01
   7   6 -11   22.90    5.38
  -7  -6  11    1.65    5.10
  -7   7   1   19.99    8.66
   7  -7  -1   36.34    8.12
   7  -7  -1   26.77    8.14
   7   7  -1   40.59    8.13
  -7  -7   1   38.85    8.12
  -7   7   2   13.43    5.70
   7  -7  -2   17.21    5.36
   7  -7  -2   11.26    5.02
   7   7  -2   23.55    4.98
  -7  -7   2   22.98    5.01
   7  -7  -3  139.03   33.09
   7   7  -3  169.76   36.35
  -7  -7   3  177.66   36.30
   7   7  -4    2.11    2.33
   7  -7  -4    1.70    2.88
  -7  -7   4    1.91    2.80
   7  -7  -5    3.09    3.78
   7   7  -5    3.26    2.81
  -7  -7   5    3.51    2.85
   7  -7  -6    7.22    7.84
   7   7  -6   36.69    7.52
  -7  -7   6   36.90    7.53
  -7  -7   7    4.77    2.61
   7   7  -7    5.52    3.66
   7   7  -8  244.79   52.18
  -7  -7   8  231.55   52.11
   7   7  -9    2.21    4.26
  -7  -7   9    1.76    3.76
   7   7 -10    0.12    4.49
  -7  -7  10    1.85    4.00
  -7   8   1    5.89    4.58
   7  -8  -1   14.91    4.22
   7  -8  -1    4.51    4.43
   7   8  -1   19.37    4.59
  -7  -8   1   16.33    4.20
  -7   8   2    9.13   10.01
   7  -8  -2    0.04    9.34
   7  -8  -2   18.69    9.88
   7   8  -2   86.92   10.16
  -7  -8   2   78.19   10.14
   7  -8  -3   -0.23   16.86
   7   8  -3  102.62   18.27
  -7  -8   3  107.58   18.30
   7  -8  -4   -1.75   16.61
   7   8  -4  106.38   17.88
  -7  -8   4   99.89   17.88
   7   8  -5   96.69   21.14
  -7  -8   5   92.48   21.14
   7   8  -6   16.78    3.42
  -7  -8   6   17.94    3.55
   7   8  -7   19.25    3.75
  -7  -8   7   19.59    3.90
  -7  -8   8   31.56    8.30
   7  -9  -1    0.91    2.68
   7   9  -1    0.86    3.78
  -7  -9   1   -3.06    3.13
   7   9  -2   25.14    4.42
  -7  -9   2    0.67    3.70
   7  -9  -3    1.10    3.80
   7   9  -3    0.99    2.35
  -7  -9   3    0.54    2.24
   7   9  -4    1.94    1.85
  -7  -9   4    0.80    2.55
   7   9  -5    2.45    2.88
  -7  -9   5    0.72    2.86
   7   9  -6    9.70    3.99
  -7  -9   6   10.68    4.39
   7   9  -7    1.31    2.97
  -7  -9   7    1.50    3.40
  -6   0   1    1.60    1.33
  -6   0   1    0.98    1.34
   6   0  -1    1.03    1.04
   6   0  -1    0.95    1.26
  -6   0   2   43.41    7.88
  -6   0   2   56.36   12.81
   6   0  -2   62.50   12.81
   6   0  -2   61.15   12.87
  -6   0   3    0.90    1.35
  -6   0   3    1.26    1.44
   6   0  -3    2.08    1.46
   6   0  -3    1.24    1.32
  -6   0   4  918.93  201.76
  -6   0   4  949.68  201.84
   6   0  -4  923.72  201.82
   6   0  -4  940.82  201.77
  -6   0   5    0.73    1.39
  -6   0   5    0.23    1.56
   6   0  -5    1.16    1.65
   6   0  -5    1.18    1.42
   6   0  -5    2.88    1.36
  -6   0   6  589.10  125.54
  -6   0   6  493.00  125.62
   6   0  -6  550.15  112.01
   6   0  -6  586.04  125.63
   6   0  -6  657.58  125.57
  -6   0   7    1.28    1.60
   6   0  -7    1.54    1.61
   6   0  -7    2.47    1.62
   6   0  -7    1.27    1.58
  -6   0   8   62.86   14.23
  -6   0   8   65.43   14.60
   6   0  -8   69.59   14.36
   6   0  -8   57.90   14.29
  -6   0   9    0.74    2.30
  -6   0  10   19.01    5.60
   6   0 -10   24.23    6.13
   6   0 -11   -1.97    3.48
  -6   0  12    0.80    4.28
  -6   1   1    2.86    1.75
  -6   1   1    4.32    1.93
   6  -1  -1    2.81    1.62
   6  -1  -1    4.65    1.76
   6   1  -1    4.09    1.57
   6   1  -1    3.67    1.70
  -6  -1   1    4.51    1.74
  -6  -1   1    4.60    1.88
  -6  -1   2   12.64    2.44
  -6   1   2   14.49    3.59
  -6   1   2   12.67    3.69
   6  -1  -2   14.20    3.53
   6  -1  -2   11.01    3.60
   6   1  -2   17.47    3.72
   6   1  -2   13.90    3.63
  -6  -1   2   15.02    3.67
  -6   1   3   13.53    4.18
  -6   1   3   13.62    4.36
   6  -1  -3   14.17    4.19
   6   1  -3   19.36    4.26
   6   1  -3   17.71    4.20
  -6  -1   3   18.07    4.25
  -6  -1   3   21.90    4.42
   6   1  -4   38.78    4.94
  -6   1   4   34.21    8.11
  -6   1   4   32.40    8.22
   6  -1  -4   34.17    8.14
   6  -1  -4   33.21    8.11
   6   1  -4   35.01    7.87
   6   1  -4   39.03    8.18
  -6  -1   4   34.98    8.11
  -6  -1   4   35.55    8.25
  -6  -1   5   40.69    5.31
  -6   1   5   36.03    8.63
  -6   1   5   35.99    8.76
   6  -1  -5   43.75    8.41
   6  -1  -5   35.03    8.67
   6  -1  -5   41.76    8.67
   6   1  -5   38.46    8.42
   6   1  -5   39.14    8.69
   6   1  -5   33.42    8.64
  -6  -1   5   33.10    8.80
  -6   1   6   28.35    6.07
  -6   1   6   26.01    6.26
   6  -1  -6   31.09    6.01
   6  -1  -6   24.75    6.02
   6  -1  -6   26.02    6.08
   6  -1  -6   26.55    6.10
   6   1  -6   28.29    6.28
   6   1  -6   25.33    6.14
  -6  -1   6   21.30    6.09
  -6  -1   6   19.17    6.43
  -6   1   7  427.59   85.22
  -6   1   7  397.99   85.37
   6  -1  -7  419.33   85.29
   6  -1  -7  377.00   85.24
   6   1  -7  380.96   76.39
   6   1  -7  422.03   85.33
   6   1  -7  356.96   85.21
  -6  -1   7  410.17   85.27
  -6  -1   7  338.94   85.31
  -6   1   8    6.28    2.62
  -6   1   8    4.87    3.07
   6  -1  -8    5.05    2.71
   6  -1  -8    4.17    2.29
   6   1  -8    5.90    3.02
   6   1  -8    7.04    2.36
   6   1  -8    3.51    2.44
  -6  -1   8    5.80    2.36
  -6  -1   8    3.97    3.03
  -6   1   9    5.66    3.42
   6  -1  -9    9.39    3.41
   6  -1  -9    4.67    3.11
   6   1  -9    8.53    3.90
   6   1  -9   13.86    3.17
  -6  -1   9   12.62    3.13
  -6   1  10    6.18    2.83
   6   1 -10    5.99    3.09
  -6  -1  10    4.26    3.30
   6  -1 -11    8.34    4.38
   6   1 -11   11.94    3.97
  -6  -1  11   11.56    4.41
  -6   1  12   -0.92    4.79
   6  -1 -12    1.12    3.95
   6   1 -12   -1.39    3.06
  -6  -1  12   -0.29    3.90
  -6   2   1   31.57    7.57
  -6   2   1   32.39    7.58
   6  -2  -1   31.80    7.40
   6  -2  -1   35.13    7.48
   6  -2  -1   30.93    7.55
   6   2  -1   34.95    7.58
   6   2  -1   29.54    7.50
  -6  -2   1   36.12    7.55
  -6  -2   1   29.08    7.64
   6   2  -2  534.92   82.29
  -6   2   2  607.09  134.23
   6  -2  -2  719.95  119.94
   6  -2  -2  632.26  134.20
   6  -2  -2  630.36  134.25
   6   2  -2  631.94  134.25
  -6  -2   2  644.63  134.20
  -6  -2   2  564.06  134.26
   6   2  -3   55.82    9.14
   6   2  -3   61.76    9.14
  -6  -2   3   76.23    9.15
  -6   2   3   67.63   14.99
  -6   2   3   77.34   15.08
   6  -2  -3   69.00   13.95
   6  -2  -3   69.86   14.95
   6  -2  -3   72.56   14.99
   6   2  -3   61.17   13.94
  -6  -2   3   54.58   15.14
  -6   2   4  120.40   27.68
   6  -2  -4  153.38   25.47
   6  -2  -4  113.41   27.63
   6  -2  -4  122.89   27.63
   6   2  -4  119.36   25.27
   6   2  -4  143.58   27.71
   6   2  -4  112.34   27.64
  -6  -2   4  141.64   27.64
  -6  -2   4  113.55   27.76
   6   2  -5    0.34    1.55
   6   2  -5    1.04    1.18
  -6  -2   5    1.54    1.24
  -6   2   5    0.84    1.09
  -6   2   5    1.35    2.03
   6  -2  -5    1.31    1.92
   6  -2  -5   -0.06    1.10
   6  -2  -5    0.49    1.60
   6   2  -5    0.78    1.46
  -6  -2   5    1.59    2.03
  -6   2   6  398.77   85.90
  -6   2   6  359.01   85.97
   6  -2  -6  369.07   76.88
   6  -2  -6  365.45   76.86
   6  -2  -6  400.38   85.99
   6  -2  -6  392.90   85.88
   6   2  -6  383.31   76.99
   6   2  -6  462.93   86.02
   6   2  -6  393.71   85.91
  -6  -2   6  429.57   85.91
  -6  -2   6  382.12   86.04
  -6   2   7   84.84   19.44
  -6   2   7   89.50   19.63
   6  -2  -7   81.52   19.51
   6  -2  -7   94.42   19.54
   6   2  -7   79.47   18.00
   6   2  -7  111.99   19.63
   6   2  -7   72.49   19.46
  -6  -2   7  108.45   19.55
  -6  -2   7   69.15   19.61
   6   2  -8   78.81    8.75
  -6   2   8   49.14   14.07
   6  -2  -8   62.35   13.94
   6  -2  -8   42.19   13.92
   6   2  -8   68.52   13.40
  -6  -2   8   74.89   14.00
  -6   2   9    2.17    2.18
  -6   2   9    1.23    3.08
   6  -2  -9    1.20    2.21
   6  -2  -9    0.49    2.55
   6   2  -9    3.72    3.47
   6   2  -9    8.54    2.99
  -6  -2   9    8.72    2.88
  -6   2  10   31.41   12.21
   6  -2 -10   36.54   12.20
   6   2 -10   81.11   12.57
  -6  -2  10   82.22   12.69
  -6   2  11    0.92    2.47
   6   2 -11    3.12    3.00
   6   2 -12   -1.33    3.17
  -6  -2  12   -0.41    3.86
   6  -3  -1  371.82   49.23
   6   3  -1  298.35   49.30
  -6   3   1  357.73   75.69
  -6   3   1  270.26   75.66
   6  -3  -1  315.91   75.59
   6  -3  -1  359.16   75.66
   6   3  -1  397.60   75.66
   6   3  -1  353.11   75.60
  -6  -3   1  379.63   75.60
  -6  -3   1  358.67   75.68
   6   3  -2  217.84   39.00
  -6   3   2  282.41   60.22
  -6   3   2  276.66   60.25
   6  -3  -2  307.29   54.48
   6  -3  -2  302.86   60.25
   6   3  -2  264.87   60.22
   6   3  -2  280.67   60.20
  -6  -3   2  280.93   60.16
  -6  -3   2  271.33   60.28
  -6   3   3  473.97  104.58
   6  -3  -3  548.69   93.60
   6  -3  -3  551.83  104.57
   6  -3  -3  486.41  104.62
   6   3  -3  464.30   93.78
   6   3  -3  485.16  104.62
   6   3  -3  423.65  104.51
  -6  -3   3  504.76  104.56
  -6  -3   3  420.89  104.61
  -6   3   4    8.55    2.72
  -6   3   4    7.75    2.97
   6  -3  -4    8.80    3.03
   6  -3  -4    8.28    2.68
   6  -3  -4    8.39    2.81
   6   3  -4    8.48    3.07
   6   3  -4   10.92    3.02
   6   3  -4    9.85    2.81
  -6  -3   4   14.42    2.90
  -6  -3   4    9.18    3.07
  -6   3   5    2.47    1.68
  -6   3   5    0.20    2.00
   6  -3  -5    0.27    1.73
   6  -3  -5    1.69    1.70
   6  -3  -5   -0.22    1.40
   6   3  -5    0.83    1.71
   6   3  -5    0.85    1.91
   6   3  -5   -0.40    1.49
  -6  -3   5   -0.14    1.50
  -6  -3   5    0.43    2.12
  -6   3   6  133.52   24.99
   6  -3  -6  128.83   24.97
   6  -3  -6  109.31   24.91
   6   3  -6  106.30   22.85
   6   3  -6  139.60   25.09
   6   3  -6   82.98   24.95
  -6  -3   6  137.30   24.99
  -6  -3   6   62.34   25.05
  -6   3   7   17.26    5.92
   6  -3  -7   18.07    5.75
   6   3  -7   13.31    5.86
   6   3  -7   37.04    6.04
  -6  -3   7   31.20    5.85
  -6   3   8  146.09   41.78
  -6   3   8  130.32   41.89
   6  -3  -8  143.96   41.79
   6   3  -8  137.99   37.98
   6   3  -8  279.99   42.03
  -6  -3   8  270.39   41.91
   6   3  -9  123.26   27.65
  -6  -3   9  125.21   27.57
   6   3 -10   -0.60    3.33
  -6  -3  10    2.24    3.28
  -6  -3  11    3.77    3.09
   6   3 -11    4.24    3.06
   6   3 -12    2.67    2.95
  -6  -3  12   -0.74    4.02
  -6  -4   1  193.58   23.53
  -6   4   1  192.96   38.51
  -6   4   1  160.91   38.44
   6  -4  -1  203.22   34.80
   6  -4  -1  159.72   38.38
   6  -4  -1  185.45   38.39
   6   4  -1  135.33   34.75
   6   4  -1  200.01   38.44
   6   4  -1  167.41   38.38
  -6  -4   1  160.69   38.47
  -6   4   2   40.33    9.08
   6  -4  -2   46.47    8.75
   6  -4  -2   45.41    9.05
   6  -4  -2   45.43    9.06
   6   4  -2   32.27    8.73
   6   4  -2   46.28    9.08
   6   4  -2   33.47    8.99
  -6  -4   2   38.09    9.01
  -6  -4   2   28.84    9.14
   6   4  -3   33.19    5.87
  -6   4   3   55.89   10.83
  -6   4   3   52.72   10.87
   6  -4  -3   54.36   10.25
   6  -4  -3   48.15   10.66
   6  -4  -3   61.30   10.81
   6   4  -3   49.09   10.76
   6   4  -3   34.89   10.68
  -6  -4   3   52.73   10.71
  -6  -4   3   30.08   10.83
  -6   4   4   33.25    6.51
   6  -4  -4   41.01    6.65
   6  -4  -4   23.81    6.31
   6   4  -4   23.35    6.35
   6   4  -4   32.91    6.57
   6   4  -4   18.49    6.38
  -6  -4   4   31.20    6.40
  -6  -4   4   17.60    6.56
   6   4  -5   20.36    4.26
  -6  -4   5   13.96    4.40
  -6   4   5   21.13    6.79
   6  -4  -5   34.76    6.77
   6  -4  -5   30.30    6.79
   6  -4  -5   24.60    6.72
   6   4  -5   21.75    6.82
   6   4  -5   46.23    7.13
  -6  -4   5   43.65    6.98
   6   4  -6  100.06   34.17
   6   4  -6  209.71   37.91
  -6  -4   6  204.48   37.81
   6   4  -7  318.41   69.38
   6   4  -8   54.94   13.43
  -6  -4   8   59.72   13.31
   6   4  -9  345.81   76.37
  -6  -4   9  353.86   76.26
   6   4 -10   68.11   16.11
  -6  -4  10   70.33   15.97
   6   4 -11   16.71    5.54
  -6  -4  11   14.41    5.41
   6   4 -12    1.85    2.91
  -6  -4  12   -1.31    3.95
  -6   5   1  288.15   41.26
  -6   5   1  160.00   41.00
   6  -5  -1  226.08   37.11
   6  -5  -1  168.61   41.00
   6  -5  -1  301.54   41.17
   6   5  -1  113.96   37.01
   6   5  -1  190.13   41.01
   6   5  -1  144.20   40.92
  -6  -5   1  206.30   40.97
  -6  -5   1  128.01   41.02
   6   5  -2  227.54   26.30
  -6   5   2  268.13   42.96
  -6   5   2  183.80   42.78
   6  -5  -2  225.77   38.76
   6  -5  -2  205.04   42.80
   6  -5  -2  297.16   42.95
   6   5  -2  113.33   38.55
   6   5  -2  135.17   42.76
  -6  -5   2  216.68   42.77
  -6  -5   2  120.65   42.86
  -6   5   3    1.86    2.14
  -6   5   3    0.35    1.91
   6  -5  -3    0.96    1.78
   6   5  -3    1.51    1.87
   6   5  -3    1.30    1.52
   6   5  -3   -0.17    1.38
  -6  -5   3    0.38    1.59
  -6  -5   3   -0.90    1.70
  -6   5   4    4.62    1.93
   6  -5  -4    6.39    2.62
   6  -5  -4    2.99    1.59
   6  -5  -4    2.15    1.45
   6   5  -4    2.41    2.30
   6   5  -4    5.93    2.21
   6   5  -4    1.85    1.81
  -6  -5   4    5.76    1.91
  -6  -5   4    0.40    2.24
   6  -5  -5   30.33    8.99
   6   5  -5   48.47    9.57
  -6  -5   5   42.36    9.42
   6   5  -6  220.81   30.74
  -6  -5   6  234.66   30.68
   6   5  -7  228.44   30.36
  -6  -5   7  223.13   30.28
   6   5  -8  388.54   84.49
  -6  -5   8  387.75   84.38
   6   5  -9   35.21    9.28
  -6  -5   9   37.70    9.18
   6   5 -10    6.21    3.94
  -6  -5  10    3.60    3.85
  -6  -5  11   26.12    5.01
   6   5 -11   25.03    7.17
   6   5 -12    0.53    3.77
  -6  -5  12    1.44    4.85
  -6   6   1  125.45   19.99
  -6   6   1   56.98   19.70
   6  -6  -1   96.55   18.20
   6  -6  -1   60.85   19.65
   6  -6  -1  136.40   19.88
   6   6  -1   82.41   19.66
  -6  -6   1   81.15   19.64
  -6   6   2  237.95   42.32
  -6   6   2  137.13   42.03
   6  -6  -2  199.99   38.13
   6  -6  -2  155.78   42.00
   6  -6  -2  230.84   42.10
   6   6  -2  212.77   42.10
  -6  -6   2  200.67   42.04
  -6  -6   3   31.52    3.88
   6  -6  -3   31.35    6.35
   6  -6  -3   13.81    5.88
   6  -6  -3   19.78    5.93
   6   6  -3   33.17    6.12
   6   6  -4   83.80   10.23
  -6  -6   4   81.95   10.13
   6  -6  -4   54.70   15.08
   6  -6  -5  261.37   80.38
   6   6  -5  495.83   90.04
  -6  -6   5  474.62   89.93
   6   6  -6  377.18   50.26
  -6  -6   6  374.86   50.20
   6   6  -7  329.90   44.68
  -6  -6   7  336.13   44.61
   6   6  -8  147.09   32.66
   6   6  -9   13.74    3.57
  -6  -6   9   11.43    3.52
   6   6 -10  134.70   29.50
  -6  -6  10  128.90   29.34
   6   6 -11    2.04    2.84
  -6  -6  11    1.90    3.34
  -6   7   1   36.66   10.95
   6  -7  -1   33.34    9.88
   6  -7  -1   41.45   10.51
   6   7  -1   53.43   10.51
  -6  -7   1   54.83   10.50
   6  -7  -2   27.34    6.81
   6  -7  -2    9.73    6.62
   6   7  -2   35.76    6.92
  -6  -7   2   38.53    6.95
   6  -7  -3   31.19    9.44
   6   7  -3   46.92    9.93
  -6  -7   3   45.19    9.90
   6  -7  -4    1.48    2.73
   6   7  -4    3.37    2.78
  -6  -7   4    5.85    2.83
  -6  -7   5   23.43    3.75
   6  -7  -5    8.66    5.84
   6   7  -5   25.07    5.86
   6   7  -6   77.88   17.97
  -6  -7   6   79.15   17.83
   6   7  -7   31.34    8.23
  -6  -7   7   30.07    8.02
   6   7  -8   10.88    4.80
  -6  -7   8    7.69    4.48
   6   7  -9    5.05    4.51
  -6  -7   9    5.24    4.25
   6   7 -10    2.76    3.61
  -6  -7  10    0.76    3.98
  -6   8   1    3.13    3.32
   6  -8  -1    2.07    2.44
   6  -8  -1    0.89    2.64
   6   8  -1   -0.47    3.19
  -6  -8   1    2.07    2.39
  -6   8   2    1.65    3.64
   6  -8  -2    7.07    3.40
   6  -8  -2    1.53    2.75
   6   8  -2   10.42    2.87
  -6  -8   2   10.06    2.78
  -6  -8   3   17.48    3.23
   6  -8  -3    9.66    4.98
   6   8  -3   16.25    4.59
   6   8  -4  149.88   33.53
  -6  -8   4  154.45   33.51
   6  -8  -5   -0.04    4.60
   6   8  -5    2.75    3.10
  -6  -8   5    3.04    3.01
   6   8  -6    3.56    3.63
  -6  -8   6    2.99    3.25
   6   8  -7    6.85    4.65
  -6  -8   7   11.09    4.39
   6   8  -8   14.98    5.87
  -6  -8   8   15.81    5.63
   6   8  -9   -0.73    3.51
  -6  -8   9   -0.18    3.86
   6  -9  -1    0.59    4.79
  -6  -9   1   -0.13    4.58
   6  -9  -2   -0.36    3.43
   6   9  -2    0.44    2.35
  -6  -9   2    0.75    1.85
   6  -9  -3    0.82    6.63
   6   9  -3   33.28    6.48
  -6  -9   3   25.79    6.30
   6  -9  -4   -1.80   12.67
   6   9  -4   70.77   12.57
  -6  -9   4   64.53   12.53
   6   9  -5    1.83    2.25
  -6  -9   5   -0.20    2.92
   6   9  -6  108.02   23.15
  -6  -9   6   98.41   23.11
   6   9  -7    2.71    4.01
  -6  -9   7   -0.55    3.57
   6 -10  -1   -1.20    3.77
   6  10  -1    6.61    3.96
  -6 -10   1   -0.60    3.51
   6  10  -2   -0.07    3.48
  -6 -10   2   -0.24    2.68
   6  10  -3   12.26    3.18
  -6 -10   3   -0.90    2.77
   6  10  -4   13.89    4.07
  -6 -10   4    1.92    3.73
  -5   0   1    0.90    1.00
   5   0  -1    0.86    0.90
  -5   0   1    1.53    1.30
   5   0  -1    0.54    1.00
   5   0  -2  816.87  118.67
  -5   0   2  951.62  193.57
   5   0  -2  899.31  193.47
  -5   0   3    0.52    1.31
  -5   0   3   -0.44    1.49
   5   0  -3    1.22    1.25
   5   0  -3    2.95    1.19
  -5   0   4 1699.68  364.62
  -5   0   4 1708.88  364.68
   5   0  -4 1547.02  324.41
   5   0  -4 1704.35  364.74
   5   0  -4 1731.61  364.64
  -5   0   5    4.11    1.59
  -5   0   5    4.16    2.00
   5   0  -5    2.06    1.68
   5   0  -5    3.96    1.85
   5   0  -5    3.63    1.57
  -5   0   6  196.91   41.93
   5   0  -6  193.57   37.83
   5   0  -6  186.57   42.02
   5   0  -6  190.21   41.95
  -5   0   7    1.31    1.54
  -5   0   7    1.85    2.38
   5   0  -7    1.57    1.56
   5   0  -7    2.09    1.61
   5   0  -7    2.61    2.01
  -5   0   8   -0.83    1.66
  -5   0   8    0.59    1.39
   5   0  -8    0.04    1.60
   5   0  -8    0.05    1.44
  -5   0   9   -0.17    3.12
  -5   0   9    0.95    2.55
   5   0  -9    1.94    2.68
   5   0  -9    2.17    2.11
  -5   0  10  168.18   36.55
   5   0 -10  163.97   36.68
  -5   0  11    0.99    3.86
   5   0 -11    0.04    3.34
   5   0 -12    0.13    3.49
  -5   1   1   16.29    4.77
  -5   1   1   17.35    4.81
   5  -1  -1   17.23    4.69
   5  -1  -1   16.56    4.78
   5   1  -1   20.67    4.72
   5   1  -1   23.96    4.85
  -5  -1   1   21.85    4.80
  -5  -1   1   22.72    4.89
  -5   1   2   19.66    5.11
  -5   1   2   20.04    5.19
   5  -1  -2   18.90    5.05
   5  -1  -2   19.04    5.11
   5   1  -2   23.14    5.21
   5   1  -2   24.73    5.15
  -5  -1   2   20.93    5.17
  -5  -1   2   25.84    5.30
  -5  -1   3   17.81    2.78
  -5   1   3   19.27    4.52
  -5   1   3   20.30    4.62
   5  -1  -3   19.61    4.55
   5  -1  -3   19.77    4.49
   5   1  -3   19.34    4.62
   5   1  -3   19.21    4.63
   5   1  -3   16.94    4.54
  -5  -1   3   14.36    4.70
  -5   1   4 1499.07  328.98
  -5   1   4 1504.19  329.05
   5  -1  -4 1521.83  328.98
   5  -1  -4 1646.47  328.98
   5   1  -4 1486.00  292.70
   5   1  -4 1524.52  329.02
   5   1  -4 1487.41  328.95
  -5  -1   4 1486.60  328.94
  -5  -1   4 1543.93  329.05
  -5   1   5  284.21   67.76
  -5   1   5  305.97   67.80
   5  -1  -5  297.11   60.82
   5  -1  -5  332.41   67.78
   5   1  -5  310.52   60.82
   5   1  -5  307.76   67.87
   5   1  -5  297.33   67.76
  -5  -1   5  352.68   67.79
  -5  -1   5  314.46   67.83
  -5   1   6 1297.41  272.65
   5  -1  -6 1167.44  272.65
   5  -1  -6 1351.65  272.67
   5   1  -6 1267.44  242.74
   5   1  -6 1220.13  272.74
   5   1  -6 1252.49  272.65
  -5  -1   6 1256.73  272.74
  -5  -1   6 1267.54  272.74
  -5   1   7   39.45   11.07
   5  -1  -7   48.24   11.19
   5  -1  -7   49.79   11.16
   5   1  -7   55.56   11.33
   5   1  -7   57.85   11.22
  -5  -1   7   41.72   11.36
  -5  -1   7   54.53   11.19
  -5   1   8    7.78    2.37
  -5   1   8    4.71    2.44
   5  -1  -8    7.11    3.01
   5  -1  -8    4.73    2.19
   5   1  -8    6.30    2.75
   5   1  -8    5.92    2.35
   5   1  -8    5.12    2.25
  -5  -1   8    3.89    2.85
  -5  -1   8    4.64    2.16
  -5   1   9   50.73   15.77
   5  -1  -9   82.89   15.78
   5  -1  -9   57.93   15.61
   5   1  -9   63.29   14.67
   5   1  -9   80.67   15.62
  -5  -1   9   75.33   15.54
  -5   1  10   56.34   13.46
   5  -1 -10   53.87   13.64
   5   1 -10   61.22   13.56
  -5  -1  10   62.56   13.50
  -5   1  11   48.89   12.71
   5  -1 -11   41.91   12.75
   5   1 -11   63.06   12.76
  -5  -1  11   61.35   12.64
   5  -1 -12    3.18    5.18
   5   1 -12   -0.55    3.18
  -5  -1  12   12.53    5.02
   5   1 -13   -0.27    3.36
  -5  -1  13    1.42    4.64
   5  -2  -1    1.26    1.12
   5   2  -1    1.28    1.09
  -5   2   1    1.41    1.34
  -5   2   1    2.93    1.50
   5  -2  -1    2.33    1.23
   5  -2  -1    3.08    1.33
   5   2  -1    1.78    1.71
  -5  -2   1    2.74    1.63
  -5  -2   1    2.76    1.78
  -5   2   2   23.62    5.53
  -5   2   2   27.17    5.68
   5  -2  -2   21.57    5.62
   5  -2  -2   26.31    5.52
   5  -2  -2   24.43    5.51
   5   2  -2   19.47    5.53
   5   2  -2   26.31    5.67
   5   2  -2   20.87    5.53
  -5  -2   2   21.06    5.58
  -5  -2   2   23.81    5.69
  -5   2   3   96.51   26.38
  -5   2   3  117.46   26.40
   5  -2  -3  126.44   24.20
   5  -2  -3  122.28   26.34
   5  -2  -3  112.42   26.40
   5   2  -3  111.61   24.06
   5   2  -3  125.99   26.43
   5   2  -3  127.84   26.35
  -5  -2   3  124.88   26.35
  -5  -2   3  130.78   26.45
  -5   2   4  200.30   47.12
   5  -2  -4  197.41   42.45
   5  -2  -4  212.40   47.00
   5   2  -4  200.72   42.43
   5   2  -4  245.24   47.14
   5   2  -4  216.94   47.05
  -5  -2   4  236.03   47.04
  -5  -2   4  205.05   47.14
  -5   2   5 1755.02  413.81
   5  -2  -5 2011.55  367.99
   5  -2  -5 1962.54  413.81
   5   2  -5 1816.79  367.91
   5   2  -5 1923.63  413.91
   5   2  -5 1931.75  413.84
  -5  -2   5 2044.05  413.94
  -5   2   6  423.39   99.61
  -5   2   6  500.66   99.75
   5  -2  -6  456.77   99.72
   5  -2  -6  437.01   99.62
   5   2  -6  462.98   89.14
   5   2  -6  500.21   99.76
   5   2  -6  453.75   99.65
  -5  -2   6  455.75   99.74
  -5  -2   6  468.40   99.66
  -5   2   7    4.29    1.59
  -5   2   7    2.21    1.70
   5  -2  -7    3.99    1.85
   5   2  -7    2.87    2.18
   5   2  -7    2.65    1.90
   5   2  -7    2.42    1.79
  -5  -2   7    2.77    2.24
  -5  -2   7    2.64    1.86
  -5   2   8    4.18    1.93
  -5   2   8    2.47    2.45
   5  -2  -8    3.86    2.26
   5  -2  -8    4.30    2.09
   5   2  -8    2.78    1.99
   5   2  -8    2.63    2.38
  -5  -2   8    0.03    2.64
  -5  -2   8    2.91    1.81
  -5   2   9   76.69   16.82
  -5   2   9   57.51   17.08
   5  -2  -9   69.46   16.88
   5  -2  -9   61.72   16.89
   5   2  -9   74.22   16.02
   5   2  -9   94.11   16.96
  -5  -2   9   87.35   16.88
  -5   2  10   82.82   26.76
   5  -2 -10   92.41   26.85
   5   2 -10  175.71   27.18
  -5  -2  10  158.30   27.05
  -5   2  11   36.31   13.94
   5  -2 -11   34.99   14.02
   5   2 -11   93.00   14.39
  -5  -2  11   94.10   14.19
   5   2 -12    0.25    9.90
  -5  -2  12   73.03   10.25
   5   2 -13   -0.47    3.51
  -5  -2  13    8.14    4.72
  -5   3   1  927.35  208.39
  -5   3   1  923.79  208.41
   5  -3  -1  981.78  185.60
   5  -3  -1  949.70  208.34
   5  -3  -1  993.66  208.36
   5   3  -1  956.35  185.55
   5   3  -1  981.69  208.37
   5   3  -1  947.54  208.32
  -5  -3   1  988.22  208.32
  -5  -3   1  969.16  208.39
  -5   3   2  474.65  103.60
   5  -3  -2  493.71   92.63
   5  -3  -2  478.37  103.57
   5  -3  -2  476.65  103.61
   5   3  -2  471.12   92.57
   5   3  -2  496.16  103.64
   5   3  -2  447.99  103.57
  -5  -3   2  502.43  103.57
  -5  -3   2  461.83  103.65
   5   3  -3  115.87   15.88
  -5  -3   3  105.12   15.92
  -5   3   3  116.09   26.06
  -5   3   3  108.27   26.02
   5  -3  -3  114.77   23.64
   5  -3  -3  120.02   25.99
   5  -3  -3  114.05   25.98
   5   3  -3  108.71   23.74
   5   3  -3  138.75   26.08
  -5  -3   3  130.56   25.98
   5   3  -4  367.38   52.83
  -5  -3   4  433.97   52.82
  -5   3   4  410.04   86.13
  -5   3   4  394.39   86.11
   5  -3  -4  406.03   86.12
   5  -3  -4  417.31   86.05
   5   3  -4  383.34   77.02
   5   3  -4  376.95   86.09
  -5  -3   4  378.98   86.16
  -5  -3   5  190.02   24.41
   5  -3  -5  174.74   35.94
   5  -3  -5  177.43   39.84
   5  -3  -5  179.96   39.77
   5   3  -5  184.88   36.05
   5   3  -5  193.44   40.04
   5   3  -5  183.61   39.85
  -5  -3   5  178.82   39.97
   5   3  -6    5.48    2.36
   5   3  -6    3.53    2.08
   5   3  -6    3.47    2.07
  -5  -3   6    2.42    2.67
  -5  -3   6    3.58    1.95
   5  -3  -7    5.36    1.87
   5   3  -7    3.62    2.43
   5   3  -7    4.01    2.11
   5   3  -7    2.59    1.88
  -5  -3   7    2.13    2.24
  -5  -3   7    5.23    2.02
   5  -3  -8   66.67   21.20
   5   3  -8   89.87   19.80
   5   3  -8  117.90   21.38
  -5  -3   8  106.12   21.27
   5   3  -9   16.27    5.15
  -5  -3   9   15.12    4.56
   5   3 -10  385.30   84.23
  -5  -3  10  387.00   84.03
   5   3 -11    6.52    3.97
  -5  -3  11    2.03    3.44
   5   3 -12   -0.68    3.71
  -5  -3  12   -0.06    2.77
   5   3 -13    1.22    3.75
  -5  -3  13   -1.10    4.12
   5   4  -1   51.51    5.86
  -5   4   1   43.65    9.60
   5  -4  -1   41.75    9.10
   5  -4  -1   35.41    9.48
   5  -4  -1   43.23    9.50
   5   4  -1   38.53    9.10
   5   4  -1   37.01    9.53
  -5  -4   1   46.75    9.49
  -5  -4   1   39.42    9.67
   5   4  -2    3.27    1.29
  -5  -4   2    4.50    1.37
  -5   4   2    2.69    1.97
   5  -4  -2    1.56    1.65
   5  -4  -2    1.70    1.49
   5  -4  -2    1.18    1.19
   5   4  -2    1.49    1.68
   5   4  -2    1.82    1.42
  -5  -4   2    1.99    2.01
   5   4  -3   -0.18    1.12
  -5  -4   3    0.89    1.24
  -5   4   3    1.06    1.62
  -5   4   3    1.34    1.47
   5  -4  -3    0.81    1.38
   5  -4  -3    2.18    1.16
   5  -4  -3    2.31    1.61
   5   4  -3    2.00    1.90
   5   4  -3    0.87    1.36
  -5  -4   3    0.57    2.01
  -5   4   4  123.52   23.94
   5  -4  -4  136.92   22.05
   5  -4  -4  117.08   23.86
   5  -4  -4   96.39   23.79
   5   4  -4   86.16   21.86
   5   4  -4  120.27   24.02
   5   4  -4   93.58   23.91
  -5  -4   4  116.60   23.91
  -5  -4   4  101.46   24.07
   5   4  -5  275.00   46.18
   5  -4  -5  330.26   63.52
   5   4  -5  411.23   71.04
   5   4  -5  265.51   70.95
  -5  -4   5  250.61   71.14
  -5  -4   5  379.80   70.95
   5   4  -6   14.33    4.81
   5   4  -6   25.13    4.79
   5   4  -6   12.49    4.57
  -5  -4   6   10.39    4.89
  -5  -4   6   26.20    4.67
   5   4  -7    2.63    2.53
   5   4  -7    4.74    2.35
  -5  -4   7    6.18    2.25
   5   4  -8  207.18   44.34
  -5  -4   8  198.24   44.22
   5   4  -9  177.12   24.34
  -5  -4   9  181.49   39.47
   5   4 -10    7.57    4.14
  -5  -4  10    4.65    3.46
   5   4 -11    2.51    3.91
  -5  -4  11    0.77    3.43
   5   4 -12    1.84    3.92
  -5  -4  12    1.40    2.87
   5   5  -1  403.23   73.38
   5   5  -1  583.94   68.52
  -5   5   1  519.72   99.92
  -5   5   1  595.23  111.80
  -5   5   1  437.71  111.63
   5  -5  -1  608.70   99.88
   5  -5  -1  442.19  111.66
   5  -5  -1  576.28  111.63
   5   5  -1  477.40  111.62
  -5  -5   1  559.31  111.62
  -5  -5   1  468.39  111.72
  -5   5   2   59.42   10.16
  -5   5   2   44.65   10.00
   5  -5  -2   48.59    9.54
   5  -5  -2   39.66    9.90
   5  -5  -2   53.98    9.98
   5   5  -2   34.82    9.46
   5   5  -2   49.94    9.99
   5   5  -2   34.72    9.94
  -5  -5   2   42.77    9.94
  -5  -5   2   32.80   10.14
   5   5  -3  219.02   37.22
   5   5  -3  284.48   35.35
  -5   5   3  237.22   57.45
   5  -5  -3  300.69   51.77
   5  -5  -3  309.64   57.43
   5   5  -3  233.88   57.46
  -5  -5   3  292.69   57.49
  -5  -5   3  229.84   57.55
   5  -5  -4  122.01   21.65
   5   5  -4   79.09   21.65
   5   5  -4  145.09   23.85
   5   5  -4   81.67   23.68
  -5  -5   4  147.01   23.74
  -5  -5   4   63.58   23.77
   5   5  -5   20.07    2.79
  -5  -5   5   20.59    2.62
   5  -5  -5   18.33    3.92
   5   5  -5   10.61    4.26
   5   5  -5    9.45    3.82
  -5  -5   5    7.67    4.21
   5   5  -6   54.81   12.56
  -5  -5   6   55.19   12.46
   5   5  -7    3.93    3.59
  -5  -5   7    6.58    3.09
   5   5  -8  198.93   43.74
  -5  -5   8  199.39   43.61
   5   5  -9   93.52   13.46
  -5  -5   9   98.42   13.33
   5   5 -10    5.64    3.33
  -5  -5  10    5.24    2.77
   5   5 -11   86.85   18.58
  -5  -5  11   74.49   18.27
   5   5 -12    5.00    4.60
  -5  -5  12    0.82    3.94
  -5   6   1  334.06   62.47
  -5   6   1  404.69   69.40
   5  -6  -1  362.43   62.21
   5  -6  -1  435.96   69.37
   5   6  -1  193.71   62.09
   5   6  -1  356.95   69.32
   5   6  -1  242.14   69.24
  -5  -6   1  351.16   69.27
  -5  -6   1  215.15   69.31
   5   6  -2    8.79    1.65
  -5   6   2    6.28    3.22
  -5   6   2    5.14    2.60
  -5   6   2    5.15    2.08
   5  -6  -2    5.15    2.25
   5  -6  -2    6.41    2.07
   5   6  -2    1.16    2.43
   5   6  -2    2.34    1.98
  -5  -6   2    8.08    2.20
  -5  -6   2    1.72    2.35
   5  -6  -3  845.39  115.48
   5   6  -3  497.22  115.37
   5   6  -3  845.96  129.38
   5   6  -3  352.06  129.18
  -5  -6   3  773.61  129.24
  -5  -6   3  256.18  129.27
   5  -6  -4    1.67    2.11
   5   6  -4    0.06    1.89
  -5  -6   4    0.84    1.80
   5  -6  -5   16.08    5.09
   5   6  -5   20.92    5.49
   5   6  -6  774.74  168.64
  -5  -6   6  780.76  168.54
   5   6  -7    4.48    2.80
  -5  -6   7    5.10    2.76
   5   6  -8   22.32    6.16
  -5  -6   8   20.75    5.81
   5   6  -9  223.46   47.40
  -5  -6   9  209.04   47.23
   5   6 -10    1.42    4.02
  -5  -6  10   -2.05    3.34
   5   6 -11   27.06    7.94
  -5  -6  11   25.43    7.13
  -5   7   1    2.41    2.10
   5  -7  -1    3.27    2.14
   5  -7  -1    1.10    2.02
   5  -7  -1    5.98    2.43
   5   7  -1    4.81    1.90
  -5  -7   1    5.75    2.04
  -5   7   2   42.56   12.41
  -5   7   2   31.50   12.34
   5  -7  -2   72.79   11.91
   5  -7  -2   46.80   12.28
   5   7  -2   67.28   12.39
  -5  -7   2   70.91   12.40
   5  -7  -3   21.74    5.91
   5   7  -3   23.01    6.18
  -5  -7   3   24.43    5.99
   5  -7  -4    4.27    3.41
   5   7  -4    9.28    3.75
  -5  -7   4    6.78    3.40
   5   7  -5    2.24    3.65
  -5  -7   5    4.85    3.33
   5   7  -6  127.48   27.83
  -5  -7   6  122.90   27.66
  -5  -7   7   69.33   10.03
   5   7  -7   71.12   16.23
   5   7  -8    0.90    2.86
  -5  -7   8    1.67    2.87
   5   7  -9   33.69    8.96
  -5  -7   9   34.25    8.84
   5   7 -10   58.72   14.82
  -5  -7  10   65.65   14.96
   5   7 -11    0.99    3.81
  -5  -7  11    0.16    4.49
  -5   8   1  591.96  164.75
   5  -8  -1  848.54  147.01
   5  -8  -1  669.33  164.65
   5   8  -1  866.41  164.71
  -5  -8   1  802.25  164.65
   5  -8  -2   78.80   15.11
   5  -8  -2   20.72   15.58
   5   8  -2   89.88   15.91
  -5  -8   2   90.59   15.86
   5  -8  -3   50.54   13.19
   5   8  -3   62.02   13.97
  -5  -8   3   67.06   13.88
   5   8  -4  134.64   30.00
  -5  -8   4  135.43   29.83
   5   8  -5   82.70   18.79
  -5  -8   5   81.56   18.60
   5   8  -6    2.40    3.89
  -5  -8   6   -0.66    3.45
   5   8  -7    8.16    4.55
   5   8  -8   64.96   15.58
  -5  -8   8   66.75   15.40
   5   8  -9   26.69    4.88
  -5  -8   9   24.43    7.56
  -5   9   1    1.57    4.18
   5  -9  -1   10.20    3.53
   5  -9  -1    2.48    3.57
   5   9  -1   12.67    3.28
  -5  -9   1    7.81    3.02
   5  -9  -2    0.09    7.81
   5   9  -2   41.36    8.25
  -5  -9   2   45.17    8.24
   5  -9  -3    1.88   11.03
   5   9  -3   59.60   11.19
  -5  -9   3   59.08   11.32
   5  -9  -4    2.57    7.38
   5   9  -4   29.69    6.77
  -5  -9   4   30.26    6.70
   5   9  -5   45.31   10.86
  -5  -9   5   42.73   10.57
   5   9  -6  202.33   45.23
  -5  -9   6  206.82   45.13
   5   9  -7   13.03    5.81
  -5  -9   7   15.07    5.55
   5   9  -8    0.18    3.65
  -5  -9   8    2.41    4.08
   5 -10  -1   -0.54    4.41
   5  10  -1   18.17    4.54
  -5 -10   1    3.31    3.90
   5 -10  -2    1.94    5.06
   5  10  -2    1.40    2.58
  -5 -10   2    0.85    2.41
   5 -10  -3    3.69    5.38
   5  10  -3    6.63    3.67
  -5 -10   3   -0.53    2.75
   5  10  -4   11.80    3.91
  -5 -10   4    1.89    4.14
   5  10  -5   20.60    4.57
  -5 -10   5    0.23    4.55
  -4   0   1    3.60    1.51
  -4   0   1    3.55    1.56
   4   0  -1    3.11    1.32
   4   0  -1    3.31    1.55
  -4   0   2 2783.25  568.67
  -4   0   2 2667.46  568.72
   4   0  -2 2404.17  568.72
  -4   0   3    2.39    1.27
  -4   0   3    1.44    1.57
   4   0  -3    0.74    1.28
   4   0  -3    1.80    1.28
  -4   0   4   43.04   10.02
  -4   0   4   45.54   10.16
   4   0  -4   46.53   10.14
   4   0  -4   43.65   10.05
  -4   0   5    0.99    1.60
  -4   0   5    1.17    1.19
   4   0  -5    0.58    0.89
   4   0  -5    0.98    1.32
   4   0  -5    0.57    1.30
  -4   0   6   44.07    9.07
  -4   0   6   35.76    8.89
   4   0  -6   37.64    8.99
   4   0  -6   39.84    8.92
  -4   0   7    3.01    1.78
  -4   0   7    2.79    1.50
   4   0  -7    3.26    1.64
   4   0  -7    2.99    1.68
   4   0  -7    2.45    1.54
  -4   0   8  411.67   87.85
  -4   0   8  401.02   87.63
   4   0  -8  437.32   87.78
   4   0  -8  378.14   87.67
  -4   0   9   -0.47    2.34
  -4   0   9    0.53    2.36
   4   0  -9   -0.09    1.92
  -4   0  10   13.68    4.77
   4   0 -10   17.52    4.74
  -4   0  11    0.46    2.95
   4   0 -11    1.58    3.12
  -4   0  12  160.71   21.17
   4   0 -12   -0.16   20.75
  -4   0  13    2.64    4.48
   4   0 -13    0.89    5.58
  -4   1   1  305.36   92.20
  -4   1   1  422.05   92.24
   4  -1  -1  432.76   92.17
   4  -1  -1  405.90   92.20
   4   1  -1  467.04   92.17
   4   1  -1  442.17   92.25
  -4  -1   1  417.41   92.18
  -4  -1   1  499.92   92.26
  -4   1   2   62.94   14.56
  -4   1   2   64.63   14.63
   4  -1  -2   66.35   14.53
   4  -1  -2   61.14   14.61
   4   1  -2   68.17   14.66
   4   1  -2   69.03   14.56
  -4  -1   2   62.96   14.59
  -4  -1   2   69.43   14.64
  -4   1   3 1502.38  322.15
  -4   1   3 1294.31  322.22
   4  -1  -3 1502.50  322.25
   4  -1  -3 1459.03  322.16
   4   1  -3 1395.66  286.62
   4   1  -3 1552.09  322.25
   4   1  -3 1517.82  322.16
  -4  -1   3 1554.64  322.16
  -4  -1   3 1598.30  322.24
  -4  -1   4  513.23   92.08
  -4   1   4  730.50  150.18
  -4   1   4  684.43  150.28
   4  -1  -4  707.13  150.26
   4  -1  -4  693.65  150.18
   4   1  -4  754.32  150.18
  -4  -1   4  708.02  150.16
  -4   1   5  255.64   58.66
  -4   1   5  297.36   58.78
   4  -1  -5  278.88   58.74
   4  -1  -5  332.01   58.76
   4   1  -5  235.02   52.82
   4   1  -5  261.85   58.77
   4   1  -5  263.91   58.74
  -4  -1   5  266.10   58.81
  -4  -1   5  245.57   58.71
  -4   1   6  692.83  161.21
  -4   1   6  785.07  161.31
   4  -1  -6  733.98  161.36
   4  -1  -6  809.61  161.29
   4   1  -6  749.29  143.76
   4   1  -6  723.29  161.33
   4   1  -6  731.28  161.27
  -4  -1   6  783.40  161.37
  -4  -1   6  723.35  161.24
  -4   1   7  950.65  198.00
  -4   1   7  818.35  197.82
   4  -1  -7  893.39  197.96
   4  -1  -7  915.65  197.91
   4   1  -7 1051.84  176.48
   4   1  -7  895.26  197.93
   4   1  -7  941.48  197.88
  -4  -1   7  994.94  197.99
  -4  -1   7  857.06  197.86
  -4   1   8   44.78   11.44
  -4   1   8   53.26   11.36
   4  -1  -8   49.16   11.40
   4  -1  -8   53.47   11.35
   4   1  -8   62.18   10.89
   4   1  -8   56.01   11.37
   4   1  -8   42.45   11.30
  -4  -1   8   40.21   11.38
  -4  -1   8   47.01   11.26
  -4   1   9   15.34    6.01
  -4   1   9   32.15    6.10
   4  -1  -9   30.91    6.20
   4  -1  -9   23.31    6.06
   4   1  -9   20.62    6.02
   4   1  -9   28.05    6.05
   4   1  -9   22.08    6.18
  -4  -1   9   17.44    6.47
  -4  -1   9   23.36    5.84
  -4   1  10    0.92    3.01
   4  -1 -10    2.59    2.71
   4   1 -10    3.56    3.17
  -4  -1  10    4.41    3.18
  -4   1  11    1.91    3.79
   4  -1 -11    3.25    3.32
  -4  -1  11    6.07    3.18
  -4   1  12   11.75    5.42
   4  -1 -12    4.89    4.80
  -4  -1  12   14.88    4.51
   4   1 -13    2.64    4.80
  -4  -1  13    9.93    4.28
  -4  -2   1 2044.90  291.36
  -4   2   1 2143.32  474.79
  -4   2   1 2245.13  474.82
   4  -2  -1 2475.89  422.11
   4  -2  -1 2117.25  474.75
   4  -2  -1 2178.47  474.78
   4   2  -1 2213.34  474.76
  -4  -2   1 2212.78  474.81
   4   2  -2  458.21   64.92
  -4  -2   2  437.73   64.93
  -4   2   2  485.37  105.94
  -4   2   2  549.54  105.97
   4  -2  -2  151.07   94.67
   4  -2  -2  561.41  105.93
   4  -2  -2  529.17  105.92
   4   2  -2  513.52   94.65
   4   2  -2  570.79  105.99
  -4  -2   2  532.39  105.90
   4   2  -3   10.06    1.84
  -4  -2   3    9.24    2.02
  -4   2   3   13.82    2.89
  -4   2   3   13.22    2.94
   4  -2  -3   15.38    3.17
   4  -2  -3   11.25    2.90
   4  -2  -3   14.88    2.90
   4   2  -3    8.26    3.24
   4   2  -3   11.03    3.16
  -4  -2   3    7.40    3.04
  -4   2   4  341.15   73.61
  -4   2   4  309.38   73.69
   4  -2  -4  348.12   73.66
   4  -2  -4  339.33   73.60
   4   2  -4  347.82   65.95
   4   2  -4  343.74   73.68
   4   2  -4  336.36   73.61
  -4  -2   4  334.35   73.68
  -4  -2   4  346.11   73.62
  -4  -2   5  129.81   16.07
  -4   2   5  106.03   26.11
  -4   2   5   87.21   26.16
   4  -2  -5  102.33   26.15
   4  -2  -5  109.07   26.11
   4   2  -5  125.91   23.87
   4   2  -5  139.95   26.23
   4   2  -5  138.27   26.28
  -4  -2   5  133.55   26.14
  -4  -2   6   44.03    6.82
  -4   2   6   46.22   10.90
  -4   2   6   47.50   11.07
   4  -2  -6   44.69   10.96
   4  -2  -6   51.60   10.97
   4   2  -6   47.66   10.43
   4   2  -6   51.28   11.09
   4   2  -6   47.42   10.99
  -4  -2   6   53.53   10.97
  -4   2   7   38.61    8.97
  -4   2   7   45.50    9.17
   4  -2  -7   44.40    9.02
   4   2  -7   41.15    8.86
   4   2  -7   45.77    9.20
   4   2  -7   33.38    9.07
  -4  -2   7   30.61    9.25
  -4  -2   7   37.19    9.03
  -4  -2   8   62.65   11.68
  -4   2   8   82.98   18.92
  -4   2   8   82.93   19.06
   4  -2  -8   92.95   19.04
   4  -2  -8   86.60   19.03
   4   2  -8  101.78   17.75
   4   2  -8   96.10   19.08
   4   2  -8   76.02   18.98
  -4  -2   8   83.72   18.94
  -4   2   9  116.85   25.76
  -4   2   9  100.77   25.90
   4  -2  -9  120.52   25.89
   4  -2  -9   94.59   25.79
   4   2  -9  110.09   23.76
   4   2  -9  140.25   25.93
  -4  -2   9  129.88   25.75
  -4   2  10    1.36    2.66
   4  -2 -10    1.84    2.88
   4   2 -10    2.43    2.78
  -4  -2  10   -0.26    2.61
  -4   2  11   26.06    8.78
   4  -2 -11   22.78    8.99
   4   2 -11   45.50    8.81
  -4  -2  11   47.06    8.90
  -4   2  12   26.33   12.55
   4  -2 -12   41.66   12.91
   4   2 -12   -0.79   12.31
   4   2 -13   -0.24   12.49
  -4  -2  13   94.43   13.02
   4   3  -1    5.95    0.85
  -4   3   1    8.53    2.05
  -4   3   1    5.13    1.91
   4  -3  -1    6.47    2.32
   4  -3  -1    7.26    1.92
   4  -3  -1    7.38    1.97
   4   3  -1    4.74    2.23
   4   3  -1    6.75    2.15
  -4  -3   1    6.89    2.23
  -4  -3   1    6.54    2.40
   4   3  -2   48.86    7.37
  -4  -3   2   42.20    7.42
  -4   3   2   59.58   12.18
  -4   3   2   51.83   12.18
   4  -3  -2   57.07   12.16
   4  -3  -2   59.04   12.19
   4   3  -2   54.06   11.44
   4   3  -2   58.98   12.28
  -4  -3   2   54.86   12.16
   4   3  -3   46.46    7.07
  -4   3   3   59.67   12.43
  -4   3   3   54.22   12.46
   4  -3  -3   62.34   11.70
   4   3  -3   59.75   12.53
   4   3  -3   51.64   12.46
  -4  -3   3   51.01   12.60
  -4  -3   3   58.26   12.44
   4   3  -4   27.21    3.74
  -4  -3   4   28.44    4.00
  -4   3   4   16.53    5.90
   4  -3  -4   20.83    5.88
   4   3  -4   23.51    6.00
   4   3  -4   31.65    6.14
  -4  -3   4   30.74    6.05
   4   3  -5  497.21   99.79
   4   3  -5  533.77  111.75
   4   3  -5  513.97  111.71
  -4  -3   5  509.69  111.80
  -4  -3   5  519.54  111.68
   4   3  -6  166.01   32.50
   4   3  -6  188.64   35.92
   4   3  -6  143.31   35.83
  -4  -3   6  142.50   35.93
  -4  -3   6  177.17   35.83
  -4  -3   7   32.94    4.53
   4   3  -7   33.89    7.34
   4   3  -7   34.10    7.38
   4   3  -7   26.70    7.22
  -4  -3   7   27.07    7.46
   4   3  -8  165.18   18.22
   4   3  -8  146.54   27.09
   4   3  -8   97.74   29.46
  -4  -3   8   82.21   29.58
  -4  -3   8  178.48   29.53
   4   3  -9  115.92   26.60
  -4  -3   9  121.69   26.45
   4   3 -10  106.95   23.61
  -4  -3  10  104.82   23.50
   4   3 -11    4.96    3.37
  -4  -3  11    7.21    3.43
  -4  -3  12    2.79    3.58
   4   3 -13   -0.94    4.00
  -4  -3  13    3.78    3.70
  -4   4   1  301.80   45.15
  -4   4   1  335.25   69.66
  -4   4   1  289.17   69.55
   4  -4  -1  338.69   62.36
   4  -4  -1  331.30   69.53
   4   4  -1  320.75   62.38
   4   4  -1  315.12   69.61
   4   4  -1  319.06   69.52
  -4  -4   1  320.82   69.53
  -4  -4   1  327.07   69.62
  -4  -4   2   25.17    3.40
  -4   4   2   24.93    5.56
  -4   4   2   22.52    5.43
  -4   4   2   16.29    5.35
   4  -4  -2   23.74    5.46
   4  -4  -2   20.08    5.32
   4  -4  -2   22.34    5.35
   4   4  -2   21.81    5.34
   4   4  -2   27.80    5.61
   4   4  -2   23.99    5.45
  -4  -4   2   21.58    5.60
   4   4  -3  723.85   91.59
  -4  -4   3  734.26   91.57
  -4   4   3  641.54  149.29
  -4   4   3  672.69  149.25
   4   4  -3  689.33  133.11
   4   4  -3  688.41  149.24
  -4  -4   3  679.06  149.32
   4   4  -4  491.31   70.92
  -4  -4   4  438.23   66.22
   4  -4  -4  474.83   96.40
   4   4  -4  542.12  107.98
   4   4  -4  462.84  107.94
  -4  -4   4  545.18  107.92
   4   4  -5   86.49   15.63
   4   4  -5  129.23   25.30
   4   4  -5  107.62   25.24
  -4  -4   5  117.60   23.34
  -4  -4   5  105.78   25.40
  -4  -4   5  129.01   25.22
   4   4  -6  167.05   37.12
   4   4  -6  236.41   41.11
   4   4  -6  148.91   40.98
  -4  -4   6  212.61   37.15
  -4  -4   6  136.32   41.07
  -4  -4   6  223.40   41.02
   4   4  -7   23.29    5.59
  -4  -4   7   15.29    5.70
   4   4  -7   43.48    9.16
   4   4  -7   50.99    9.42
  -4  -4   7   50.79    8.98
  -4  -4   7   45.15    9.27
   4   4  -8   35.96   15.54
   4   4  -8   81.77   16.70
  -4  -4   8   81.64   15.77
  -4  -4   8   87.24   16.62
   4   4  -9   25.63    6.65
  -4  -4   9   25.31    6.51
   4   4 -10   12.60    3.00
  -4  -4  10   10.73    4.14
   4   4 -11   19.12    3.79
  -4  -4  11   18.31    5.57
   4   4 -12    0.65    3.22
  -4  -4  12    0.76    3.48
  -4  -5   1  394.09   49.85
  -4   5   1  375.25   72.95
  -4   5   1  386.55   81.36
   4  -5  -1  404.70   72.81
   4  -5  -1  375.75   81.26
   4  -5  -1  398.23   81.24
   4   5  -1  341.08   72.71
   4   5  -1  405.68   81.32
   4   5  -1  358.73   81.27
  -4  -5   1  299.78   81.36
   4   5  -2  173.23   29.58
   4   5  -2  183.18   28.19
  -4   5   2  196.00   41.76
  -4   5   2  206.43   46.09
   4  -5  -2  214.73   41.54
   4  -5  -2  211.76   46.04
   4  -5  -2  222.06   46.03
   4   5  -2  241.24   46.16
  -4  -5   2  233.20   46.08
  -4  -5   2  209.91   46.15
   4   5  -3    8.89    1.41
  -4   5   3   12.95    3.72
   4  -5  -3   12.44    3.13
   4   5  -3   13.94    3.24
   4   5  -3   10.36    3.12
  -4  -5   3    8.70    3.35
  -4  -5   3    9.06    3.04
   4  -5  -4  422.30   67.11
   4   5  -4  285.57   66.94
   4   5  -4  400.07   74.85
   4   5  -4  312.21   74.74
  -4  -5   4  259.68   74.85
  -4  -5   4  394.95   74.78
   4   5  -5  372.36   39.31
  -4  -5   5  370.96   39.26
   4   5  -5  240.14   57.37
   4   5  -5  219.63   63.89
  -4  -5   5  395.69   57.55
  -4  -5   5  209.83   63.99
   4   5  -6   99.62   21.57
   4   5  -6  104.78   31.99
   4   5  -6  215.35   35.41
  -4  -5   6  219.78   32.19
  -4  -5   6   98.34   35.40
  -4  -5   6  201.14   35.27
   4   5  -7  180.77   23.87
  -4  -5   7  196.26   23.86
  -4  -5   7  151.46   35.25
   4   5  -8   75.31   16.20
  -4  -5   8   59.45   15.04
  -4  -5   8   76.07   16.12
   4   5  -9   20.76    4.14
  -4  -5   9   22.69    4.16
  -4  -5   9   28.06    7.03
   4   5 -10   36.96    9.22
  -4  -5  10   37.89    9.14
   4   5 -11   43.26   10.62
  -4  -5  11   43.92   10.54
   4   5 -12    0.60    3.32
  -4  -5  12   -0.75    2.96
   4   6  -1  176.50   32.58
  -4   6   1  244.66   45.85
  -4   6   1  280.66   50.63
  -4   6   1  220.69   50.55
   4  -6  -1  260.75   45.53
   4  -6  -1  266.26   50.49
   4   6  -1  238.97   50.59
   4   6  -1  189.00   50.48
  -4  -6   1  246.87   50.50
  -4  -6   1  190.06   50.60
  -4   6   2  224.88   44.09
   4  -6  -2  222.25   43.80
   4  -6  -2  234.53   48.48
   4   6  -2  224.25   43.80
   4   6  -2  275.68   48.68
   4   6  -2  183.33   48.55
  -4  -6   2  270.13   48.60
  -4  -6   2  129.27   48.65
   4   6  -3   71.98   12.29
  -4  -6   3  116.70   12.40
  -4   6   3   78.55   18.89
   4  -6  -3  104.23   18.58
   4   6  -3   82.22   18.74
   4   6  -3  113.24   20.25
  -4  -6   3   61.85   20.24
   4   6  -4   42.06    4.39
  -4   6   4   29.24    6.91
   4  -6  -4   40.05    6.61
   4   6  -4   14.61    6.43
   4   6  -4   18.15    6.51
  -4  -6   4   13.33    6.71
  -4  -6   4   36.86    6.62
   4  -6  -5   69.82   15.02
   4   6  -5   69.92   16.19
  -4  -6   5   73.56   15.03
  -4  -6   5   73.54   16.07
   4   6  -6    4.42    3.31
  -4  -6   6    3.79    3.32
  -4  -6   6    2.33    2.73
   4   6  -7  167.61   25.21
  -4  -6   7  185.98   25.19
  -4  -6   7  206.43   37.37
   4   6  -8  129.04   30.14
  -4  -6   8  133.67   27.72
  -4  -6   8  143.48   30.07
  -4  -6   9   18.45    3.45
   4   6  -9   16.89    4.96
  -4  -6   9   14.68    6.28
   4   6 -10    4.43    3.36
  -4  -6  10    4.02    3.29
   4   6 -11  107.05   15.54
  -4  -6  11  115.21   15.50
   4   6 -12   39.26    9.98
  -4  -6  12   34.16    9.44
  -4   7   1    1.88    2.91
  -4   7   1    3.27    2.45
  -4   7   1    1.61    2.04
   4  -7  -1    2.75    1.88
   4  -7  -1    2.84    2.01
   4  -7  -1    3.28    1.94
   4   7  -1    3.27    1.70
   4   7  -1    2.63    2.16
  -4  -7   1    2.86    1.85
  -4  -7   1    0.95    2.79
  -4   7   2  166.65   38.53
  -4   7   2  168.17   42.12
  -4   7   2  138.57   42.08
   4  -7  -2  201.67   38.10
   4   7  -2  241.70   42.25
  -4  -7   2  227.87   42.17
  -4   7   3    3.31    3.62
   4  -7  -3    8.10    3.29
   4   7  -3    7.72    2.76
  -4  -7   3    8.69    2.73
  -4   7   4  223.93   79.73
   4   7  -4  470.69   88.90
  -4  -7   4  468.85   88.80
  -4   7   5    2.68    4.02
   4  -7  -5    5.43    3.94
   4   7  -5   12.54    3.82
  -4  -7   5    9.83    3.75
   4   7  -6  274.77   37.03
  -4  -7   6  279.22   36.94
  -4  -7   6  272.67   54.28
   4   7  -7    0.60    3.54
  -4  -7   7   -1.33    3.54
  -4  -7   7    0.71    2.83
   4   7  -8  157.27   31.55
  -4  -7   8  132.54   28.96
  -4  -7   8  135.68   31.32
   4   7  -9   25.94    7.54
  -4  -7   9   27.20    7.09
   4   7 -10    1.50    4.11
  -4  -7  10   -0.39    3.31
   4   7 -11    8.38    5.21
  -4  -7  11    9.96    4.50
  -4   8   1   38.80    9.57
  -4   8   1   16.80    9.23
   4  -8  -1   41.73    8.73
   4  -8  -1   17.49    9.25
   4  -8  -1   37.03    9.19
   4   8  -1   57.46    9.37
  -4  -8   1   52.60    9.17
   4  -8  -2   29.89    8.67
   4   8  -2   41.60    9.14
  -4  -8   2   39.16    8.89
   4  -8  -3   23.12    6.90
   4   8  -3   26.15    7.08
  -4  -8   3   27.79    6.83
   4  -8  -4   44.15   14.07
   4   8  -4   74.52   15.13
  -4  -8   4   72.69   14.96
   4   8  -5   51.86   12.16
  -4  -8   5   50.62   12.03
   4   8  -6  166.98   24.80
  -4  -8   6  194.74   24.78
   4   8  -7    0.96    3.86
  -4  -8   7    2.78    3.36
   4   8  -8   13.96    5.30
  -4  -8   8   10.89    4.58
   4   8  -9    6.67    4.79
  -4  -8   9    5.00    3.30
   4   8 -10   31.97    8.89
  -4  -8  10   29.44    8.29
  -4   9   1    2.91    3.67
   4  -9  -1    1.05    2.86
   4  -9  -1    0.26    2.16
   4   9  -1    1.88    3.42
  -4  -9   1   -1.15    2.76
   4  -9  -2   -0.71    3.28
   4   9  -2    4.13    3.15
  -4  -9   2    0.85    3.66
   4  -9  -3   16.13    6.33
   4   9  -3   20.32    6.04
  -4  -9   3   21.79    5.73
   4  -9  -4    3.70   12.44
   4   9  -4   73.66   13.15
  -4  -9   4   70.15   12.79
   4   9  -5    1.13    4.11
  -4  -9   5    0.98    3.57
   4   9  -6   13.76    5.43
   4   9  -7    4.37    4.27
  -4  -9   7    2.65    3.83
   4   9  -8    1.70    3.72
  -4  -9   8    1.06    4.23
   4 -10  -1    1.10    4.25
   4  10  -1    2.11    3.10
  -4 -10   1    0.36    2.41
   4 -10  -2    1.41    5.31
   4  10  -2   24.87    4.74
  -4 -10   2    2.00    4.14
   4 -10  -3    0.83    5.01
   4  10  -3    4.00    3.41
  -4 -10   3   -0.02    3.82
   4  10  -4   61.94    8.43
  -4 -10   4    1.33    7.52
   4  10  -5    0.70    4.62
  -4 -10   5    3.19    3.97
   4  10  -6   37.28    6.89
  -4 -10   6   -0.72    5.47
  -3   0   1    0.30    1.14
  -3   0   1    0.47    0.97
   3   0  -1    1.94    0.97
   3   0  -1    1.12    1.28
  -3   0   2 1674.87  357.53
  -3   0   2 1886.30  357.57
   3   0  -2 1777.59  357.60
   3   0  -2 1354.43  357.51
  -3   0   3    0.51    0.99
  -3   0   3    0.78    1.01
   3   0  -3    1.37    1.12
   3   0  -3    1.45    0.82
  -3   0   4 1806.00  412.37
  -3   0   4 1774.44  412.26
   3   0  -4 1868.19  366.56
   3   0  -4 1888.62  412.32
   3   0  -4 2187.47  412.31
  -3   0   5    0.84    1.50
  -3   0   5    0.42    1.11
   3   0  -5    1.50    1.34
   3   0  -5    0.85    1.14
  -3   0   6 1445.93  297.79
  -3   0   6 1329.57  297.64
   3   0  -6 1414.67  264.86
   3   0  -6 1333.31  297.77
   3   0  -6 1389.35  297.71
  -3   0   7    2.19    1.65
  -3   0   7    1.25    1.30
   3   0  -7    1.56    1.28
   3   0  -7    2.03    1.40
   3   0  -7    2.39    1.34
  -3   0   8   13.14    4.06
  -3   0   8   12.52    3.63
   3   0  -8   15.26    3.76
   3   0  -8   15.96    3.92
  -3   0   9   -0.20    1.72
  -3   0   9    0.23    1.48
   3   0  -9   -0.43    1.43
   3   0  -9    1.60    1.95
  -3   0  10  406.78   86.23
   3   0 -10  382.99   86.36
  -3   0  11    2.95    3.23
   3   0 -11    4.58    2.97
  -3   0  12  139.55   18.66
   3   0 -12   -1.88   18.31
  -3   0  13    0.13    3.87
  -3   1   1 1693.06  349.71
   3  -1  -1 1651.34  310.87
   3  -1  -1 1554.83  349.64
   3  -1  -1 1329.88  349.66
   3   1  -1 1213.57  349.70
  -3  -1   1 1876.30  349.65
  -3  -1   1 1934.19  349.69
  -3  -1   2  215.02   33.45
  -3   1   2  251.28   54.81
   3  -1  -2  264.65   54.82
   3   1  -2  252.92   49.18
   3   1  -2  224.62   54.84
   3   1  -2  276.09   54.76
  -3  -1   2  278.33   54.82
  -3  -1   3  449.55   64.58
  -3   1   3  498.30  105.46
  -3   1   3  470.69  105.47
   3  -1  -3  505.85  105.50
   3  -1  -3  488.25  105.43
   3   1  -3  484.00   94.23
   3   1  -3  451.89  105.48
   3   1  -3  516.23  105.46
  -3  -1   3  521.19  105.55
   3   1  -4  416.03   54.45
  -3   1   4  427.73   88.88
   3  -1  -4  394.18   79.47
   3  -1  -4  433.61   88.93
   3  -1  -4  439.05   88.89
   3   1  -4  394.87   79.57
   3   1  -4  398.02   88.95
  -3  -1   4  402.48   88.99
  -3  -1   4  381.98   88.88
  -3   1   5  126.17   26.52
  -3   1   5  123.63   26.44
   3  -1  -5  120.01   26.46
   3  -1  -5  117.87   26.40
   3   1  -5  120.94   26.53
   3   1  -5  116.37   26.45
  -3  -1   5  119.16   26.56
  -3  -1   5  122.15   26.44
  -3   1   6   30.73    7.20
  -3   1   6   26.45    7.03
   3   1  -6   31.14    7.18
   3   1  -6   35.23    7.15
  -3  -1   6   27.76    6.94
  -3  -1   6   35.61    7.36
  -3  -1   6   29.06    7.07
  -3   1   7   51.61   10.32
  -3   1   7   42.84   10.08
   3  -1  -7   48.10   10.23
   3  -1  -7   51.38   10.16
   3   1  -7   56.02    9.82
   3   1  -7   42.14   10.21
   3   1  -7   42.12   10.15
  -3  -1   7   42.13    9.57
  -3  -1   7   40.66   10.29
  -3  -1   7   38.14   10.08
  -3   1   8  107.71   28.71
  -3   1   8  121.02   28.57
   3  -1  -8  144.55   28.75
   3  -1  -8  152.49   28.72
   3   1  -8  139.25   26.27
   3   1  -8  128.07   28.69
   3   1  -8  137.86   28.70
  -3  -1   8  129.92   28.81
  -3  -1   8  121.80   28.59
  -3   1   9    5.39    3.20
  -3   1   9    6.71    2.61
   3  -1  -9    5.66    2.58
   3  -1  -9    5.43    2.60
   3   1  -9    5.75    2.49
   3   1  -9    5.23    2.28
   3   1  -9    3.75    2.51
  -3  -1   9    3.88    2.57
  -3  -1   9    5.94    2.08
  -3   1  10   66.16   14.09
   3  -1 -10   64.77   14.19
   3   1 -10   63.03   14.06
  -3  -1  10   55.31   13.90
  -3   1  11  358.83   89.02
   3  -1 -11  386.06   89.14
   3   1 -11  430.03   89.16
  -3  -1  11  467.24   89.06
  -3   1  12  113.16   21.06
   3   1 -12   -2.77   20.58
  -3  -1  12  146.96   20.93
   3   1 -13    0.09    5.70
  -3  -1  13   35.49    6.57
  -3   2   1  810.00  181.52
  -3   2   1  856.32  181.53
   3  -2  -1  736.26  161.75
   3  -2  -1  769.76  181.48
   3  -2  -1  837.95  181.51
   3   2  -1  882.67  161.70
   3   2  -1  901.24  181.55
   3   2  -1  875.11  181.48
  -3  -2   1  861.74  181.47
  -3  -2   1  840.71  181.54
  -3  -2   2 3672.97  430.84
  -3   2   2 3106.90  701.94
   3  -2  -2 3580.69  623.60
   3  -2  -2 2977.84  701.83
   3  -2  -2 2772.89  701.84
   3   2  -2 3530.96  623.64
   3   2  -2 3338.44  701.90
   3   2  -2 2714.63  701.82
  -3  -2   2 3717.16  701.84
  -3   2   3  861.90  190.02
   3  -2  -3  906.34  169.28
   3  -2  -3  878.26  190.02
   3   2  -3  847.05  169.27
   3   2  -3  857.42  190.09
   3   2  -3  920.85  190.06
  -3  -2   3  929.95  190.13
  -3  -2   3  839.59  190.03
  -3   2   4  395.17   85.12
  -3   2   4  339.82   85.18
   3  -2  -4  392.00   85.12
   3   2  -4  419.92   76.20
   3   2  -4  380.28   85.19
   3   2  -4  423.45   85.16
  -3  -2   4  373.67   76.19
  -3  -2   4  418.81   85.24
  -3  -2   4  380.99   85.13
  -3  -2   5  384.11   53.76
  -3   2   5  383.95   87.71
  -3   2   5  369.50   87.77
   3  -2  -5  375.28   87.74
   3   2  -5  449.76   78.58
   3   2  -5  362.76   87.81
   3   2  -5  442.01   87.77
  -3  -2   5  398.52   78.56
  -3  -2   5  480.99   87.88
   3  -2  -6  275.44   63.41
   3   2  -6  316.79   56.96
   3   2  -6  298.36   63.42
   3   2  -6  292.83   63.38
  -3  -2   6  279.82   56.95
  -3  -2   6  289.53   63.47
  -3  -2   6  288.53   63.34
   3   2  -7    6.28    1.59
  -3   2   7    6.63    2.48
  -3   2   7    8.93    2.41
   3  -2  -7    8.04    2.44
   3  -2  -7    6.77    2.50
   3   2  -7    6.16    2.89
   3   2  -7    6.99    2.41
  -3  -2   7    6.52    2.51
  -3  -2   7    6.42    2.72
  -3  -2   7    7.83    2.27
  -3   2   8   87.93   19.94
   3  -2  -8   92.85   19.93
   3  -2  -8   79.21   19.87
   3   2  -8  111.77   18.61
   3   2  -8   98.03   19.98
   3   2  -8   82.06   19.89
  -3  -2   8  112.46   18.51
  -3  -2   8   59.51   19.93
  -3  -2   8   92.14   19.85
  -3   2   9  947.20  207.02
   3  -2  -9  981.12  207.10
   3  -2  -9  797.50  207.09
   3   2  -9 1135.28  184.97
   3   2  -9  984.42  207.12
  -3  -2   9  964.00  207.03
   3  -2 -10   27.38   10.08
   3   2 -10   21.49    9.78
   3   2 -10   55.50   10.33
  -3  -2  10   43.38    9.90
  -3  -2  10   55.49   10.14
  -3   2  11    5.49    3.49
   3  -2 -11    1.24    3.66
   3   2 -11    3.97    3.40
  -3  -2  11    8.46    3.42
   3  -2 -12   13.71    9.59
   3   2 -12   30.40    8.92
  -3  -2  12   57.93    9.22
   3   2 -13    1.17    5.06
  -3  -2  13   30.97    6.46
  -3   3   1    3.38    2.34
  -3   3   1    5.04    2.07
  -3   3   1    3.23    1.98
   3  -3  -1    4.17    2.30
   3  -3  -1    4.87    1.96
   3  -3  -1    3.99    1.96
   3   3  -1    2.51    2.43
   3   3  -1    4.06    2.35
  -3  -3   1    3.75    2.16
  -3  -3   1    8.66    2.46
   3   3  -2  105.56   18.27
   3   3  -2  124.80   17.75
  -3   3   2  125.02   26.52
  -3   3   2  127.33   29.14
   3  -3  -2  141.09   26.45
   3  -3  -2  130.60   29.05
   3  -3  -2  131.21   29.10
   3   3  -2  143.34   29.16
  -3  -3   2  150.94   29.23
  -3  -3   2  143.08   29.10
   3   3  -3  173.14   31.57
  -3  -3   3  184.28   31.57
  -3   3   3  200.58   44.14
   3  -3  -3  241.72   44.25
   3   3  -3  245.47   49.11
   3   3  -3  246.49   49.07
  -3  -3   3  254.64   49.17
  -3  -3   3  229.39   49.03
   3   3  -4  281.29   53.94
   3   3  -4  284.10   60.13
   3   3  -4  270.47   60.08
  -3  -3   4  283.74   53.95
  -3  -3   4  261.38   60.18
  -3  -3   4  277.12   60.06
   3   3  -5  490.70   89.97
   3   3  -5  687.51  136.59
   3   3  -5  623.11  136.53
  -3  -3   5  663.49  121.85
  -3  -3   5  594.05  136.60
  -3  -3   5  667.14  136.51
   3   3  -6   30.79    6.77
   3   3  -6   28.77    6.97
   3   3  -6   29.30    6.93
  -3  -3   6   28.87    6.77
  -3  -3   6   29.18    7.15
  -3  -3   6   29.65    6.86
   3   3  -7   91.11   12.85
  -3  -3   7   98.68   12.80
   3   3  -7  101.67   19.42
   3   3  -7   92.98   20.96
  -3  -3   7   98.55   19.36
  -3  -3   7   85.33   21.07
   3   3  -8  661.17  103.29
   3   3  -8  569.62  115.42
   3   3  -8  418.47  115.33
  -3  -3   8  662.37  103.28
  -3  -3   8  324.21  115.41
  -3  -3   8  586.04  115.33
  -3   3   9    7.25    4.59
   3  -3  -9    7.42    4.80
   3   3  -9   14.43    5.56
   3   3  -9   24.14    4.96
  -3  -3   9   25.43    5.57
  -3  -3   9   34.89    5.35
   3   3 -10  443.60   61.48
  -3   3  10  192.60   99.67
  -3  -3  10  577.44   89.65
  -3  -3  10  674.87   99.92
   3   3 -11  131.69   27.28
  -3  -3  11   94.10   25.23
  -3  -3  11  131.43   27.13
   3   3 -12    0.91    2.34
  -3  -3  12    1.03    3.09
   3   3 -13    0.38    5.50
  -3  -3  13   36.92    6.44
   3   4  -1    4.06    0.65
  -3   4   1    3.20    2.08
  -3   4   1    5.36    1.67
  -3   4   1    3.70    1.52
   3  -4  -1    6.03    2.04
   3  -4  -1    5.46    1.53
   3   4  -1    5.32    1.95
   3   4  -1    4.13    1.81
  -3  -4   1    5.95    1.88
  -3  -4   1    3.90    2.08
   3   4  -2    0.76    1.41
  -3  -4   2    0.30    1.33
  -3   4   2    1.41    1.41
  -3   4   2    0.20    0.76
  -3   4   2   -0.11    0.60
   3  -4  -2    0.34    1.14
   3  -4  -2    0.11    0.58
   3  -4  -2    0.12    0.60
   3   4  -2    1.50    1.45
   3   4  -2    0.31    1.33
  -3  -4   2   -0.28    1.93
  -3  -4   2    0.40    1.35
  -3  -4   3  175.22   23.77
  -3  -4   3  169.57   22.92
  -3  -4   3  178.30   22.84
   3   4  -3  161.53   33.76
   3   4  -3  182.18   37.42
   3   4  -3  161.56   37.38
   3   4  -4   48.42    6.74
   3  -4  -4   52.74   11.09
   3   4  -4   52.58   11.93
   3   4  -4   53.41   11.88
  -3  -4   4   51.85   11.12
  -3  -4   4   54.46   12.07
  -3  -4   4   53.75   11.83
   3   4  -5 1189.11  178.66
   3   4  -5 1309.45  269.21
   3   4  -5 1211.06  269.14
  -3  -4   5 1246.76  239.57
  -3  -4   5 1220.46  269.21
  -3  -4   5 1270.47  269.12
   3   4  -6   20.60    2.01
   3   4  -6   20.94    4.61
   3   4  -6   14.85    4.49
  -3  -4   6   19.46    4.63
  -3  -4   6    9.66    4.62
  -3  -4   6   21.62    4.49
   3   4  -7   30.66    6.83
   3   4  -7   28.11    6.65
   3   4  -7   21.98    6.59
  -3  -4   7   34.00    6.57
  -3  -4   7   19.63    6.81
  -3  -4   7   31.75    6.56
   3   4  -8  100.12   25.24
   3   4  -8  126.20   27.48
  -3  -4   8  137.26   25.17
  -3  -4   8  131.02   27.38
   3   4  -9  248.00   53.26
  -3  -4   9  233.24   48.10
  -3  -4   9  246.49   53.14
   3   4 -10   83.56   18.01
  -3  -4  10   72.88   17.11
  -3  -4  10   79.91   17.83
   3   4 -11   11.32    4.49
  -3  -4  11    9.41    5.93
  -3  -4  11   14.33    4.10
   3   4 -12    6.14    4.02
  -3  -4  12    7.18    3.50
   3   4 -13   -1.18    3.33
  -3  -4  13    2.55    3.79
   3  -5  -1    2.97    0.99
   3   5  -1    1.59    1.39
  -3   5   1    1.68    2.02
  -3   5   1    1.61    1.28
  -3   5   1    2.75    1.48
   3  -5  -1    3.26    1.44
   3  -5  -1    2.40    1.09
   3   5  -1    1.31    1.60
   3   5  -1    2.06    1.48
  -3  -5   1    1.59    1.53
  -3  -5   1    1.82    2.07
  -3   5   2   45.44    9.68
  -3   5   2   34.98    9.89
   3  -5  -2   38.31    9.32
   3  -5  -2   33.65    9.81
   3   5  -2   45.11    9.48
   3   5  -2   56.61   10.06
   3   5  -2   40.15    9.99
  -3  -5   2   50.19    9.48
  -3  -5   2   38.15   10.12
  -3  -5   2   56.54    9.99
   3   5  -3   31.50    3.54
   3   5  -3   30.84    4.31
  -3  -5   3   33.30    3.52
  -3   5   3    8.45    6.95
   3  -5  -3   27.61    6.61
   3   5  -3   31.33    6.90
  -3  -5   3   32.89    7.20
  -3  -5   3   31.37    6.80
  -3   5   4  242.94   43.12
   3  -5  -4  262.04   42.94
   3   5  -4  207.98   42.90
   3   5  -4  238.67   47.67
   3   5  -4  183.08   47.59
  -3  -5   4  223.57   42.90
  -3  -5   4  170.06   47.70
  -3  -5   4  229.66   47.58
  -3  -5   5   14.71    1.48
  -3   5   5    7.47    3.54
   3   5  -5   11.24    3.57
   3   5  -5   17.54    3.53
   3   5  -5    8.71    3.37
  -3  -5   5    8.49    3.72
  -3  -5   5   15.48    3.35
   3   5  -6    1.85    1.96
   3   5  -6    2.91    1.96
   3   5  -6    1.67    1.53
  -3  -5   6    2.06    1.97
  -3  -5   6    1.34    1.93
  -3  -5   6    2.28    1.69
  -3  -5   7   18.15    2.20
   3   5  -7   13.80    5.30
   3   5  -7   19.81    4.86
  -3  -5   7   20.66    4.70
  -3  -5   8    1.18    1.99
   3   5  -8    2.74    2.52
  -3  -5   8    0.22    1.99
  -3  -5   9   51.97    7.57
   3   5  -9   54.74   12.39
  -3  -5   9   52.01   12.17
  -3  -5  10  275.83   36.24
   3   5 -10  270.41   59.16
  -3  -5  10  260.09   53.85
   3   5 -11   38.13    8.96
  -3  -5  11   30.50    9.99
  -3  -5  11   37.22    8.81
   3   5 -12   57.62   12.70
  -3  -5  12   48.03   12.36
  -3   6   1  311.66   64.72
  -3   6   1  379.85   72.10
  -3   6   1  354.01   72.04
   3  -6  -1  322.97   64.52
   3  -6  -1  361.19   72.03
   3  -6  -1  337.41   71.92
   3   6  -1  287.69   64.51
   3   6  -1  358.26   72.09
   3   6  -1  305.26   71.98
  -3  -6   1  339.39   71.98
  -3  -6   1  299.13   72.08
  -3   6   2  864.24  146.60
  -3   6   2  770.41  164.11
   3  -6  -2  808.37  146.36
   3   6  -2  626.08  146.31
   3   6  -2  872.04  164.23
   3   6  -2  712.65  164.11
  -3  -6   2  811.07  146.35
  -3  -6   2  612.75  164.24
  -3  -6   2  770.98  164.14
   3   6  -3  216.77   23.97
  -3   6   3  200.52   35.60
   3  -6  -3  190.47   35.25
   3   6  -3  142.28   35.19
   3   6  -3  152.71   38.95
  -3  -6   3  205.10   35.28
  -3  -6   3  151.71   39.05
  -3  -6   3  188.16   38.95
   3   6  -4  117.83   22.27
   3   6  -4  207.05   21.73
  -3   6   4  171.47   32.20
   3   6  -4  129.02   35.22
  -3  -6   4  203.44   32.00
  -3  -6   4  116.37   35.34
  -3  -6   4  181.16   35.24
   3   6  -5   14.73    2.90
  -3  -6   5   35.97    3.92
   3   6  -5   36.75    6.35
   3   6  -5   14.57    5.96
  -3  -6   5   36.17    6.20
  -3  -6   5   10.09    6.14
   3   6  -6   52.51   11.03
  -3  -6   6   36.82   10.19
  -3  -6   6   50.08   10.87
   3   6  -7  292.30   40.12
  -3  -6   7  297.48   40.05
  -3  -6   7  308.41   58.77
  -3  -6   8  122.30   17.29
   3   6  -8  127.71   27.76
  -3  -6   8  124.13   27.61
   3   6  -9   20.97    6.11
  -3  -6   9   22.15    6.75
  -3  -6   9   21.09    5.72
   3   6 -10   12.67    4.18
  -3  -6  10    9.45    5.93
  -3  -6  10   11.27    4.07
   3   6 -11   46.05    7.19
  -3  -6  11   39.76   11.85
  -3  -6  11   48.58   10.96
   3   6 -12   36.75    8.85
  -3  -6  12   31.04    8.56
  -3   7   1   67.29   14.67
  -3   7   1   86.67   15.48
  -3   7   1   66.89   15.35
   3  -7  -1   73.46   14.18
   3  -7  -1   78.27   15.39
   3  -7  -1   81.11   15.26
   3   7  -1   42.31   14.19
   3   7  -1   85.02   15.43
   3   7  -1   56.82   15.28
  -3  -7   1   72.55   15.24
  -3  -7   1   36.52   15.43
   3   7  -2    0.06    1.75
  -3   7   2   -1.24    2.93
  -3   7   2   -0.27    1.59
  -3   7   2    0.87    1.49
   3  -7  -2    1.33    1.53
   3  -7  -2    0.89    1.12
   3   7  -2    0.11    1.81
   3   7  -2   -0.45    2.04
  -3  -7   2    1.04    1.58
  -3  -7   2   -1.61    2.72
  -3   7   3  138.56   30.22
   3  -7  -3  206.85   30.01
   3   7  -3  157.38   32.92
   3   7  -3  114.53   32.83
  -3  -7   3  164.25   29.87
  -3  -7   3  112.24   32.97
  -3  -7   3  159.81   32.79
  -3   7   4    1.93    3.81
   3  -7  -4    9.13    3.70
   3   7  -4    6.88    2.82
  -3  -7   4    7.77    3.88
  -3  -7   4   11.20    2.78
  -3  -7   5    0.92    2.85
  -3   7   5    0.75    2.93
   3   7  -5    3.92    3.03
  -3  -7   5    2.14    2.71
  -3   7   6   -0.28    3.72
   3   7  -6   11.19    3.73
  -3  -7   6   14.00    4.38
  -3  -7   6   11.81    3.70
   3   7  -7   36.15    5.99
  -3  -7   7   37.69    9.50
  -3  -7   7   43.09    9.38
   3   7  -8    5.29    3.44
  -3  -7   8    7.83    4.37
  -3  -7   8    6.06    3.36
   3   7  -9    4.98    3.31
  -3  -7   9    3.59    4.85
  -3  -7   9    3.03    3.21
   3   7 -10    8.77    4.04
  -3  -7  10    9.13    5.94
  -3  -7  10    7.98    3.94
   3   7 -11   19.10    5.58
  -3  -7  11   14.55    5.18
  -3   8   1   16.06    7.75
   3  -8  -1   32.44    7.52
   3  -8  -1   20.68    7.88
   3  -8  -1   26.23    7.59
   3   8  -1   47.18    7.92
  -3  -8   1   45.36    7.90
   3  -8  -2  913.10  154.72
   3   8  -2  764.30  173.38
  -3  -8   2  744.70  173.26
  -3  -8   3   37.34    5.87
   3  -8  -3   32.36    9.00
   3   8  -3   40.85    9.41
  -3  -8   3   41.56    9.06
   3  -8  -4  615.15  124.40
   3   8  -4  630.65  139.20
  -3  -8   4  669.39  124.31
  -3  -8   4  647.38  139.10
   3   8  -5  257.21   55.61
  -3  -8   5  269.25   50.18
  -3  -8   5  241.72   55.44
   3   8  -6    2.90    3.79
  -3  -8   6    4.74    3.89
  -3  -8   6    4.06    3.04
   3   8  -7   21.20    6.20
  -3  -8   7   22.33    6.55
  -3  -8   7   19.82    5.80
  -3  -8   8    8.45    3.66
   3   8  -8   12.50    4.35
  -3  -8   8   10.52    4.12
   3   8  -9   35.64    8.61
  -3  -8   9   34.04    9.61
  -3  -8   9   30.61    8.39
   3   8 -10    1.48    2.77
  -3  -8  10   -0.36    2.90
  -3   9   1    6.09    5.31
   3  -9  -1   18.17    5.12
   3   9  -1   18.59    5.01
  -3  -9   1   17.89    5.08
   3  -9  -2   55.42   11.82
   3   9  -2   47.23   12.43
  -3  -9   2   53.34   12.16
   3  -9  -3  196.83   44.59
   3   9  -3  239.86   49.37
  -3  -9   3  233.17   49.22
  -3  -9   4  225.04   30.35
   3   9  -4  208.22   47.41
   3   9  -5  103.17   25.16
  -3  -9   5  114.63   23.29
  -3  -9   5  116.56   25.02
   3   9  -6    9.53    4.68
  -3  -9   6    8.14    4.88
  -3  -9   6    8.51    4.14
  -3  -9   7    3.48    3.63
  -3  -9   7    3.61    2.76
   3   9  -7    5.84    4.62
   3   9  -8   58.80   13.88
  -3  -9   8   52.77   13.46
  -3  -9   8   57.32   13.43
   3   9  -9   -1.20    3.63
  -3  -9   9   -0.70    2.85
   3 -10  -1    2.35    5.73
   3  10  -1   37.12    5.34
  -3 -10   1    0.79    5.17
   3 -10  -2    0.67    5.35
   3  10  -2   19.33    4.68
   3 -10  -3   -2.12    4.74
   3  10  -3    3.14    4.22
  -3 -10   3    2.03    3.59
   3  10  -4    2.18    4.99
  -3 -10   4    2.70    3.82
   3  10  -5   71.16    9.54
  -3 -10   5   -0.59    7.80
   3  10  -6    9.11    5.09
  -3 -10   6    0.46    4.05
   3 -11  -1    5.19    5.15
  -2   0   1    1.34    1.01
  -2   0   1    1.56    1.04
   2   0  -1    1.67    0.85
   2   0  -1    2.23    1.09
  -2   0   2 8096.87 1923.82
  -2   0   2 9999.00 1923.76
   2   0  -2 8987.45 1923.81
   2   0  -2 8375.07 1923.76
  -2   0   3    0.48    0.81
  -2   0   3    0.76    0.82
   2   0  -3    0.24    0.53
   2   0  -3   -0.42    0.96
   2   0  -3   -0.22    0.63
  -2   0   4 2275.66  536.88
  -2   0   4 2358.06  536.82
   2   0  -4 2275.47  477.13
   2   0  -4 2925.47  536.93
   2   0  -4 2630.22  536.83
  -2   0   5    1.10    1.27
  -2   0   5    0.43    0.96
   2   0  -5    0.31    0.77
   2   0  -5    0.37    1.26
   2   0  -5    1.16    1.03
  -2   0   6  337.99   71.32
  -2   0   6  308.66   71.24
   2   0  -6  338.67   63.97
   2   0  -6  322.40   71.31
   2   0  -6  337.23   71.24
  -2   0   7    0.58    1.51
  -2   0   7    0.37    1.07
   2   0  -7    0.11    1.48
   2   0  -7    2.11    1.27
  -2   0   8  191.49   38.63
  -2   0   8  174.07   38.46
   2   0  -8  166.68   38.50
   2   0  -8  175.77   38.51
  -2   0   9    2.00    2.67
  -2   0   9    0.67    1.36
   2   0  -9    0.00    1.67
   2   0  -9    2.37    2.22
  -2   0  10  415.17   89.64
   2   0 -10  409.51   89.72
  -2   0  11    0.64    2.74
   2   0 -11    1.31    3.30
  -2   0  12   20.00    4.77
   2   0 -12   -0.39    5.63
  -2   0  13    4.25    4.32
   2   0 -13   -1.90    2.80
  -2   1   1  692.99  179.67
  -2   1   1  925.57  179.74
   2  -1  -1  843.55  160.02
   2  -1  -1  841.44  179.68
   2  -1  -1  662.89  179.69
   2   1  -1  863.23  160.03
   2   1  -1  930.51  179.74
   2   1  -1  860.51  179.67
  -2  -1   1  862.33  179.66
  -2  -1   1  849.06  179.71
   2   1  -2 1582.46  320.79
  -2   1   2 1796.58  522.73
   2  -1  -2 2318.28  464.57
   2  -1  -2 2604.73  522.79
   2  -1  -2 1830.59  522.70
   2   1  -2 2559.43  464.61
   2   1  -2 2569.61  522.75
  -2  -1   2 4501.68  522.87
  -2  -1   2 2507.26  522.73
  -2  -1   3  268.70   43.01
  -2   1   3  354.39   70.39
  -2   1   3  328.75   70.29
   2  -1  -3  325.52   70.34
   2  -1  -3  345.78   70.33
   2   1  -3  319.56   63.01
   2   1  -3  334.11   70.37
   2   1  -3  355.73   70.34
  -2  -1   3  283.09   62.97
  -2  -1   3  315.46   70.29
   2   1  -4  236.84   33.70
  -2   1   4  253.88   55.12
   2  -1  -4  253.07   55.17
   2  -1  -4  268.12   55.11
   2   1  -4  248.26   49.57
   2   1  -4  279.30   55.24
  -2  -1   4  231.96   49.57
  -2  -1   4  246.47   55.22
  -2  -1   4  260.54   55.15
  -2   1   5  280.72   63.10
   2  -1  -5  304.97   63.21
   2  -1  -5  296.25   63.06
   2   1  -5  283.33   56.64
   2   1  -5  312.59   63.19
   2   1  -5  320.44   63.11
  -2  -1   5  277.72   56.61
  -2  -1   5  244.63   63.17
  -2  -1   5  287.64   63.11
  -2   1   6   19.17    5.32
  -2   1   6   18.40    5.16
   2  -1  -6   20.23    5.30
   2  -1  -6   21.32    5.19
   2   1  -6   24.47    5.14
   2   1  -6   23.47    5.39
   2   1  -6   23.46    5.23
  -2  -1   6   24.78    5.41
  -2  -1   6   21.71    5.23
  -2   1   7   73.84   13.43
  -2   1   7   56.54   13.20
   2  -1  -7   60.30   13.37
   2  -1  -7   58.98   13.25
   2   1  -7   38.69   12.59
   2   1  -7   59.32   13.35
   2   1  -7   63.83   13.28
  -2  -1   7   62.04   12.52
  -2  -1   7   63.26   13.41
  -2  -1   7   53.84   13.26
  -2   1   8  335.88   63.08
  -2   1   8  276.94   62.91
   2  -1  -8  285.55   63.01
   2  -1  -8  299.84   62.93
   2   1  -8  293.94   56.58
   2   1  -8  283.92   62.96
   2   1  -8  285.05   62.94
  -2  -1   8  283.07   56.53
  -2  -1   8  280.53   63.06
  -2  -1   8  279.13   62.89
  -2   1   9  291.35   68.78
  -2   1   9  368.92   68.69
   2  -1  -9  365.25   68.82
   2  -1  -9  287.67   68.72
   2   1  -9  324.26   68.73
   2   1  -9  259.11   68.70
  -2  -1   9  313.46   61.64
  -2  -1   9  282.99   68.80
  -2  -1   9  340.16   68.78
  -2   1  10   47.58   10.13
   2  -1 -10   40.48   10.29
   2   1 -10   44.36   10.09
  -2  -1  10   37.14    9.75
  -2  -1  10   45.37   10.01
  -2   1  11   20.14    5.91
   2  -1 -11   16.70    5.80
   2   1 -11   21.85    5.95
  -2  -1  11   26.58    5.83
  -2   1  12   29.53    6.32
   2  -1 -12    2.71    6.52
   2   1 -12    2.69    6.71
  -2  -1  12   48.75    6.93
   2   1 -13   -0.63    5.29
  -2  -1  13   15.45    4.66
   2   2  -1  130.50   22.58
  -2  -2   1  143.17   21.62
  -2   2   1  190.36   32.12
  -2   2   1  161.01   35.49
   2  -2  -1  165.72   32.01
   2  -2  -1  170.53   35.46
   2  -2  -1  165.46   35.46
   2   2  -1  179.73   35.54
   2   2  -1  156.41   35.47
  -2  -2   1  133.15   32.08
  -2  -2   1  183.78   35.49
   2   2  -2  211.85   33.92
   2   2  -2  196.85   32.03
  -2  -2   2  199.16   33.91
  -2  -2   2  214.67   32.02
  -2   2   2  264.58   47.12
  -2   2   2  252.60   52.40
  -2   2   2  246.17   52.44
   2  -2  -2  264.36   47.11
   2  -2  -2  247.07   52.38
   2  -2  -2  241.94   52.40
   2   2  -2  270.47   52.42
  -2  -2   2  274.83   52.49
   2  -2  -3    7.22    2.78
   2   2  -3    8.99    2.86
   2   2  -3   10.93    2.88
   2   2  -3   13.22    2.90
  -2  -2   3    9.21    2.94
  -2  -2   3   13.75    3.10
  -2  -2   3    9.48    2.76
  -2   2   4  101.38   23.24
   2  -2  -4  101.21   23.25
   2  -2  -4  109.26   23.20
   2   2  -4  110.88   21.25
   2   2  -4  109.89   23.34
   2   2  -4  113.98   23.24
  -2  -2   4   89.16   21.25
  -2  -2   4  109.99   23.33
  -2  -2   4  103.18   23.24
  -2  -2   5  328.36   46.66
  -2  -2   5  350.41   46.65
  -2   2   5  355.50   76.20
  -2   2   5  339.90   76.09
   2  -2  -5  339.60   76.20
   2  -2  -5  350.77   76.13
   2   2  -5  374.62   68.22
   2   2  -5  326.99   76.31
   2   2  -5  382.52   76.16
  -2  -2   5  341.84   68.25
  -2   2   6  366.12   83.01
  -2   2   6  362.17   82.92
   2  -2  -6  352.79   83.01
   2  -2  -6  435.31   82.98
   2   2  -6  413.94   74.33
   2   2  -6  372.97   83.03
   2   2  -6  387.87   82.98
  -2  -2   6  356.72   74.35
  -2  -2   6  403.32   83.06
  -2  -2   6  372.23   82.98
  -2   2   7  256.32   55.44
   2  -2  -7  251.37   55.43
   2  -2  -7  274.27   55.42
   2   2  -7  272.88   49.83
   2   2  -7  269.05   55.45
   2   2  -7  243.13   55.38
  -2  -2   7  266.50   49.90
  -2  -2   7  217.91   55.45
  -2  -2   7  243.92   55.38
   2   2  -8    1.36    1.35
  -2   2   8    0.17    1.79
  -2   2   8    1.82    1.72
   2  -2  -8    1.01    1.66
   2  -2  -8    0.65    1.59
   2   2  -8    0.35    2.22
   2   2  -8   -0.24    1.70
  -2  -2   8    1.57    2.08
  -2  -2   8    1.89    1.43
  -2   2   9  155.92   40.19
  -2   2   9  204.72   40.08
   2  -2  -9  172.72   40.11
   2  -2  -9  176.35   40.16
   2   2  -9  194.52   36.49
   2   2  -9  204.65   40.19
   2   2  -9  169.62   40.18
  -2  -2   9  216.31   36.49
  -2  -2   9  128.76   40.26
  -2  -2   9  199.19   40.08
  -2   2  10   29.75   12.85
  -2   2  10   59.57   12.77
   2  -2 -10   51.35   12.84
   2  -2 -10   36.32   12.91
   2   2 -10   74.56   13.06
  -2  -2  10   77.63   12.91
  -2   2  11  123.75   30.46
   2  -2 -11  102.56   30.55
   2   2 -11  161.35   30.67
  -2  -2  11  120.33   28.10
  -2  -2  11  175.63   30.50
   2  -2 -12   -0.30    3.97
   2   2 -12    2.94    4.10
  -2  -2  12    1.83    3.70
   2   2 -13    1.22   11.96
  -2  -2  13   86.30   12.23
  -2  -3   1   84.59   12.75
  -2   3   1   91.92   19.17
  -2   3   1   95.68   20.97
  -2   3   1   86.57   20.93
   2  -3  -1   96.43   19.19
   2   3  -1   98.49   19.13
   2   3  -1   97.53   20.98
   2   3  -1   95.00   20.96
  -2  -3   1   99.19   19.15
  -2  -3   1  101.72   20.93
  -2  -3   2  574.20   97.04
  -2   3   2  700.63  131.05
   2  -3  -2  726.11  131.02
   2   3  -2  629.23  131.12
   2   3  -2  647.29  146.95
   2   3  -2  756.46  146.92
  -2  -3   2  727.04  147.00
  -2  -3   2  651.43  146.89
   2   3  -3 1868.78  284.62
  -2   3   3 1895.60  380.14
   2  -3  -3 1939.08  380.12
   2   3  -3 1937.92  427.54
   2   3  -3 2095.09  427.51
  -2  -3   3 2015.13  380.10
  -2  -3   3 2257.26  427.61
  -2  -3   3 1845.69  427.46
   2   3  -4 1475.22  199.86
  -2  -3   4 1334.17  199.87
   2   3  -4 1488.35  289.73
   2   3  -4 1569.77  325.78
  -2  -3   4 1637.20  289.76
  -2  -3   4 1506.01  325.68
   2   3  -5   75.75   14.95
   2   3  -5   77.08   16.24
   2   3  -5   67.17   16.13
  -2  -3   5   75.26   14.97
  -2  -3   5   68.88   16.23
  -2  -3   5   73.71   16.14
   2   3  -6   48.19    9.61
   2   3  -6   51.48   10.18
   2   3  -6   39.53   10.05
  -2  -3   6   42.63    9.80
  -2  -3   6   39.15   10.18
  -2  -3   6   45.24   10.05
   2   3  -7  346.28   50.54
  -2   3   7  366.62   82.20
   2  -3  -7  334.85   82.27
   2  -3  -7  346.51   82.24
   2   3  -7  442.65   73.82
   2   3  -7  370.81   82.30
  -2  -3   7  443.60   73.79
  -2  -3   7  310.17   82.38
  -2  -3   7  444.97   82.34
  -2   3   8   42.26    9.53
   2  -3  -8   37.24    9.61
   2   3  -8   43.64    9.61
   2   3  -8   51.03    9.78
   2   3  -8   37.14    9.72
  -2  -3   8   45.20    9.33
  -2  -3   8   29.45    9.86
  -2  -3   8   47.96    9.65
  -2   3   9    0.90    1.77
   2  -3  -9    0.86    1.97
   2  -3  -9    1.32    2.07
   2   3  -9    1.79    3.15
   2   3  -9    0.86    1.73
  -2  -3   9    1.61    2.78
  -2  -3   9    1.59    1.52
  -2  -3  10   65.04    6.48
  -2   3  10   18.19   10.05
  -2   3  10   31.87   10.03
   2   3 -10   59.10   10.42
  -2  -3  10   51.04   10.20
  -2   3  11   47.30   18.02
   2  -3 -11   34.79   18.13
   2   3 -11  114.82   18.24
  -2  -3  11   92.61   17.41
  -2  -3  11  107.43   18.07
   2   3 -12    1.80    4.34
  -2  -3  12   -0.49    6.25
  -2  -3  12    0.60    3.74
   2   3 -13   -0.09   24.72
  -2  -3  13  198.41   25.18
  -2   4   1 2128.95  286.76
  -2  -4   1 1956.46  264.36
  -2   4   1 2042.73  430.83
  -2   4   1 1890.78  430.80
   2  -4  -1 1978.48  382.98
   2  -4  -1 1980.09  430.77
   2  -4  -1 2070.81  430.77
   2   4  -1 2036.28  382.99
   2   4  -1 1885.48  430.79
   2   4  -1 2012.34  430.76
  -2  -4   1 1910.62  382.95
  -2  -4   1 2067.72  430.83
   2   4  -2    1.72    1.34
   2   4  -2    1.67    1.18
  -2  -4   2    2.30    1.10
  -2   4   2    1.38    1.23
  -2   4   2    0.98    0.73
   2  -4  -2    1.58    1.26
   2  -4  -2    1.14    0.70
   2   4  -2    1.58    1.63
  -2  -4   2    1.56    1.51
  -2  -4   2    2.32    1.79
  -2   4   3   48.56   11.52
   2  -4  -3   54.63   11.49
   2   4  -3   57.11   11.48
   2   4  -3   56.19   12.29
   2   4  -3   57.86   12.23
  -2  -4   3   50.62   11.47
  -2  -4   3   56.47   12.38
  -2  -4   3   53.53   12.19
  -2   4   4   60.86   13.50
   2  -4  -4   65.75   13.44
   2   4  -4   59.73   13.48
   2   4  -4   68.60   14.53
   2   4  -4   64.79   14.46
  -2  -4   4   72.68   13.51
  -2  -4   4   60.27   14.59
  -2  -4   4   65.46   14.42
   2   4  -5   49.27    7.03
  -2  -4   5   53.39    6.98
  -2   4   5   51.01   10.78
   2   4  -5   52.54   10.80
   2   4  -5   51.08   11.46
  -2  -4   5   52.97   10.85
  -2  -4   5   44.53   11.55
   2   4  -6  185.36   26.56
  -2  -4   6  182.52   26.61
   2   4  -6  195.42   39.17
   2   4  -6  202.78   43.45
  -2  -4   6  228.13   39.22
  -2  -4   6  194.60   43.35
  -2  -4   7   98.55   24.09
   2   4  -7  193.47   35.81
   2   4  -7  204.49   39.51
   2   4  -7  145.71   39.41
  -2  -4   7  212.43   35.73
  -2  -4   7  202.67   39.41
   2   4  -8   15.24    5.14
   2   4  -8   16.61    4.23
  -2  -4   8   17.16    4.42
  -2  -4   8   14.12    4.06
   2   4  -9   76.89   17.47
  -2  -4   9   77.93   16.35
  -2  -4   9   77.19   17.30
   2   4 -10    0.61    2.68
  -2  -4  10    1.57    3.74
  -2  -4  10   -0.45    2.23
   2   4 -11   93.15   19.64
  -2  -4  11   69.02   18.53
  -2  -4  11   91.06   19.40
   2   4 -12   24.20    6.32
  -2  -4  12   10.70    7.49
  -2  -4  12   21.32    5.84
   2   4 -13   -2.10    3.74
  -2  -4  13    2.22    3.81
  -2   5   1 1009.83  188.89
  -2   5   1  957.05  212.08
   2  -5  -1 1009.91  188.90
   2  -5  -1  966.33  212.08
   2  -5  -1  893.97  212.01
   2   5  -1  960.20  188.83
   2   5  -1  974.14  212.12
   2   5  -1 1050.05  212.08
  -2  -5   1  976.10  188.83
  -2  -5   1 1030.79  212.16
  -2  -5   1  977.61  212.05
   2   5  -2    4.64    1.28
  -2   5   2    6.53    2.36
  -2   5   2    5.85    1.58
  -2   5   2    5.79    1.62
   2  -5  -2    7.28    2.00
   2   5  -2    3.55    2.10
   2   5  -2    4.30    1.99
  -2  -5   2    2.78    2.12
  -2  -5   2    5.81    2.50
  -2  -5   2    4.13    1.88
   2   5  -3  578.46   89.74
  -2  -5   3  628.77   83.43
  -2   5   3  692.10  121.51
   2  -5  -3  705.55  121.51
   2   5  -3  633.75  136.10
   2   5  -3  590.03  136.02
  -2  -5   3  638.41  121.41
  -2  -5   3  580.59  136.11
  -2  -5   4   20.56    2.15
  -2   5   4   28.05    5.20
   2  -5  -4   20.95    4.77
   2   5  -4   15.21    4.88
   2   5  -4   22.16    4.86
   2   5  -4   16.75    4.80
  -2  -5   4   13.72    5.00
  -2  -5   4   20.05    4.74
   2   5  -5   37.90    4.86
   2   5  -5   43.08    5.61
   2   5  -5   35.87    5.53
  -2  -5   5   25.62    5.56
  -2   5   5   45.25    8.78
  -2  -5   5   41.46    8.72
  -2  -5   5   43.31    9.06
  -2  -5   6  377.44   47.08
   2   5  -6  326.29   64.90
   2   5  -6  386.20   72.33
   2   5  -6  272.94   72.22
  -2  -5   6  248.09   72.32
  -2  -5   6  384.70   72.22
   2   5  -7    7.42    1.92
  -2  -5   7    6.97    1.71
   2   5  -7    5.89    3.71
  -2  -5   7   10.32    3.07
   2   5  -8  310.08   41.12
  -2  -5   8  316.24   41.06
  -2  -5   8  293.92   60.23
   2   5  -9    4.63    3.32
  -2  -5   9    2.98    4.11
  -2  -5   9    3.25    2.77
   2   5 -10  301.95   62.12
  -2  -5  10  248.53   56.17
  -2  -5  10  290.66   61.97
   2   5 -11    7.13    4.29
  -2  -5  11    5.88    4.96
  -2  -5  11    6.72    3.66
   2   5 -12  125.62   17.92
  -2  -5  12  131.04   28.67
   2  -6  -1   11.13    0.99
  -2   6   1    9.05    3.50
  -2   6   1   11.19    3.51
  -2   6   1   11.57    3.13
   2  -6  -1    9.19    3.09
   2  -6  -1   11.97    3.10
   2   6  -1    9.48    3.31
   2   6  -1   11.48    3.15
   2   6  -1    9.39    2.96
  -2  -6   1   11.73    3.26
  -2  -6   1    9.76    3.36
  -2  -6   1   10.91    2.98
  -2  -6   2  219.87   26.10
  -2   6   2  227.05   36.99
  -2   6   2  176.50   40.76
  -2   6   2  140.85   40.74
   2  -6  -2  195.13   36.85
   2  -6  -2  203.33   40.76
   2  -6  -2  178.03   40.69
   2   6  -2  174.66   36.82
   2   6  -2  189.36   40.83
   2   6  -2  180.66   40.77
  -2  -6   2  182.79   40.88
  -2  -6   2  187.70   40.75
  -2   6   3   37.19    7.62
   2  -6  -3   34.45    7.26
   2   6  -3   23.74    7.29
   2   6  -3   37.89    7.59
   2   6  -3   23.77    7.47
  -2  -6   3   35.36    7.28
  -2  -6   3   31.55    7.69
  -2  -6   3   33.21    7.45
   2   6  -4   36.37    7.73
  -2   6   4   67.51   12.89
   2  -6  -4   85.45   12.89
   2   6  -4   65.99   13.59
   2   6  -4   48.47   13.45
  -2  -6   4   69.96   12.68
  -2  -6   4   38.14   13.53
  -2  -6   4   65.35   13.44
  -2  -6   5  160.94   18.74
  -2   6   5  165.24   27.36
   2   6  -5  107.74   27.18
   2   6  -5  163.85   29.84
   2   6  -5  100.64   29.76
  -2  -6   5   92.19   29.87
  -2  -6   5  159.29   29.74
  -2   6   6  137.65   35.18
   2   6  -6  172.00   38.70
  -2  -6   6  193.35   35.06
  -2  -6   6  187.46   38.59
  -2  -6   7   50.77    7.43
   2   6  -7   49.96   12.19
  -2  -6   7   54.50   11.46
   2   6  -8   16.61    3.75
  -2  -6   8   17.03    3.36
  -2  -6   8   14.08    5.24
   2   6  -9   32.95    8.59
  -2  -6   9   34.69    8.74
  -2  -6   9   33.34    8.26
   2   6 -10  113.42   25.23
  -2  -6  10  115.34   23.61
  -2  -6  10  110.09   25.02
   2   6 -11    0.07    3.74
  -2  -6  11    4.06    3.13
   2   6 -12    8.53    4.45
  -2  -6  12   12.49    4.20
  -2   7   1    1.44    3.34
  -2   7   1    3.55    2.02
  -2   7   1    2.07    2.00
   2  -7  -1    2.47    1.89
   2  -7  -1    4.53    2.32
   2  -7  -1    2.31    1.63
   2   7  -1    1.16    2.03
   2   7  -1    3.13    1.89
   2   7  -1    1.65    1.78
  -2  -7   1    4.70    2.13
  -2  -7   1    3.34    1.71
  -2  -7   1    2.63    2.17
  -2  -7   2  562.81   68.69
  -2   7   2  550.50   93.73
   2  -7  -2  573.75   93.54
   2  -7  -2  465.06  104.48
   2   7  -2  304.09   93.40
   2   7  -2  513.14  104.62
   2   7  -2  448.97  104.54
  -2  -7   2  431.71  104.62
  -2  -7   2  522.23  104.50
  -2   7   3  226.63   45.88
   2  -7  -3  291.18   45.78
   2   7  -3  258.21   50.74
   2   7  -3  183.66   50.66
  -2  -7   3  234.58   45.62
  -2  -7   3  198.28   50.84
  -2  -7   3  234.37   50.62
  -2   7   4  464.60   94.68
   2  -7  -4  579.95   94.53
   2   7  -4  487.54  105.57
  -2  -7   4  451.43   94.39
  -2  -7   4  463.73  105.46
   2   7  -5   26.04    4.36
  -2  -7   5   27.49    4.07
  -2   7   5   14.15    6.74
  -2  -7   5   29.56    6.50
  -2  -7   6  140.63   16.95
  -2   7   6   16.36   24.85
   2   7  -6  148.28   27.10
  -2  -7   6  142.07   26.93
   2   7  -7   11.56    4.38
  -2  -7   7   13.85    4.79
  -2  -7   7   12.12    3.88
   2   7  -8   48.17   11.39
  -2  -7   8   45.04   11.11
  -2  -7   8   49.31   11.13
   2   7  -9    2.53    3.36
  -2  -7   9    0.00    3.89
  -2  -7   9    1.45    2.60
   2   7 -10    1.51    3.60
  -2  -7  10    3.28    5.27
  -2  -7  10    3.98    2.94
   2   7 -11    0.53    3.30
  -2  -7  11    1.17    2.93
  -2   8   1   57.92   16.27
   2  -8  -1   73.84   15.06
   2  -8  -1   45.73   16.24
   2  -8  -1   59.38   16.11
   2   8  -1   92.96   16.59
  -2  -8   1   87.89   15.26
  -2  -8   1   85.81   16.26
   2  -8  -2  785.18  119.95
   2  -8  -2  236.65  134.03
   2   8  -2  666.99  134.29
  -2  -8   2  779.50  119.86
  -2  -8   2  641.88  134.10
   2  -8  -3    4.63    3.54
   2   8  -3    1.49    2.20
  -2  -8   3    4.05    3.33
  -2  -8   3    2.05    2.04
   2   8  -4  394.36   85.36
  -2  -8   4  420.75   76.49
  -2  -8   4  371.85   85.20
  -2  -8   5    2.78    2.28
   2   8  -5    1.76    2.98
  -2  -8   5    5.39    3.43
  -2  -8   6   35.03    5.07
   2   8  -6   30.09    8.69
  -2  -8   6   38.97    8.58
  -2  -8   7   42.25    5.97
   2   8  -7   44.60   10.18
  -2  -8   7   39.00    9.92
   2   8  -8    6.89    4.10
  -2  -8   8    9.27    4.50
  -2  -8   8    4.67    3.33
   2   8  -9    2.26    2.94
  -2  -8   9    2.63    2.34
  -2  -8   9    6.84    5.14
   2   8 -10   27.04    7.59
  -2  -8  10   27.82    7.29
  -2   9   1   45.25   16.25
   2  -9  -1  112.04   15.40
   2  -9  -1   44.11   16.05
   2   9  -1   88.62   16.31
   2  -9  -2  117.53   23.24
   2   9  -2  112.51   25.37
  -2  -9   2  115.40   23.18
  -2  -9   2  107.55   25.18
   2  -9  -3    0.14    3.78
   2   9  -3    5.30    3.97
  -2  -9   3    3.40    3.64
  -2  -9   3    1.85    3.26
   2   9  -4  185.63   37.89
  -2  -9   4  178.79   34.31
  -2  -9   4  153.71   37.60
   2   9  -5    6.68    4.36
  -2  -9   5    7.64    4.35
  -2  -9   5    6.99    3.55
   2   9  -6   19.38    6.16
  -2  -9   6   23.69    6.56
  -2  -9   6   18.68    5.72
   2   9  -7    7.21    3.99
  -2  -9   7    7.45    4.90
  -2  -9   7    8.35    3.72
   2   9  -8   43.26   11.29
  -2  -9   8   55.15   11.41
  -2  -9   8   41.04   10.96
   2   9  -9    0.63    2.70
  -2  -9   9    1.26    3.00
   2 -10  -1   47.09    7.02
   2 -10  -1    5.77    6.01
   2  10  -1   25.07    6.30
   2 -10  -2    0.41    9.61
  -2 -10   2    1.03    9.55
   2  10  -3    9.61    5.39
  -2 -10   3   16.55    4.59
  -2 -10   3   -3.10    4.06
  -2 -10   4   70.25    6.19
   2  10  -4   64.38   10.52
  -2 -10   5   -1.39    3.59
   2  10  -5    3.01    4.58
  -2 -10   5   -0.68    4.00
   2  10  -6    1.38    4.96
  -2 -10   6    2.65    5.56
  -2 -10   6   -0.02    3.79
   2  10  -7    2.88    4.17
  -2 -10   7    4.40    5.99
  -2 -10   7    1.95    3.73
   2 -11  -1   -0.53    4.64
  -1   0   2   12.44    3.01
  -1   0   2   12.05    2.94
   1   0  -2    8.92    3.00
   1   0  -2   14.02    3.03
   1   0  -2   12.78    2.93
  -1   0   3    0.93    0.83
  -1   0   3    2.36    1.00
  -1   0   3    0.74    0.85
   1   0  -3    0.70    0.79
   1   0  -3    2.22    1.06
   1   0  -3    0.82    0.81
  -1   0   4  419.78   87.46
  -1   0   4  474.77   97.91
  -1   0   4  490.37   97.88
   1   0  -4  451.20   87.49
   1   0  -4  423.64   97.84
  -1   0   5    1.93    1.00
  -1   0   5    0.90    1.36
  -1   0   5    0.09    1.11
   1   0  -5    2.31    1.14
  -1   0   6    0.44    0.87
  -1   0   6    0.53    1.33
  -1   0   6    0.82    1.04
   1   0  -6   -0.29    1.23
   1   0  -6    1.06    1.06
  -1   0   7    0.94    1.01
  -1   0   7    0.12    1.52
  -1   0   7    1.17    1.11
   1   0  -7    1.13    1.45
   1   0  -7    1.02    1.28
  -1   0   8   39.32    9.04
  -1   0   8   46.34    9.80
  -1   0   8   39.14    9.48
   1   0  -8   41.39    9.60
   1   0  -8   42.74    9.60
  -1   0   9    1.61    1.72
  -1   0   9    3.28    2.14
  -1   0   9    1.89    1.53
   1   0  -9    2.09    1.72
   1   0  -9    1.61    1.79
  -1   0  10 1656.07  345.86
   1   0 -10 1524.99  345.93
  -1   0  11    1.22    2.77
   1   0 -11    0.60    2.50
  -1   0  12   12.81    3.69
   1   0 -12    0.30    3.32
  -1   0  13   -0.78    3.84
   1   0 -13   -2.43    4.17
  -1   1   1  110.49   23.51
  -1   1   1  109.96   25.92
  -1   1   1  112.31   25.98
   1  -1  -1  113.26   23.46
   1  -1  -1  118.53   25.93
   1  -1  -1  109.22   25.94
   1   1  -1  116.92   23.51
   1   1  -1  125.53   25.99
   1   1  -1  129.30   25.96
  -1  -1   1  126.45   23.52
  -1  -1   1  128.15   26.02
  -1  -1   1  125.65   25.93
  -1   1   2 1453.85  356.08
   1  -1  -2 1365.75  356.14
   1  -1  -2 1006.34  356.08
   1   1  -2 1877.57  316.64
   1   1  -2 1554.80  356.16
   1   1  -2 1514.38  356.12
  -1  -1   2 1781.73  316.60
  -1  -1   2 2286.47  356.21
  -1  -1   2 2138.98  356.12
  -1   1   3   94.76   20.73
  -1   1   3   95.54   20.71
   1  -1  -3   93.14   20.69
   1   1  -3   86.05   18.93
   1   1  -3   96.76   20.82
   1   1  -3   98.38   20.70
  -1  -1   3   93.74   18.96
  -1  -1   3   97.31   20.77
  -1  -1   3   92.66   20.74
   1   1  -4  473.46   68.80
   1   1  -4  478.89   68.80
  -1   1   4  558.56  112.32
   1   1  -4  533.61  100.18
  -1  -1   4  483.41  100.32
  -1  -1   4  484.91  112.36
  -1  -1   4  593.42  112.34
  -1   1   5   90.55   23.66
  -1   1   5  112.01   26.08
  -1   1   5  123.32   26.04
   1  -1  -5  121.10   26.05
   1   1  -5  114.60   23.72
   1   1  -5  127.08   26.12
   1   1  -5  125.41   26.01
  -1  -1   5  123.75   26.09
  -1  -1   5  124.31   26.04
  -1   1   6    2.73    1.22
  -1   1   6    4.14    1.51
  -1   1   6    2.18    1.28
   1  -1  -6    2.51    1.39
   1   1  -6    2.51    1.60
   1   1  -6    2.83    1.47
  -1  -1   6    2.27    1.51
  -1  -1   6    2.95    1.77
  -1  -1   6    3.73    1.45
  -1   1   7   95.16   23.14
  -1   1   7  131.03   25.62
  -1   1   7  123.35   25.53
   1  -1  -7  118.80   25.61
   1  -1  -7  116.04   25.55
   1   1  -7  120.06   25.62
   1   1  -7  115.36   25.51
  -1  -1   7  107.04   23.39
  -1  -1   7  117.86   25.61
  -1  -1   7  117.32   25.53
  -1   1   8  194.56   46.88
  -1   1   8  215.06   46.85
   1  -1  -8  232.86   46.91
   1   1  -8  203.86   46.93
   1   1  -8  209.45   46.88
  -1  -1   8  228.60   42.22
  -1  -1   8  206.15   46.94
  -1  -1   8  225.79   46.87
   1   1  -9  327.88   41.07
  -1   1   9  313.77   66.76
   1  -1  -9  318.23   66.88
   1  -1  -9  304.09   66.88
   1   1  -9  304.72   66.99
  -1  -1   9  291.24   59.91
  -1  -1   9  303.18   66.97
  -1  -1   9  298.65   66.77
  -1   1  10   23.66    5.88
   1  -1 -10   22.08    5.98
   1   1 -10   23.53    5.61
  -1  -1  10   21.51    5.53
  -1   1  11   27.37    6.81
   1  -1 -11   25.16    6.54
   1   1 -11   26.85    6.27
  -1  -1  11   13.82    6.66
  -1  -1  11   27.98    6.52
  -1   1  12   31.14    5.69
   1  -1 -12   -0.49    5.08
   1   1 -12   -0.97    4.89
  -1  -1  12    7.58    6.49
  -1  -1  12   35.50    5.71
   1   1 -13    0.51    9.21
  -1  -1  13   65.17    9.60
  -1   2   1  423.19   88.30
  -1   2   1  485.40   98.95
  -1   2   1  441.90   98.90
   1  -2  -1  482.12   88.34
   1  -2  -1  427.99   98.89
   1  -2  -1  462.02   98.89
   1   2  -1  462.64   88.35
   1   2  -1  469.02   98.96
   1   2  -1  473.48   98.91
  -1  -2   1  476.58   88.35
  -1  -2   1  453.23   98.97
  -1  -2   1  436.59   98.88
  -1  -2   2    4.76    1.06
  -1   2   2    6.34    1.83
   1  -2  -2    6.39    1.83
   1   2  -2    5.60    1.96
   1   2  -2    6.88    2.07
   1   2  -2    5.64    1.74
  -1  -2   2    5.71    1.98
  -1  -2   2    4.98    1.79
   1   2  -3  101.50   23.85
   1   2  -3  128.31   26.20
   1   2  -3  108.78   26.14
  -1  -2   3  122.70   23.78
  -1  -2   3  125.45   26.22
  -1  -2   3  126.21   26.13
   1   2  -4    3.53    1.26
   1   2  -4    4.36    1.05
  -1  -2   4    4.22    1.16
  -1  -2   4    3.19    1.01
  -1   2   4    3.77    1.23
  -1   2   4    3.89    1.21
   1   2  -4    4.69    1.79
  -1  -2   4    2.83    1.75
   1   2  -5   62.65   10.12
  -1  -2   5   79.08   10.09
  -1   2   5   76.88   16.59
  -1   2   5   80.17   16.56
   1  -2  -5   81.62   16.58
   1   2  -5   77.93   15.31
   1   2  -5   79.59   16.63
  -1  -2   5   64.95   15.37
  -1  -2   5   66.38   16.64
   1   2  -6  336.67   47.11
  -1   2   6  324.13   76.85
  -1   2   6  335.48   76.81
   1  -2  -6  347.87   76.89
   1  -2  -6  344.91   76.83
   1   2  -6  371.48   68.89
   1   2  -6  365.67   76.83
  -1  -2   6  370.55   68.91
  -1  -2   6  378.60   76.91
  -1  -2   6  359.44   76.86
  -1   2   7   47.73   11.74
  -1   2   7   52.54   11.68
   1  -2  -7   53.68   11.72
   1  -2  -7   69.33   11.75
   1   2  -7   25.39   11.15
   1   2  -7   50.80   11.82
   1   2  -7   55.63   11.71
  -1  -2   7   51.39   11.08
  -1  -2   7   50.10   11.81
  -1  -2   7   54.00   11.73
  -1   2   8  409.56   87.13
   1  -2  -8  436.97   87.28
   1  -2  -8  434.98   87.23
   1   2  -8  416.11   78.15
   1   2  -8  399.99   87.24
   1   2  -8  354.73   87.21
  -1  -2   8  384.83   78.14
  -1  -2   8  366.37   87.29
  -1  -2   8  409.68   87.17
  -1   2   9  270.39   57.57
   1  -2  -9  267.18   57.69
   1  -2  -9  228.82   57.67
   1   2  -9  248.80   52.07
   1   2  -9  274.00   57.68
  -1  -2   9  287.21   51.91
  -1  -2   9  268.79   57.58
  -1   2  10  217.38   45.61
   1  -2 -10  182.22   45.63
   1   2 -10  211.95   45.62
  -1  -2  10  191.08   41.24
  -1  -2  10  229.92   45.56
  -1   2  11    6.51    3.27
   1  -2 -11    5.06    3.89
   1   2 -11    4.90    3.49
  -1  -2  11    3.85    3.79
  -1  -2  11    8.05    2.88
  -1   2  12    4.02    4.05
   1  -2 -12    2.48    3.38
   1   2 -12    4.47    3.21
  -1  -2  12    3.73    5.27
  -1  -2  12    7.85    3.27
   1   2 -13    2.63   21.59
  -1  -2  13  165.83   22.00
   1   3  -1    1.45    0.58
  -1  -3   1    1.22    0.84
  -1   3   1    0.94    1.12
  -1   3   1    0.99    0.77
   1  -3  -1    2.00    1.23
   1  -3  -1    4.08    0.88
   1  -3  -1    1.43    0.77
   1   3  -1    2.19    1.55
   1   3  -1    2.46    1.19
  -1  -3   1    1.17    1.14
  -1  -3   1    1.84    1.06
   1   3  -2  177.40   27.24
  -1  -3   2  177.70   25.92
  -1   3   2  217.99   38.35
   1  -3  -2  200.54   38.23
   1   3  -2  209.88   42.56
   1   3  -2  192.23   42.48
  -1  -3   2  191.58   38.23
  -1  -3   2  195.55   42.61
   1   3  -3 3069.15  463.83
  -1  -3   3 3607.11  463.86
  -1   3   3 4104.30  671.41
   1  -3  -3 2931.06  671.42
   1   3  -3 2883.13  755.65
  -1  -3   3 3962.72  671.34
  -1  -3   3 3845.66  755.61
   1   3  -4  483.42   60.47
  -1  -3   4  423.55   64.70
  -1  -3   4  446.90   60.47
   1   3  -4  430.22   88.16
   1   3  -4  472.56   98.74
  -1  -3   4  464.94   98.67
  -1  -3   5    4.80    0.66
  -1   3   5    6.15    1.76
   1   3  -5    7.45    2.23
   1   3  -5    4.81    2.01
   1   3  -5    5.21    1.83
  -1  -3   5    3.86    2.06
  -1  -3   5    4.13    1.88
  -1  -3   6   59.22    7.34
  -1   3   6   48.83   11.89
  -1   3   6   52.48   11.90
   1  -3  -6   48.45   11.92
   1   3  -6   61.43   11.34
   1   3  -6   54.15   12.10
   1   3  -6   50.90   11.99
  -1  -3   6   61.65   11.34
  -1  -3   6   46.46   12.08
  -1  -3   7   42.72    6.90
  -1   3   7   43.79   11.02
  -1   3   7   48.58   10.97
   1  -3  -7   44.97   11.01
   1   3  -7   55.44   10.62
   1   3  -7   51.17   11.12
   1   3  -7   49.04   11.13
  -1  -3   7   51.35   10.50
  -1  -3   7   51.12   11.03
  -1   3   8  415.62   90.18
  -1   3   8  431.65   90.11
   1  -3  -8  397.83   90.17
   1  -3  -8  412.99   90.21
   1   3  -8  491.72   81.05
   1   3  -8  431.64   90.22
   1   3  -8  356.81   90.20
  -1  -3   8  469.58   80.81
  -1  -3   8  302.56   90.25
  -1  -3   8  448.80   90.16
  -1   3   9  249.56   72.99
  -1   3   9  335.49   72.96
   1  -3  -9  318.54   73.05
   1  -3  -9  217.16   72.98
   1   3  -9  309.75   65.83
   1   3  -9  419.84   73.12
  -1  -3   9  391.58   65.62
  -1  -3   9  412.31   73.01
  -1   3  10   19.88    6.34
   1  -3 -10   15.78    6.46
   1   3 -10   32.87    6.78
  -1  -3  10   33.43    6.46
  -1   3  11    8.98    5.00
   1   3 -11   20.28    5.07
  -1  -3  11   15.96    5.79
  -1  -3  11   19.22    4.63
   1   3 -12   30.70    8.45
  -1  -3  12   16.33   10.32
  -1  -3  12   45.62    8.53
   1   3 -13   -0.18    6.32
  -1  -3  13   72.62   11.10
  -1   4   1  311.51   58.23
  -1   4   1  310.32   64.99
  -1   4   1  289.80   64.93
   1  -4  -1  288.39   58.22
   1  -4  -1  295.53   64.97
   1  -4  -1  287.73   64.89
   1   4  -1  302.86   58.23
   1   4  -1  302.04   64.99
   1   4  -1  323.78   64.95
  -1  -4   1  290.29   58.25
  -1  -4   1  347.12   65.06
  -1  -4   1  263.66   64.88
   1   4  -2  132.41   21.27
  -1   4   2  148.74   30.44
  -1   4   2  140.32   33.53
  -1   4   2  136.90   33.53
   1  -4  -2  166.75   30.43
   1  -4  -2  146.18   33.56
   1   4  -2  162.11   33.65
   1   4  -2  166.37   33.56
  -1  -4   2  157.30   30.34
  -1  -4   2  177.02   33.64
  -1  -4   2  149.79   33.53
   1   4  -3  328.13   43.08
   1   4  -3  247.68   40.59
  -1   4   3  339.56   59.56
   1  -4  -3  304.51   59.39
   1   4  -3  298.36   66.25
  -1  -4   3  301.32   59.36
  -1  -4   3  310.64   66.43
  -1  -4   3  311.70   66.33
   1   4  -4    3.35    1.05
  -1   4   4    2.25    1.34
   1   4  -4    3.19    1.84
   1   4  -4    1.19    1.41
  -1  -4   4    1.77    1.62
  -1  -4   4    2.55    1.85
  -1  -4   4    2.64    1.41
  -1   4   5   16.34    3.81
   1   4  -5   13.72    4.01
   1   4  -5   15.47    3.87
   1   4  -5   13.03    3.72
  -1  -4   5   17.57    3.87
  -1  -4   5   12.22    3.92
  -1  -4   5   13.60    3.67
   1   4  -6   86.30   16.90
   1   4  -6   91.67   18.31
   1   4  -6   73.65   18.24
  -1  -4   6   90.26   16.82
  -1  -4   6   63.84   18.32
  -1  -4   6   86.29   18.20
   1   4  -7   27.09    6.31
   1   4  -7   30.03    6.06
   1   4  -7   18.22    6.00
  -1  -4   7   29.43    5.96
  -1  -4   7   16.28    6.14
  -1  -4   7   26.81    5.90
   1   4  -8   14.38    5.69
   1   4  -8   25.08    5.33
  -1  -4   8   19.32    5.18
  -1  -4   8   21.89    5.11
   1   4  -9   54.08   11.70
  -1  -4   9   47.90   11.09
  -1  -4   9   48.62   11.50
   1   4 -10  410.23   86.89
  -1  -4  10  378.21   77.90
  -1  -4  10  405.43   86.78
   1   4 -11   37.20    9.37
  -1  -4  11   35.32    9.86
  -1  -4  11   41.39    9.18
   1   4 -12   16.37    5.04
  -1  -4  12   14.20    7.99
  -1  -4  12   15.32    4.60
   1   4 -13    0.76    7.52
  -1  -4  13   46.23    7.78
  -1   5   1   66.47   13.53
  -1   5   1   54.77   14.52
   1  -5  -1   64.22   13.47
   1  -5  -1   61.06   14.58
   1  -5  -1   65.18   14.50
   1   5  -1   71.77   13.55
   1   5  -1   66.23   14.64
   1   5  -1   66.60   14.56
  -1  -5   1   67.86   13.54
  -1  -5   1   71.04   14.76
  -1  -5   1   65.47   14.54
  -1   5   2 1241.46  233.86
  -1   5   2 1138.81  262.67
   1  -5  -2 1323.89  233.85
   1  -5  -2 1188.62  262.61
   1  -5  -2 1185.01  262.68
   1   5  -2 1257.57  233.81
   1   5  -2 1155.93  262.72
   1   5  -2 1260.57  262.68
  -1  -5   2 1221.09  233.78
  -1  -5   2 1335.84  262.77
  -1  -5   2 1109.81  262.62
   1   5  -3  449.41   66.49
  -1  -5   3  425.29   62.11
  -1  -5   3  463.08   62.08
  -1   5   3  505.62   90.64
   1  -5  -3  499.01   90.64
   1   5  -3  485.46  101.38
   1   5  -3  436.82  101.30
  -1  -5   3  471.05   90.48
   1   5  -4  253.59   42.75
  -1   5   4  370.22   59.13
   1   5  -4  318.58   65.81
   1   5  -4  276.81   65.72
  -1  -5   4  312.01   58.91
  -1  -5   4  272.67   65.81
  -1  -5   4  315.16   65.73
  -1   5   5   60.40   11.79
   1   5  -5   55.09   11.89
   1   5  -5   65.94   12.68
   1   5  -5   48.18   12.54
  -1  -5   5   62.39   11.76
  -1  -5   5   38.66   12.62
  -1  -5   5   58.94   12.53
  -1   5   6   87.04   16.41
   1   5  -6   78.69   16.50
   1   5  -6   93.22   17.87
   1   5  -6   61.64   17.78
  -1  -5   6   83.51   16.38
  -1  -5   6   55.77   17.88
  -1  -5   6   93.53   17.75
   1   5  -7    5.67    2.82
   1   5  -7    8.64    2.80
  -1  -5   7    7.43    2.85
  -1  -5   7    6.46    2.38
   1   5  -8  740.30  148.78
  -1  -5   8  583.48  132.67
  -1  -5   8  719.74  148.68
   1   5  -9  110.99   25.36
  -1  -5   9  113.83   23.38
  -1  -5   9  116.47   25.22
   1   5 -10  109.80   25.05
  -1  -5  10  112.30   23.20
  -1  -5  10  114.39   24.91
   1   5 -11   30.15    7.40
  -1  -5  11   22.50    8.19
  -1  -5  11   30.27    7.08
   1   5 -12   41.67   11.20
  -1  -5  12   48.55   10.89
  -1   6   1 1880.01  254.19
  -1   6   1 1645.38  382.12
  -1   6   1 1786.66  382.10
   1  -6  -1 1787.18  339.84
   1  -6  -1 1853.48  382.16
   1  -6  -1 1817.08  382.11
   1   6  -1 1751.53  339.83
   1   6  -1 1759.04  382.16
   1   6  -1 1767.31  382.11
  -1  -6   1 1731.64  339.81
  -1  -6   1 1783.83  382.20
  -1  -6   1 1711.08  382.08
  -1   6   2   22.25    5.11
  -1   6   2   18.45    4.86
   1  -6  -2   23.22    5.05
   1  -6  -2   21.25    4.94
   1   6  -2   16.83    5.03
   1   6  -2   21.84    5.10
   1   6  -2   16.48    4.97
  -1  -6   2   22.85    5.08
  -1  -6   2   19.45    5.11
  -1  -6   2   20.70    4.95
  -1   6   3  474.52   80.81
   1  -6  -3  465.30   80.80
   1   6  -3  352.46   80.67
   1   6  -3  415.98   90.24
   1   6  -3  397.15   90.19
  -1  -6   3  443.49   80.71
  -1  -6   3  405.20   90.29
  -1  -6   3  397.57   90.13
   1   6  -4   40.60    6.48
  -1  -6   4   55.29    6.05
  -1   6   4   51.73   10.14
   1   6  -4   45.21   10.16
   1   6  -4   50.89   10.68
  -1  -6   4   37.68   10.76
  -1  -6   4   45.38   10.53
  -1  -6   5   40.51    4.32
  -1   6   5   38.05    7.84
   1   6  -5   31.41    8.05
   1   6  -5   41.97    8.00
   1   6  -5   24.70    7.86
  -1  -6   5   21.70    7.99
  -1  -6   5   37.90    7.82
  -1   6   6    0.92    2.54
   1   6  -6    3.67    1.93
  -1  -6   6    1.19    2.11
  -1  -6   6    2.08    1.57
   1   6  -7   91.86   21.41
  -1  -6   7  101.79   19.73
  -1  -6   7   94.49   21.27
   1   6  -8  457.18  102.23
  -1  -6   8  498.30   91.53
  -1  -6   8  461.48  102.11
   1   6  -9  166.69   34.97
  -1  -6   9  156.15   31.96
  -1  -6   9  153.82   34.79
   1   6 -10   70.66   15.93
  -1  -6  10   69.68   15.39
  -1  -6  10   68.10   15.69
   1   6 -11   79.54   17.20
  -1  -6  11   49.93   16.60
  -1  -6  11   83.29   16.90
   1   6 -12    2.57    4.29
  -1  -6  12    5.09    3.24
  -1   7   1   15.36    4.42
  -1   7   1   16.68    4.15
  -1   7   1   17.86    4.05
   1  -7  -1   17.99    4.06
   1  -7  -1   18.96    4.25
   1  -7  -1   19.73    3.90
   1   7  -1   10.12    4.13
   1   7  -1   13.78    4.00
   1   7  -1   12.17    3.92
  -1  -7   1   12.50    4.03
  -1  -7   1    8.56    4.10
  -1  -7   1   13.97    3.83
  -1   7   2    3.81    2.79
  -1   7   2    2.54    1.73
   1  -7  -2    2.83    2.07
   1  -7  -2    4.56    1.74
   1  -7  -2    2.08    2.00
   1   7  -2    4.06    2.25
   1   7  -2    5.02    2.15
   1   7  -2    4.47    1.93
  -1  -7   2    5.71    2.20
  -1  -7   2    1.40    1.96
  -1  -7   2    4.09    1.82
   1   7  -3  119.11   19.44
  -1  -7   3  161.69   19.49
  -1   7   3  145.20   28.29
   1  -7  -3  160.59   28.18
   1   7  -3  154.27   30.98
   1   7  -3  127.91   30.91
  -1  -7   3  110.14   31.04
  -1  -7   3  145.02   30.90
  -1   7   4    3.89    3.08
   1   7  -4    5.34    2.30
  -1  -7   4    6.00    2.57
  -1  -7   4    4.05    2.02
   1   7  -5   37.15    5.12
  -1   7   5   14.98    7.36
  -1  -7   5   36.90    7.34
  -1  -7   5   29.38    7.33
   1   7  -6  392.87   86.14
  -1  -7   6  435.38   77.22
  -1  -7   6  373.63   85.96
   1   7  -7   40.39    9.41
  -1  -7   7   40.36    9.00
  -1  -7   7   33.98    9.05
   1   7  -8  105.43   22.39
  -1  -7   8   94.18   20.68
  -1  -7   8   98.07   22.14
   1   7  -9    5.06    3.21
  -1  -7   9    3.63    4.03
  -1  -7   9    2.38    3.33
   1   7 -10   -0.37    3.10
  -1  -7  10   -0.87    4.80
  -1  -7  10    1.99    3.17
   1   7 -11    7.53    4.60
  -1  -7  11    6.49    3.60
  -1   8   1   32.41    8.91
  -1   8   1   18.54    8.60
   1  -8  -1   40.43    8.29
   1  -8  -1   36.36    8.64
   1  -8  -1   24.45    8.69
   1   8  -1   49.33    8.98
   1   8  -1   27.42    8.78
  -1  -8   1   53.40    8.62
  -1  -8   1   30.12    8.93
  -1  -8   1   49.66    8.71
  -1   8   2  193.82   55.07
   1  -8  -2  297.10   49.77
   1  -8  -2  173.41   54.92
   1   8  -2  263.03   55.20
  -1  -8   2  337.71   49.73
  -1  -8   2  298.29   55.12
   1   8  -3    0.33    2.24
  -1  -8   3    1.04    2.94
  -1  -8   3    1.76    1.74
  -1  -8   4   34.28    4.50
   1   8  -4   32.40    8.00
  -1  -8   4   29.61    7.61
  -1  -8   5   51.89    6.69
   1   8  -5   48.21   11.47
  -1  -8   5   46.99   11.18
   1   8  -6   12.50    4.36
  -1  -8   6   13.46    4.72
  -1  -8   6    9.85    3.85
  -1  -8   7    2.78    3.12
   1   8  -7    1.78    3.49
  -1  -8   7    1.15    2.77
   1   8  -8   15.72    5.14
  -1  -8   8   13.07    5.38
  -1  -8   8   12.98    4.48
   1   8  -9   32.87    8.90
  -1  -8   9   31.80    9.35
  -1  -8   9   35.54    8.45
   1   8 -10    4.80    3.55
  -1  -8  10    4.74    3.15
  -1   9   1   48.89   20.93
   1  -9  -1  114.99   19.61
   1   9  -1  103.47   21.49
  -1  -9   1  115.21   19.66
  -1  -9   1  103.57   21.10
  -1  -9   2  108.76   10.67
   1  -9  -2   96.81   16.25
   1  -9  -2   -1.30   17.04
   1   9  -2   93.30   17.50
  -1  -9   2   80.95   17.12
  -1  -9   3  116.39   15.34
   1   9  -3  118.06   24.92
  -1  -9   3  101.09   24.64
   1   9  -4   62.81   15.03
  -1  -9   4   75.82   14.14
  -1  -9   4   58.37   14.72
   1   9  -5    4.32    3.65
  -1  -9   5    9.01    4.01
  -1  -9   5    5.02    3.16
   1   9  -6  103.02   26.71
  -1  -9   6  144.69   24.66
  -1  -9   6  113.96   26.50
   1   9  -7    0.58    2.96
  -1  -9   7    1.82    3.81
  -1  -9   7    0.54    2.80
   1   9  -8   31.78    8.66
  -1  -9   8   32.28    8.77
  -1  -9   8   31.99    8.12
   1   9  -9   -1.78    3.53
  -1  -9   9    2.12    3.00
  -1  10   1    0.07    3.12
   1 -10  -1    0.68    3.99
   1 -10  -1   -0.16    2.57
   1  10  -1    1.96    3.97
  -1 -10   1    3.34    3.68
  -1 -10   1   -1.52    3.48
   1  10  -2   10.58    5.85
  -1 -10   2   14.60    5.17
   1  10  -3  109.34   16.45
  -1 -10   3  125.40   15.28
   1  10  -4    1.71    4.79
  -1 -10   4    2.06    3.90
  -1 -10   4    0.52    4.19
   1  10  -5   91.18   13.85
  -1 -10   5  104.01   12.91
   1  10  -6    4.36    4.80
  -1 -10   6    7.11    5.33
  -1 -10   6   -0.27    3.22
   1  10  -7    8.46    4.11
  -1 -10   7    9.67    5.70
  -1 -10   7   -1.34    3.32
  -1 -11   3   69.69   16.01
  -1 -11   4  177.28   36.26
  -1 -11   5   32.55    9.93
   0   0   2 3289.66  677.45
   0   0   2 2218.31  762.64
   0   0   2 3157.74  762.61
   0   0  -2 4231.29  762.66
   0   0  -2 4620.94  762.62
   0   0   3    0.99    0.73
   0   0   3   -0.09    0.84
   0   0   3    0.02    0.76
   0   0  -3    0.51    0.65
   0   0  -3    0.93    0.94
   0   0  -3    0.52    0.68
   0   0   4  754.23  144.26
   0   0   4  768.02  161.94
   0   0   4  786.86  161.93
   0   0  -4  663.23  161.96
   0   0  -4  758.52  161.92
   0   0   5    3.53    1.70
   0   0   5    4.43    1.71
   0   0   5    3.87    1.59
   0   0  -5    4.36    1.82
   0   0  -5    3.98    1.62
   0   0   6 1760.15  340.58
   0   0   6 1711.15  382.89
   0   0   6 1773.07  382.84
   0   0  -6 1802.39  382.90
   0   0  -6 1801.96  382.84
   0   0   7   -0.04    1.14
   0   0   7    0.91    1.44
   0   0   7    0.42    1.27
   0   0  -7    0.49    1.40
   0   0  -7    0.18    1.33
   0   0   8  229.74   44.59
   0   0   8  209.00   49.42
   0   0   8  237.91   49.32
   0   0  -8  229.60   49.42
   0   0  -8  222.30   49.35
   0   0   9    0.84    1.93
   0   0   9    1.97    2.24
   0   0   9    2.14    1.58
   0   0  -9    1.54    1.68
   0   0  -9    1.04    2.15
   0   0  10   22.37    7.49
   0   0  10   37.12    8.00
   0   0 -10   36.94    8.18
   0   0  11    0.72    2.73
   0   0  11    2.69    2.52
   0   0 -11    1.04    2.44
   0   0  12   97.50   12.45
   0   0 -12   -0.19   12.02
   0   0  13    2.04    3.71
   0   0 -13    1.51    2.97
   0   1   1 1101.93  225.57
   0   1   1 1087.59  253.55
   0  -1  -1  872.69  225.55
   0  -1  -1 1303.41  253.54
   0  -1  -1 1716.13  253.61
   0   1  -1 1162.54  225.56
   0   1  -1 1243.11  253.60
   0   1  -1 1321.25  253.56
   0  -1   1  983.44  225.59
   0  -1   1 1272.79  253.60
   0  -1   1  912.19  253.55
   0   1  -2  675.56  118.10
   0  -1   2  736.79  117.99
   0   1   2  696.47  178.11
   0   1   2  645.17  178.10
   0  -1  -2  838.05  178.11
   0  -1  -2  895.80  178.11
   0   1  -2  939.99  178.17
   0   1  -2  918.43  178.10
   0  -1   2  937.14  178.15
   0  -1   2  936.98  178.12
   0   1   3  759.73  159.91
   0   1   3  773.99  159.87
   0  -1  -3  700.81  159.92
   0  -1  -3  763.60  159.87
   0   1  -3  691.42  142.44
   0   1  -3  771.59  159.95
   0   1  -3  756.91  159.88
   0  -1   3  792.81  142.51
   0  -1   3  579.02  159.93
   0  -1   3  774.28  159.89
   0   1   4   54.02   11.14
   0   1   4   53.40   11.88
   0   1   4   51.16   11.85
   0  -1  -4   52.95   11.90
   0  -1  -4   55.17   11.86
   0   1  -4   44.14   11.10
   0   1  -4   55.98   11.94
   0   1  -4   52.69   11.86
   0  -1   4   53.45   11.15
   0  -1   4   54.27   11.93
   0  -1   4   55.92   11.87
   0   1   5 2194.25  429.87
   0   1   5 2327.90  483.59
   0  -1  -5 2184.69  483.61
   0  -1  -5 2299.81  483.56
   0   1  -5 2181.73  429.93
   0   1  -5 2230.97  483.60
   0   1  -5 2194.47  483.53
   0  -1   5 2166.42  429.94
   0  -1   5 2298.81  483.59
   0  -1   5 2271.85  483.55
   0   1   6   36.48    8.42
   0   1   6   39.61    8.87
   0   1   6   39.56    8.84
   0  -1  -6   41.17    8.85
   0   1  -6   37.96    8.56
   0   1  -6   39.89    8.92
   0   1  -6   37.30    8.85
   0  -1   6   36.56    8.55
   0  -1   6   42.86    8.93
   0  -1   6   35.65    8.85
   0   1   7  584.93  122.87
   0   1   7  683.77  137.75
   0   1   7  639.91  137.69
   0  -1  -7  614.15  137.74
   0  -1  -7  656.77  137.72
   0   1  -7  666.59  137.78
   0   1  -7  637.95  137.70
   0  -1   7  581.60  122.81
   0  -1   7  642.48  137.73
   0  -1   7  645.94  137.68
   0   1  -8  198.69   32.06
   0   1  -8  257.70   32.06
   0   1   8  215.42   52.27
   0   1   8  242.49   52.25
   0  -1  -8  246.21   52.33
   0  -1  -8  256.71   52.30
   0  -1   8  261.65   47.17
   0  -1   8  220.44   52.32
   0  -1   8  250.90   52.25
   0   1   9   31.95    9.62
   0   1   9   43.81   10.45
   0   1   9   57.90   10.41
   0  -1  -9   57.50   10.49
   0  -1  -9   46.36   10.38
   0   1  -9   45.73   10.27
   0   1  -9   31.56   10.28
   0  -1   9   41.74    9.72
   0  -1   9   40.39   10.50
   0  -1   9   43.94   10.17
   0   1  10    7.45    3.38
   0  -1 -10    9.95    3.90
   0   1 -10    6.96    2.74
   0  -1  10    7.65    3.24
   0  -1  10    7.25    2.45
   0   1  11   18.93    5.68
   0   1 -11   21.75    5.66
   0  -1  11   15.55    5.78
   0  -1  11   27.85    5.72
   0   1  12   12.71    4.33
   0  -1 -12   -0.25    3.18
   0   1 -12    0.36    3.13
   0  -1  12    4.03    4.95
   0  -1  12   20.23    3.63
   0   1 -13    0.79   18.40
   0  -1  13  147.00   18.93
   0   2   0 2154.42  327.56
   0   2   0 1296.34  368.45
   0   2   0 1681.50  368.40
   0  -2   0 1832.34  327.54
   0  -2   0 1482.77  368.47
   0  -2   1  966.02  160.31
   0   2   1 1342.80  214.79
   0   2   1 1213.13  241.39
   0   2   1  960.40  241.34
   0  -2  -1 1215.32  214.79
   0  -2  -1  732.92  241.31
   0  -2  -1 1105.00  241.41
   0   2  -1 1352.06  214.81
   0   2  -1 1095.39  241.42
   0   2  -1  891.57  241.34
   0  -2   1 1363.12  241.41
   0  -2   1 1327.14  241.36
   0   2  -2  348.20   62.47
   0   2   2  461.84   84.90
   0   2   2  449.95   94.99
   0   2   2  448.55   95.02
   0  -2  -2  420.69   95.00
   0   2  -2  457.25   95.11
   0   2  -2  441.01   95.02
   0  -2   2  468.72   84.93
   0  -2   2  435.23   95.07
   0  -2   2  458.05   95.04
   0   2   3  487.76   91.11
   0   2   3  501.42  101.99
   0   2   3  490.34  102.01
   0  -2  -3  477.36  102.00
   0  -2  -3  487.30  102.02
   0   2  -3  458.70   91.06
   0   2  -3  429.52  102.08
   0   2  -3  468.99  101.99
   0  -2   3  445.51   91.16
   0  -2   3  480.52  102.05
   0  -2   3  449.21  102.02
   0  -2   4 1140.53  196.56
   0   2   4 1383.42  263.31
   0   2   4 1459.14  295.92
   0   2   4 1401.85  295.92
   0  -2  -4 1390.88  295.95
   0  -2  -4 1402.36  295.92
   0   2  -4 1325.20  295.99
   0   2  -4 1357.15  295.92
   0  -2   4 1404.60  295.97
   0  -2   4 1361.39  295.93
   0   2   5   32.05    6.94
   0   2   5   31.33    6.98
   0  -2  -5   33.23    7.01
   0  -2  -5   28.30    6.93
   0   2  -5   32.62    6.86
   0   2  -5   31.55    7.12
   0   2  -5   29.48    6.98
   0  -2   5   26.72    6.84
   0  -2   5   27.01    7.08
   0  -2   5   30.18    7.02
   0   2  -6   68.02   11.08
   0   2   6   67.97   16.64
   0   2   6   71.89   18.05
   0   2   6   88.04   18.10
   0  -2  -6   82.45   18.13
   0  -2  -6   91.56   18.14
   0   2  -6   89.68   16.81
   0   2  -6   80.54   18.07
   0  -2   6   86.37   16.73
   0  -2   6   84.95   18.16
   0  -2   6   84.58   18.11
   0   2  -7  107.24   16.61
   0   2   7  122.62   24.74
   0   2   7  123.90   27.09
   0   2   7  127.77   27.10
   0  -2  -7  113.28   27.09
   0  -2  -7  141.81   27.16
   0   2  -7  136.10   24.87
   0   2  -7  116.56   27.09
   0  -2   7  112.68   24.73
   0  -2   7  121.54   27.16
   0  -2   7  130.34   27.11
   0   2   8   37.38   10.43
   0   2   8   36.97   10.45
   0   2   8   47.76   11.26
   0   2   8   63.09   11.25
   0  -2  -8   49.98   11.28
   0  -2  -8   41.67   11.16
   0   2  -8   52.03   10.73
   0   2  -8   54.65   11.23
   0   2  -8   51.73   11.21
   0  -2   8   50.14   10.58
   0  -2   8   44.51   11.27
   0  -2   8   56.03   11.15
   0   2   9    1.88    2.11
   0   2   9    3.90    2.38
   0  -2  -9    1.19    2.07
   0   2  -9    2.61    1.76
   0  -2   9    2.82    2.35
   0  -2   9    1.42    1.45
   0   2  10   85.00   20.72
   0  -2 -10   99.76   20.91
   0   2 -10   97.24   20.80
   0  -2  10   84.92   19.15
   0  -2  10   99.80   20.69
   0   2  11   66.30   16.94
   0  -2 -11   71.58   17.02
   0   2 -11   87.14   16.98
   0  -2  11   63.67   15.86
   0  -2  11   88.31   16.88
   0   2  12    6.26    4.57
   0  -2 -12    0.61    3.50
   0   2 -12   11.73    3.34
   0  -2  12    7.12    4.75
   0  -2  12   15.07    3.70
   0  -2  13    0.42    3.39
   0  -3   0    1.35    0.63
   0   3   0    1.14    1.12
   0   3   0    1.35    0.75
   0  -3   0    1.45    0.87
   0  -3   0    1.21    0.81
   0   3   1 1405.59  263.39
   0   3   1 1344.23  296.08
   0   3   1 1388.26  296.05
   0  -3  -1 1370.83  263.41
   0  -3  -1 1363.75  296.04
   0   3  -1 1418.53  263.41
   0   3  -1 1392.14  296.13
   0   3  -1 1336.10  296.06
   0  -3   1 1317.01  263.40
   0  -3   1 1403.73  296.13
   0  -3   1 1342.32  296.06
   0   3   2   89.16   18.28
   0   3   2   90.39   19.94
   0  -3  -2   83.49   18.20
   0  -3  -2   88.78   19.87
   0  -3  -2   92.95   19.98
   0   3  -2   95.81   18.22
   0   3  -2   92.95   20.01
   0   3  -2   85.60   19.92
   0  -3   2   96.26   18.25
   0  -3   2   92.14   19.99
   0  -3   2   89.69   19.93
   0   3  -3 1124.41  162.37
   0   3  -3 1082.56  150.05
   0   3   3 1136.55  217.71
   0   3   3 1184.81  244.55
   0  -3  -3 1105.95  244.58
   0   3  -3 1143.73  244.54
   0  -3   3 1118.11  217.68
   0  -3   3 1144.27  244.61
   0  -3   3 1120.06  244.57
   0   3   4  141.20   28.34
   0   3   4  149.51   31.17
   0   3   4  135.14   31.20
   0  -3  -4  142.93   31.23
   0  -3  -4  142.45   31.22
   0   3  -4  148.64   28.27
   0   3  -4  137.92   31.38
   0   3  -4  143.18   31.20
   0  -3   4  142.98   28.32
   0  -3   4  147.52   31.27
   0  -3   4  135.95   31.23
   0   3  -5  168.77   28.45
   0  -3   5  212.77   28.44
   0   3   5  204.79   41.83
   0   3   5  200.79   46.38
   0   3   5  194.29   46.41
   0  -3  -5  198.72   46.45
   0   3  -5  237.95   41.87
   0   3  -5  229.05   46.47
   0  -3   5  228.50   41.87
   0  -3   5  243.53   46.54
   0   3  -6 1266.62  168.42
   0   3   6 1363.94  244.17
   0   3   6 1177.35  244.11
   0   3   6 1269.97  274.36
   0   3   6 1183.44  274.37
   0  -3  -6 1276.56  274.44
   0  -3  -6 1250.38  274.39
   0   3  -6 1333.90  244.28
   0   3  -6 1222.29  274.38
   0  -3   6 1276.16  244.21
   0  -3   6 1270.19  274.46
   0  -3   6 1377.72  274.50
   0   3   7   36.67    8.49
   0   3   7   29.89    8.30
   0   3   7   41.28    8.89
   0   3   7   47.00    8.92
   0  -3  -7   40.71    8.96
   0   3  -7   44.85    8.85
   0   3  -7   37.71    9.01
   0   3  -7   35.09    8.95
   0  -3   7   39.62    8.60
   0  -3   7   34.58    9.07
   0  -3   7   41.85    8.92
   0   3   8    4.11    2.12
   0   3   8    4.82    2.28
   0  -3  -8    2.87    2.40
   0   3  -8    4.47    2.80
   0   3  -8    5.86    2.24
   0   3  -8    4.11    2.25
   0  -3   8    5.69    2.18
   0  -3   8    2.08    2.16
   0  -3   8    5.23    1.88
   0   3   9   57.19   18.30
   0   3   9   79.37   18.28
   0  -3  -9   78.65   18.48
   0  -3  -9   55.90   18.35
   0   3  -9  108.02   18.48
   0  -3   9   94.20   17.05
   0  -3   9  102.65   18.30
   0   3  10  165.34   42.88
   0  -3 -10  166.22   42.98
   0   3 -10  214.19   43.04
   0  -3  10  213.87   39.01
   0  -3  10  232.35   42.95
   0   3  11   34.31   11.22
   0  -3 -11   25.36   11.43
   0   3 -11   60.92   11.09
   0  -3  11   53.94   10.83
   0  -3  11   59.54   10.91
   0   3 -12    3.05    3.18
   0  -3  12   -0.67    4.91
   0  -3  12   -0.27    2.44
   0   3 -13   -1.24    4.91
   0  -3  13   26.45    5.15
   0   4   0 3687.02  431.72
   0   4   0 2866.14  647.50
   0   4   0 2768.25  647.41
   0  -4   0 2576.97  575.26
   0  -4   0 3444.91  647.53
   0  -4   0 2949.88  647.42
   0   4  -1  544.06   77.91
   0   4   1  588.52  105.68
   0   4   1  551.14  118.38
   0   4   1  545.70  118.33
   0  -4  -1  575.98  105.83
   0  -4  -1  547.14  118.33
   0   4  -1  549.38  118.42
   0   4  -1  547.66  118.36
   0  -4   1  511.35  105.61
   0  -4   1  525.26  118.38
   0  -4   1  537.90  118.34
   0   4   2    4.54    1.91
   0   4   2    4.78    1.39
   0   4   2    2.96    1.31
   0  -4  -2    4.04    1.84
   0  -4  -2    4.53    1.37
   0   4  -2    2.71    1.84
   0   4  -2    2.84    1.78
   0   4  -2    4.94    1.61
   0  -4   2    5.42    1.96
   0  -4   2    4.33    1.78
   0  -4   2    5.02    1.60
   0   4  -3   45.03    5.20
   0   4  -3   42.86    5.72
   0  -4   3   38.74    5.10
   0  -4   3   37.61    5.72
   0   4   3   43.66    8.97
   0   4   3   40.03    9.38
   0   4   3   38.43    9.35
   0   4  -3   44.29    9.58
   0  -4   3   44.17    9.45
   0  -4   4   69.78   10.10
   0   4   4   79.28   15.36
   0   4  -4   75.16   15.31
   0   4  -4   78.16   16.69
   0   4  -4   75.70   16.56
   0  -4   4   72.04   15.32
   0  -4   4   72.88   16.64
   0   4   5  194.75   36.16
   0   4  -5  192.56   36.19
   0   4  -5  184.18   40.14
   0   4  -5  179.10   40.07
   0  -4   5  183.96   36.16
   0  -4   5  177.52   40.15
   0  -4   5  174.91   40.05
   0   4  -6   66.77    7.11
   0   4  -6   62.69    7.63
   0  -4   6   58.70    7.03
   0  -4   6   65.92    7.57
   0   4   6   53.56   11.48
   0   4   6   48.50   12.17
   0  -4  -6   42.41   12.22
   0   4  -6   54.38   12.36
   0  -4   6   49.54   12.47
   0   4  -7  113.93   15.10
   0  -4   7  139.40   15.05
   0   4   7   83.33   22.21
   0   4  -7  127.82   22.63
   0   4  -7   98.42   24.49
   0  -4   7  130.21   22.43
   0  -4   7   93.14   24.59
   0   4   8   16.99    4.76
   0   4   8   15.70    4.76
   0  -4  -8   14.20    4.83
   0   4  -8   14.25    5.73
   0   4  -8   25.86    5.04
   0  -4   8   24.97    5.09
   0  -4   8   25.36    4.91
   0   4   9  170.41   52.13
   0  -4  -9  158.63   52.18
   0   4  -9  309.56   52.40
   0  -4   9  285.51   47.21
   0  -4   9  297.58   52.27
   0   4  10    0.52    2.12
   0  -4 -10    0.72    2.83
   0   4 -10    1.57    2.50
   0  -4  10    1.89    3.13
   0  -4  10    1.99    2.06
   0   4 -11    4.40    3.23
   0  -4  11    2.61    3.84
   0  -4  11    4.47    2.63
   0   4 -12    6.28    3.53
   0  -4  12    1.88    5.19
   0  -4  12    1.57    2.75
   0   5   0    2.75    1.82
   0   5   0    2.98    1.53
   0   5   0    2.04    1.40
   0  -5   0    4.68    1.84
   0  -5   0    4.22    1.54
   0  -5   0    2.44    1.37
   0   5  -1  646.24   80.41
   0   5   1  590.28  109.02
   0   5   1  523.33  122.10
   0   5   1  563.17  122.10
   0  -5  -1  614.83  109.23
   0  -5  -1  526.07  122.04
   0   5  -1  582.07  122.17
   0   5  -1  577.17  122.09
   0  -5   1  505.35  108.90
   0  -5   1  586.75  122.16
   0  -5   1  543.55  122.06
   0   5  -2    0.44    1.20
   0   5   2   -0.31    1.60
   0   5   2    0.78    0.75
   0  -5  -2    1.04    1.41
   0  -5  -2    1.35    0.85
   0  -5  -2    0.64    0.93
   0   5  -2    1.41    1.61
   0   5  -2    0.76    1.18
   0  -5   2    2.09    1.45
   0  -5   2    1.39    1.46
   0  -5   2    0.44    1.10
   0  -5   3  463.96   59.42
   0   5   3  473.05   81.16
   0   5   3  351.10   90.60
   0   5   3  424.20   90.60
   0  -5  -3  428.56   90.64
   0   5  -3  420.60   81.08
   0   5  -3  411.48   90.70
   0   5  -3  414.95   90.64
   0  -5   3  417.80   90.73
   0  -5   3  400.94   90.63
   0   5  -4    4.42    1.30
   0   5   4    4.05    2.29
   0   5  -4    3.83    1.96
   0   5  -4    4.93    1.85
   0  -5   4    4.64    2.09
   0  -5   4    3.71    2.11
   0  -5   4    4.64    1.75
   0   5  -5  481.64   66.91
   0  -5   5  484.31   71.65
   0   5   5  538.85   97.40
   0   5  -5  498.09   97.46
   0   5  -5  493.93  109.10
   0  -5   5  519.35  109.19
   0  -5   5  498.69  109.02
   0   5   6  757.89  135.17
   0   5  -6  686.32  135.30
   0   5  -6  798.96  151.64
   0   5  -6  552.37  151.59
   0  -5   6  792.08  135.23
   0  -5   6  480.24  151.65
   0  -5   6  774.34  151.55
   0   5  -7    2.19    1.98
   0  -5   7    2.21    2.07
   0  -5   7    4.09    1.70
   0   5  -8  386.01   81.48
   0  -5   8  327.22   73.01
   0  -5   8  398.11   81.40
   0  -5   9  343.11   51.93
   0   5  -9  377.39   79.53
   0  -5   9  367.26   79.43
   0   5 -10  249.89   53.70
   0  -5  10  237.04   48.46
   0  -5  10  247.94   53.57
   0   5 -11   29.01    7.44
   0  -5  11   20.35    7.86
   0  -5  11   32.22    7.06
   0   5 -12    4.00    3.21
   0  -5  12    1.71    2.81
   0  -6   0    1.31    1.40
   0   6   0    0.07    1.64
   0   6   0    1.59    1.47
   0   6   0    1.60    1.44
   0  -6   0    2.17    1.37
   0  -6   0    0.45    1.19
   0   6   1    1.70    1.64
   0   6   1    2.02    1.24
   0  -6  -1    2.20    1.53
   0  -6  -1    1.53    1.28
   0   6  -1    1.02    1.64
   0   6  -1    0.27    1.39
   0   6  -1    1.32    1.28
   0  -6   1    1.60    1.69
   0  -6   1    2.00    1.38
   0  -6   1    0.87    1.20
   0   6  -2   89.22   11.07
   0   6   2   82.91   16.91
   0   6   2   82.98   18.26
   0   6   2   82.27   18.25
   0  -6  -2   84.87   16.89
   0  -6  -2   86.34   18.21
   0  -6  -2   85.54   18.34
   0   6  -2   79.93   18.37
   0   6  -2   78.62   18.27
   0  -6   2   82.56   16.77
   0  -6   2   79.79   18.37
   0  -6   2   77.83   18.24
   0   6  -3   22.58    3.26
   0   6   3   25.70    5.46
   0   6   3   18.17    5.07
   0   6   3   16.46    5.00
   0  -6  -3   19.79    5.03
   0  -6  -3   17.70    5.07
   0   6  -3   19.44    5.32
   0   6  -3   23.42    5.34
   0  -6   3   24.24    5.12
   0  -6   3   24.18    5.38
   0  -6   3   23.59    5.12
   0  -6   4  772.61  107.70
   0   6   4  782.61  145.17
   0   6  -4  774.94  145.24
   0   6  -4  790.56  162.89
   0   6  -4  669.56  162.87
   0  -6   4  741.96  162.96
   0  -6   4  743.17  162.80
   0   6  -5   51.49   11.63
   0   6  -5   69.46   12.27
   0   6  -5   35.89   12.16
   0  -6   5   64.09   11.39
   0  -6   5   34.23   12.24
   0  -6   5   60.66   12.13
   0   6  -6    2.21    2.07
   0  -6   6    0.63    1.79
   0  -6   6    1.20    1.42
   0   6  -7    5.95    2.57
   0  -6   7    4.00    1.97
   0   6   7    2.52    2.63
   0  -6   7    3.95    2.75
   0   6  -8    6.40    3.46
   0  -6   8    7.40    3.22
   0  -6   8    5.64    2.83
   0   6  -9    6.71    3.46
   0  -6   9    2.17    3.36
   0  -6   9    3.86    2.69
   0   6 -10   16.40    5.42
   0  -6  10   17.59    5.88
   0  -6  10   19.15    4.99
   0   6 -11   10.04    4.01
   0  -6  11    8.88    5.28
   0  -6  11    9.01    3.51
   0   7   0    0.54    1.75
   0   7   0    1.94    2.58
   0   7   0    1.51    1.88
   0  -7   0    2.24    1.69
   0  -7   0    1.02    2.16
   0  -7   0    0.84    1.63
   0   7   1   33.54   10.09
   0   7   1   56.03   10.84
   0   7   1   47.39   10.69
   0  -7  -1   49.39   10.09
   0  -7  -1   52.33   10.64
   0  -7  -1   47.65   10.77
   0   7  -1   41.83   10.19
   0   7  -1   45.12   10.76
   0   7  -1   44.34   10.73
   0  -7   1   47.54   10.12
   0  -7   1   47.48   10.85
   0  -7   1   47.44   10.61
   0   7   2  150.77   28.48
   0   7   2  146.00   31.15
   0  -7  -2  157.11   28.35
   0  -7  -2  116.29   30.99
   0  -7  -2  157.08   31.24
   0   7  -2  129.62   28.36
   0   7  -2  148.85   31.20
   0   7  -2  153.36   31.22
   0  -7   2  159.45   28.32
   0  -7   2  131.68   31.34
   0  -7   2  130.38   31.09
   0   7   3   10.66    3.87
   0   7  -3    9.66    3.85
   0   7  -3   12.60    3.37
   0   7  -3   11.75    3.74
   0  -7   3   12.77    3.54
   0  -7   3    9.04    3.88
   0  -7   3   13.34    3.25
   0   7   4   19.88    6.43
   0   7  -4   27.10    6.30
   0  -7   4   26.79    6.11
   0  -7   4   27.04    6.09
   0  -7   5  218.60   26.45
   0   7   5  128.48   38.95
   0   7  -5  226.28   43.22
   0  -7   5  211.70   38.91
   0   7  -6    2.90    2.83
   0  -7   6    3.36    3.04
   0  -7   6    3.26    2.34
   0   7  -7    7.78    3.21
   0  -7   7    6.02    3.48
   0  -7   7    3.71    2.72
   0   7  -8   33.47    8.30
   0  -7   8   35.25    8.19
   0  -7   8   31.67    8.01
   0   7  -9    6.68    3.63
   0  -7   9    7.64    4.27
   0  -7   9    7.87    3.14
   0   7 -10   27.89    7.49
   0  -7  10   27.94    7.86
   0  -7  10   28.51    6.99
   0  -7  11   12.92    4.38
   0   8   0 1726.01  333.27
   0   8   0 1064.09  333.09
   0  -8   0 1821.10  296.74
   0  -8   0 1495.16  333.29
   0  -8   0 1713.02  333.13
   0   8   1  405.54   91.19
   0   8   1  301.79   91.26
   0  -8  -1  472.89   81.70
   0  -8  -1  455.33   91.17
   0  -8  -1  329.16   91.29
   0   8  -1  431.43   91.40
   0   8  -1  341.90   91.29
   0  -8   1  499.73   81.69
   0  -8   1  406.95   91.39
   0  -8   1  487.01   91.21
   0  -8   2  321.68   36.88
   0   8   2  195.55   56.52
   0   8   2  221.81   56.61
   0  -8  -2  345.77   51.45
   0  -8  -2  210.95   56.46
   0   8  -2  304.46   56.74
   0  -8   2  293.52   56.60
   0  -8   3   19.02    2.95
   0   8  -3   12.39    4.22
   0  -8   3   13.26    3.84
   0   8  -4   25.04    6.65
   0  -8   4   22.67    6.32
   0  -8   4   23.92    6.22
   0  -8   5   43.20    5.66
   0   8  -5   39.87    9.99
   0  -8   5   39.87    9.66
   0   8  -6   10.19    4.34
   0  -8   6    7.09    3.97
   0  -8   6    7.17    3.63
   0   8  -7  187.87   41.76
   0  -8   7  212.29   37.88
   0  -8   7  176.21   41.50
   0  -8   8   50.38    7.47
   0  -8   8   54.35    7.82
   0   8  -8   54.02   12.87
   0   8  -9  223.47   48.08
   0  -8   9  199.22   43.62
   0  -8   9  225.37   47.82
   0   8 -10    4.02    4.44
   0  -8  10    4.88    3.25
   0   9   0    2.36    3.84
   0  -9   0    3.55    3.45
   0  -9   0    0.80    2.54
   0  -9  -1   38.26    4.22
   0   9   1   17.01    6.55
   0  -9  -1   20.00    6.42
   0   9  -1   31.59    7.26
   0  -9   1   35.26    6.80
   0  -9   1   24.40    6.50
   0  -9   2  365.55   32.48
   0   9   2  125.73   49.79
   0  -9  -2  156.98   49.78
   0   9  -2  304.71   50.19
   0  -9   2  263.39   49.90
   0  -9   3   63.64    7.54
   0   9  -3   47.07   12.76
   0  -9   3   54.55   12.51
   0   9  -4   77.13   16.68
   0  -9   4   80.46   15.58
   0  -9   4   63.76   16.31
   0  -9   5    1.99    3.05
   0   9  -5    0.46    3.52
   0  -9   5    0.69    2.26
   0   9  -6    6.97    4.30
   0  -9   6   11.00    4.67
   0  -9   6   10.98    3.66
   0  -9   7    1.64    3.31
   0   9  -7    0.47    3.87
   0  -9   7    1.92    2.95
   0  -9   8   14.87    4.21
   0   9  -8    6.95    4.81
   0  -9   8   12.75    4.14
   0 -10   0   40.55    7.57
   0 -10   0   19.21    7.07
   0  10   1    2.81    3.38
   0 -10  -1    1.48    3.22
   0  10  -1    7.77    5.22
   0 -10   1   17.84    4.29
   0 -10   2   83.58    6.63
   0  10  -2   68.16   11.09
   0  10  -3   37.00    7.99
   0 -10   3   48.36    6.99
   0 -10   3   -2.40    6.26
   0 -10   4    5.63    3.13
   0  10  -4    3.49    4.45
   0  10  -5   17.31    5.33
   0 -10   5   32.68    5.67
   0 -10   5   -1.56    4.64
   0 -10   6    0.44    4.00
   0  10  -6   -1.10    3.78
   0 -10   6    1.77    3.08
   0 -10   7   56.42   13.51
   0 -11   1    2.65    4.54
   0 -11   2    3.19    4.38
   0 -11   3   18.16    7.35
   0 -11   4  175.39   35.83
   0 -11   5   -0.01    5.39
   1   0   1    0.59    0.37
  -1   0  -1    0.21    0.47
  -1   0  -1    0.72    0.38
   1   0   1    1.05    0.73
   1   0   2   52.58   10.41
   1   0   2   51.75   11.19
   1   0   2   46.87   11.17
  -1   0  -2   52.95   11.20
  -1   0  -2   47.64   11.18
   1   0   3   -0.03    0.88
   1   0   3    1.39    0.91
   1   0   3    0.44    0.90
  -1   0  -3    0.51    1.04
  -1   0  -3    1.26    0.96
   1   0   4 3207.71  549.60
   1   0   4 3208.59  618.44
   1   0   4 2440.52  618.41
  -1   0  -4 2142.10  618.44
  -1   0  -4 3295.56  618.42
   1   0   5    4.04    1.89
   1   0   5    4.53    1.72
   1   0   5    4.45    1.75
  -1   0  -5    5.17    1.96
  -1   0  -5    4.13    1.63
   1   0   6    4.07    1.93
   1   0   6    4.86    1.84
   1   0   6    4.18    1.67
  -1   0  -6    4.04    1.86
  -1   0  -6    4.72    1.74
   1   0   7    1.20    1.61
   1   0   7    1.93    1.70
   1   0   7    1.25    1.51
  -1   0  -7    3.97    1.92
  -1   0  -7    1.89    1.53
   1   0   8  153.16   34.06
   1   0   8  154.85   33.98
  -1   0  -8  156.23   34.05
  -1   0  -8  155.81   34.06
   1   0   9   -0.16    2.51
   1   0   9    0.76    1.50
  -1   0  -9    0.99    1.84
  -1   0  -9    0.93    2.10
   1   0  10   -0.54    2.31
   1   0  10    1.96    2.73
  -1   0 -10    1.43    2.97
   1   0  11    2.55    3.22
   1   0  12   15.65    3.89
  -1   0 -12    1.34    3.86
  -1   0 -13    1.54    2.99
   1   1   0  857.98  137.92
   1   1   0 1037.93  200.14
   1   1   0 1196.20  224.97
  -1  -1   0  819.52  224.89
  -1  -1   0 1306.57  224.96
  -1   1   0 1408.34  200.15
  -1   1   0 1029.83  224.92
  -1   1   0 1220.07  224.91
   1  -1   0  716.32  200.08
   1  -1   0  888.75  224.91
   1  -1   0 1098.43  224.90
   1   1   1   54.54   10.74
   1   1   1   50.81   10.76
  -1  -1  -1   47.75   10.73
  -1  -1  -1   55.20   10.81
  -1   1  -1   14.24   10.01
  -1   1  -1   51.96   10.78
  -1   1  -1   48.38   10.74
   1  -1   1   52.46   10.00
   1  -1   1   51.65   10.76
   1  -1   1   53.08   10.74
  -1   1  -2 1087.30  189.63
   1  -1   2  648.93  189.68
   1   1   2 1448.88  285.29
   1   1   2 1059.31  285.29
  -1  -1  -2 1031.42  285.28
  -1  -1  -2 1277.52  285.31
  -1   1  -2 1743.13  285.35
  -1   1  -2 1435.54  285.30
   1  -1   2 1810.58  285.32
   1  -1   2 1586.81  285.30
   1   1   3 1125.12  234.33
   1   1   3 1033.43  234.32
  -1  -1  -3 1019.71  234.34
  -1  -1  -3 1097.96  234.32
  -1   1  -3 1109.27  208.59
  -1   1  -3 1079.46  234.37
  -1   1  -3 1101.59  234.34
   1  -1   3 1091.25  208.52
   1  -1   3 1107.91  234.35
   1  -1   3 1073.67  234.32
   1   1   4  172.71   39.52
   1   1   4  177.11   39.50
  -1  -1  -4  187.45   39.54
  -1  -1  -4  189.37   39.52
  -1   1  -4  162.57   35.65
  -1   1  -4  185.06   39.57
  -1   1  -4  185.36   39.51
   1  -1   4  179.13   35.62
   1  -1   4  189.43   39.53
   1  -1   4  181.83   39.50
  -1   1  -5   85.19   18.45
   1   1   5  153.95   27.60
   1   1   5  150.22   30.29
   1   1   5  140.45   30.26
  -1  -1  -5  145.97   30.31
  -1  -1  -5  142.77   30.24
  -1   1  -5  138.69   27.46
  -1   1  -5  134.22   30.24
   1  -1   5  142.01   27.49
   1  -1   5  143.50   30.28
   1  -1   5  134.63   30.25
   1  -1   6  495.55   65.51
   1   1   6  474.06   95.60
   1   1   6  546.12  106.89
   1   1   6  497.87  106.85
  -1  -1  -6  471.93  106.91
  -1  -1  -6  492.13  106.82
  -1   1  -6  480.89  106.89
  -1   1  -6  487.65  106.85
   1  -1   6  494.98   95.52
   1  -1   6  483.90  106.85
   1   1   7   79.05   17.58
   1   1   7   85.51   19.19
   1   1   7   84.62   19.10
  -1  -1  -7   90.41   19.21
  -1  -1  -7   83.71   19.13
  -1   1  -7   92.94   19.21
  -1   1  -7   87.20   19.14
   1  -1   7   89.24   17.69
   1  -1   7   82.49   19.17
   1  -1   7   88.89   19.12
   1   1   8   88.71   24.37
   1   1   8  119.89   24.38
  -1  -1  -8  114.43   24.43
  -1  -1  -8  109.95   24.43
  -1   1  -8  117.93   24.45
  -1   1  -8   99.32   24.37
   1  -1   8  117.27   22.41
   1  -1   8  105.15   24.42
   1  -1   8  122.39   24.36
   1   1   9   25.14    6.11
   1   1   9   16.77    6.13
   1   1   9   31.60    6.20
  -1  -1  -9   27.65    6.28
  -1  -1  -9   18.92    6.18
  -1   1  -9   23.26    6.11
   1  -1   9   25.12    6.18
   1  -1   9   27.38    6.03
   1   1  10  121.55   35.98
   1   1  10  208.01   39.86
  -1  -1 -10  217.23   40.00
  -1   1 -10  194.07   39.88
   1  -1  10  148.85   36.01
   1  -1  10  193.35   39.78
  -1   1 -11  593.18  124.24
   1  -1  11  452.94  110.96
   1  -1  11  642.17  124.15
   1   1  12    5.49    3.63
  -1  -1 -12   -1.84    3.27
  -1   1 -12    0.86    2.93
   1  -1  12   -0.95    4.16
   1  -1  12    8.06    3.05
  -1   1 -13   -0.57    7.64
   1  -1  13   57.25    8.14
  -1  -2   0 1297.29  274.18
  -1   2   0 2106.16  274.23
   1   2   0 1758.43  365.96
   1   2   0 1514.53  411.68
   1   2   0 1907.77  411.64
  -1  -2   0 1706.76  411.70
  -1  -2   0 1865.84  411.65
  -1   2   0 2521.81  411.70
  -1   2   0 2407.87  411.67
   1  -2   0 1860.80  365.98
   1  -2   0 1956.62  411.65
   1  -2   1   28.38    5.18
   1   2   1   40.36    8.26
   1   2   1   43.42    8.78
  -1  -2  -1   43.17    8.73
  -1  -2  -1   40.10    8.77
  -1   2  -1   36.40    8.21
  -1   2  -1   40.19    8.79
  -1   2  -1   36.29    8.72
   1  -2   1   40.55    8.27
   1  -2   1   39.69    8.73
   1   2   2   30.18    6.17
   1   2   2   29.81    6.33
   1   2   2   30.11    6.37
  -1  -2  -2   29.00    6.33
  -1  -2  -2   29.62    6.39
  -1   2  -2   24.76    6.13
  -1   2  -2   26.85    6.45
  -1   2  -2   23.50    6.35
   1  -2   2   28.17    6.17
   1  -2   2   26.96    6.39
   1  -2   2   26.57    6.37
   1   2   3 1147.74  237.91
   1   2   3 1082.72  237.93
  -1  -2  -3 1209.13  237.98
  -1   2  -3 1105.64  211.77
  -1   2  -3 1008.76  237.97
  -1   2  -3 1110.24  237.93
   1  -2   3 1091.44  211.75
   1  -2   3 1078.68  237.95
   1  -2   3 1077.90  237.93
  -1   2  -4  121.24   20.82
   1  -2   4  124.93   20.80
   1   2   4  163.55   34.08
   1   2   4  155.27   34.05
  -1  -2  -4  154.30   34.10
  -1   2  -4  175.00   30.91
  -1   2  -4  165.55   34.08
   1  -2   4  164.62   30.83
   1  -2   4  167.94   34.11
   1   2   5   23.50    6.08
   1   2   5   24.29    6.10
  -1  -2  -5   27.37    6.20
  -1  -2  -5   26.15    6.14
  -1   2  -5   28.95    6.15
  -1   2  -5   26.13    6.33
  -1   2  -5   28.00    6.20
   1  -2   5   26.11    6.08
   1  -2   5   25.56    6.24
   1  -2   5   26.90    6.18
   1   2   6 1102.59  198.03
   1   2   6 1097.41  222.17
   1   2   6 1058.47  222.15
  -1  -2  -6  987.99  222.22
  -1  -2  -6 1001.29  222.11
  -1   2  -6  999.94  197.86
  -1   2  -6 1015.32  222.18
  -1   2  -6 1020.44  222.12
   1  -2   6 1009.65  197.89
   1  -2   6 1015.39  222.16
   1  -2   6 1010.59  222.12
  -1   2  -7    0.62    1.47
   1   2   7    0.60    1.88
   1   2   7    1.20    1.54
   1   2   7    1.31    1.16
  -1  -2  -7    1.13    1.47
  -1  -2  -7    0.70    1.58
  -1   2  -7    0.79    1.66
  -1   2  -7    0.93    1.48
   1  -2   7    1.52    1.63
   1  -2   7    1.02    1.63
   1  -2   7    0.69    1.44
  -1   2  -8  407.70   64.57
   1   2   8  493.15   94.08
   1   2   8  453.41  105.23
   1   2   8  581.14  105.23
  -1  -2  -8  550.93  105.26
  -1  -2  -8  506.84  105.25
  -1   2  -8  415.22  105.17
   1  -2   8  484.70   94.07
   1  -2   8  396.82  105.21
   1  -2   8  534.67  105.20
   1   2   9   52.68   12.97
   1   2   9   34.02   13.84
   1   2   9   77.59   13.92
  -1  -2  -9   68.59   13.96
  -1  -2  -9   41.83   13.89
  -1   2  -9   74.10   13.93
   1  -2   9   67.48   13.03
   1  -2   9   70.19   13.78
   1   2  10   23.04   12.74
   1   2  10   60.83   13.70
  -1  -2 -10   64.56   13.81
  -1   2 -10   69.20   13.61
   1  -2  10   66.02   12.89
   1  -2  10   65.49   13.46
   1   2  11  145.13   34.88
  -1   2 -11  179.12   35.00
   1  -2  11  133.25   31.75
   1  -2  11  174.83   34.82
   1   2  12    4.74    3.73
  -1  -2 -12   -2.09    3.19
  -1   2 -12    4.27    2.89
   1  -2  12    4.70    4.33
   1  -2  12    8.36    3.00
  -1   2 -13   -1.86    2.78
   1  -2  13    9.14    3.22
  -1  -3   0  180.08   27.71
   1   3   0  202.84   38.87
   1   3   0  197.77   43.18
   1   3   0  207.01   43.15
  -1  -3   0  198.74   43.21
  -1  -3   0  192.16   43.11
  -1   3   0  182.34   38.82
  -1   3   0  204.22   43.24
  -1   3   0  200.49   43.16
   1  -3   0  205.89   38.87
   1  -3   0  202.18   43.20
   1  -3   0  205.50   43.15
   1   3   1 2625.67  457.19
   1   3   1 2409.45  514.48
   1   3   1 2100.72  514.39
  -1  -3  -1 2675.21  457.22
  -1  -3  -1 2236.37  514.40
  -1  -3  -1 2705.86  514.45
  -1   3  -1 2644.51  457.18
  -1   3  -1 2413.37  514.47
  -1   3  -1 2292.10  514.42
   1  -3   1 2164.78  457.22
   1  -3   1 2788.35  514.47
   1  -3   1 1705.91  514.40
   1  -3   2    0.18    0.90
   1   3   2    1.56    1.08
   1   3   2    1.00    0.74
  -1  -3  -2    0.82    0.73
  -1  -3  -2    2.20    0.88
  -1   3  -2    1.12    1.52
  -1   3  -2    0.20    1.11
  -1   3  -2   -0.17    1.05
   1  -3   2    1.04    1.42
   1  -3   2    1.65    1.07
   1  -3   3  942.55  134.32
   1   3   3 1036.35  218.93
   1   3   3 1045.20  218.97
  -1  -3  -3 1036.52  218.99
  -1   3  -3 1003.35  219.03
  -1   3  -3  959.78  218.97
   1  -3   3 1059.24  195.01
   1  -3   3 1011.00  218.96
   1   3   4   27.73    6.70
   1   3   4   27.90    6.91
   1   3   4   30.05    6.96
  -1  -3  -4   32.21    7.00
  -1  -3  -4   27.72    6.96
  -1   3  -4   31.92    6.85
  -1   3  -4   30.70    7.12
  -1   3  -4   29.74    6.99
   1  -3   4   31.91    6.87
   1  -3   4   34.08    7.09
   1  -3   4   29.41    6.99
  -1   3  -5  192.18   32.19
  -1   3  -5  264.34   32.19
   1  -3   5  253.29   32.19
   1   3   5  267.00   47.35
   1   3   5  255.03   52.45
   1   3   5  261.80   52.50
  -1  -3  -5  242.21   52.51
  -1   3  -5   80.74   47.22
   1  -3   5  304.30   47.29
   1  -3   5  267.25   52.52
   1  -3   6   16.89    1.69
   1   3   6   16.80    4.36
   1   3   6   16.33    4.19
   1   3   6   17.20    4.11
  -1  -3  -6   15.91    4.19
  -1  -3  -6   17.64    4.24
  -1   3  -6   18.81    4.48
  -1   3  -6   15.61    4.34
  -1   3  -6   15.82    4.26
   1  -3   6   16.62    4.35
   1  -3   6   15.23    4.18
   1   3   7  332.50   61.97
   1   3   7  314.75   61.84
   1   3   7  332.51   68.95
   1   3   7  333.99   68.92
  -1  -3  -7  334.24   69.06
  -1   3  -7  304.06   61.96
  -1   3  -7  296.83   69.01
  -1   3  -7  298.29   68.93
   1  -3   7  308.51   61.83
   1  -3   7  298.17   68.99
   1  -3   7  339.03   69.03
   1   3   8   50.93   10.66
   1   3   8   47.00   10.56
   1   3   8   49.63   11.16
   1   3   8   55.97   11.14
  -1  -3  -8   59.50   11.31
  -1  -3  -8   40.18   11.10
  -1   3  -8   38.08   10.72
  -1   3  -8   52.13   11.17
  -1   3  -8   34.40   11.08
   1  -3   8   58.05   10.56
   1  -3   8   49.01   11.04
   1   3   9   33.92   12.79
   1   3   9   54.22   12.76
  -1   3  -9   68.22   12.93
   1  -3   9   65.27   12.07
   1  -3   9   62.61   12.74
  -1   3 -10   98.72   12.35
   1   3  10   78.36   19.93
   1  -3  10   84.20   18.39
   1  -3  10  100.26   19.90
   1   3  11   89.12   26.54
  -1  -3 -11   88.15   26.77
  -1   3 -11  154.66   26.65
   1  -3  11  129.51   24.59
   1  -3  11  142.69   26.43
  -1   3 -12   26.84    6.56
   1  -3  12   22.36    7.79
   1  -3  12   25.04    6.25
   1  -4   0   29.98    3.11
   1   4   0   26.84    6.34
   1   4   0   27.40    6.50
   1   4   0   26.73    6.44
  -1  -4   0   25.59    6.30
  -1  -4   0   28.14    6.54
  -1  -4   0   26.01    6.44
  -1   4   0   30.65    6.32
  -1   4   0   26.74    6.54
  -1   4   0   28.21    6.45
   1  -4   0   26.40    6.47
   1  -4   0   32.48    6.45
  -1   4  -1   77.71   12.27
   1   4   1   99.79   18.49
   1   4   1  104.06   20.18
   1   4   1   93.19   20.09
  -1  -4  -1   89.36   18.44
  -1  -4  -1   90.63   20.05
  -1  -4  -1   89.34   20.18
  -1   4  -1   86.00   20.20
  -1   4  -1   92.31   20.13
   1  -4   1   86.04   18.41
   1  -4   1   95.59   20.19
   1  -4   1   90.39   20.11
  -1   4  -2   53.02    7.77
   1  -4   2   50.29    8.06
   1   4   2   71.14   12.41
   1   4   2   65.84   13.33
   1   4   2   58.01   13.24
  -1  -4  -2   67.52   13.39
  -1   4  -2   59.01   13.42
  -1   4  -2   55.20   13.32
   1  -4   2   58.57   12.40
   1  -4   2   57.79   13.31
   1  -4   3  794.95  106.14
   1   4   3  818.31  154.21
   1   4   3  798.42  173.04
   1   4   3  839.64  173.00
  -1  -4  -3  810.30  173.02
  -1  -4  -3  805.51  173.07
  -1   4  -3  779.81  173.14
  -1   4  -3  757.93  173.04
   1  -4   3  784.11  154.23
   1  -4   3  802.97  173.04
   1   4   4  834.85  154.64
   1   4   4  815.13  173.44
   1   4   4  789.83  173.41
  -1  -4  -4  794.51  173.45
  -1  -4  -4  868.67  173.47
  -1   4  -4  804.02  154.58
  -1   4  -4  815.73  173.53
  -1   4  -4  751.99  173.43
   1  -4   4  799.19  154.58
   1  -4   4  768.50  173.49
   1  -4   4  798.04  173.43
  -1   4  -5  261.67   37.68
   1   4   5  262.94   52.30
   1   4   5  279.14   58.20
   1   4   5  255.27   58.26
  -1  -4  -5  288.63   58.29
  -1  -4  -5  255.33   58.27
  -1   4  -5  273.55   58.35
  -1   4  -5  268.50   58.28
   1  -4   5  260.46   52.34
   1  -4   5  270.07   58.32
   1  -4   5  267.64   58.25
   1   4   6   23.98    5.61
   1   4   6   22.52    5.54
   1   4   6   27.04    5.68
  -1  -4  -6   25.70    5.70
  -1  -4  -6   20.81    5.65
  -1   4  -6   20.64    5.79
  -1   4  -6   26.29    5.78
  -1   4  -6   22.30    5.68
   1  -4   6   21.55    5.66
   1  -4   6   21.88    5.79
   1  -4   6   24.00    5.63
  -1   4  -7   28.51    3.79
   1   4   7   21.23    5.75
   1   4   7   20.34    5.71
  -1  -4  -7   29.06    5.97
  -1   4  -7   27.28    6.08
  -1   4  -7   19.94    5.87
   1  -4   7   27.81    5.76
   1  -4   7   15.06    5.88
   1  -4   7   30.80    5.89
   1  -4   8   78.47    7.85
   1   4   8   66.99   12.20
   1   4   8   38.16   11.69
   1   4   8   44.93   12.44
   1   4   8   59.92   12.58
  -1  -4  -8   32.97   12.44
  -1   4  -8   78.30   12.83
   1  -4   8   64.49   11.84
   1   4   9    0.68    2.28
   1   4   9    2.45    2.31
   1   4   9    5.43    3.01
  -1  -4  -9    3.59    3.08
  -1   4  -9    8.54    3.09
   1  -4   9    8.03    3.05
   1  -4   9    8.78    2.41
   1   4  10    3.42    3.41
  -1  -4 -10    3.17    4.19
  -1   4 -10    5.79    3.11
   1  -4  10    4.70    3.72
   1  -4  10    7.96    2.47
  -1   4 -11   14.97    4.54
   1  -4  11   12.17    5.21
   1  -4  11   15.95    4.18
  -1   4 -12   18.88    5.78
   1  -4  12   21.72    5.42
   1   5   0 1062.38  202.08
   1   5   0 1052.36  227.05
   1   5   0 1126.81  227.00
  -1  -5   0 1006.79  202.07
  -1  -5   0 1091.98  227.11
  -1  -5   0  935.47  226.93
  -1   5   0 1060.12  202.10
  -1   5   0 1161.10  227.09
  -1   5   0 1062.72  226.97
   1  -5   0 1006.51  202.08
   1  -5   0 1166.65  227.09
   1  -5   0  974.10  226.94
  -1  -5  -1    2.51    1.20
  -1   5  -1    1.90    1.38
   1   5   1    0.40    1.59
   1   5   1    0.64    1.36
   1   5   1    0.73    1.32
  -1  -5  -1    0.95    1.06
  -1   5  -1    0.63    1.33
  -1   5  -1    2.89    1.26
   1  -5   1    1.68    1.53
   1  -5   1    2.63    1.47
   1  -5   1    2.08    1.10
   1   5   2  118.31   23.40
   1   5   2  117.31   25.67
   1   5   2  104.92   25.61
  -1  -5  -2  118.67   25.61
  -1  -5  -2  108.26   25.70
  -1   5  -2  125.26   23.38
  -1   5  -2  108.68   25.77
  -1   5  -2  119.63   25.70
   1  -5   2  117.16   23.38
   1  -5   2  125.35   25.77
   1  -5   2  120.56   25.66
  -1   5  -3   71.77    7.97
   1  -5   3   65.34    7.88
   1   5   3   66.72   12.68
   1   5   3   47.05   13.47
   1   5   3   50.02   13.43
  -1  -5  -3   53.58   13.45
  -1  -5  -3   55.27   13.52
  -1   5  -3   63.45   13.61
  -1   5  -3   66.45   13.52
   1  -5   3   64.89   13.62
   1  -5   3   65.29   13.48
  -1   5  -4  456.45   65.24
   1   5   4  499.89   88.94
   1   5   4  469.84   99.36
  -1  -5  -4  467.65   99.38
  -1   5  -4  440.14   99.48
  -1   5  -4  436.26   99.41
   1  -5   4  447.35   88.82
   1  -5   4  453.29   99.47
   1  -5   4  459.49   99.38
  -1   5  -5   54.16    6.38
   1   5   5   53.69   11.17
   1   5   5   40.05   11.07
  -1  -5  -5   50.31   11.22
  -1  -5  -5   42.97   11.15
  -1   5  -5   50.87   11.32
  -1   5  -5   47.86   11.26
   1  -5   5   54.47   10.55
   1  -5   5   50.42   11.35
   1  -5   5   53.90   11.18
   1  -5   6  128.54   16.25
   1   5   6  113.17   25.94
   1   5   6  102.54   25.91
  -1  -5  -6  108.61   26.03
  -1   5  -6  125.13   24.00
  -1   5  -6  144.94   26.14
  -1   5  -6  107.96   26.10
   1  -5   6   98.74   26.15
   1  -5   6  136.16   26.02
   1   5   7   -0.02    2.26
   1   5   7    0.38    1.37
  -1  -5  -7    1.61    1.56
  -1   5  -7    2.59    2.55
   1  -5   7    0.41    1.70
   1  -5   7    0.80    1.77
  -1   5  -8    2.82    2.30
   1  -5   8    1.27    1.58
   1   5   8    0.91    2.22
  -1  -5  -8    0.89    1.83
   1  -5   8    2.12    2.25
  -1   5  -9  350.38   75.44
   1  -5   9  341.52   67.65
   1  -5   9  347.07   75.32
  -1   5 -10   28.79    4.76
   1  -5  10   31.70    4.58
   1  -5  10   29.02    7.65
  -1   5 -11   20.08    5.74
   1  -5  11   18.17    6.27
   1  -5  11   22.14    5.36
  -1   5 -12  242.31   52.12
   1  -5  12  233.61   51.92
   1   6   0  476.46   90.56
   1   6   0  506.55  101.42
   1   6   0  489.78  101.34
  -1  -6   0  485.36   90.59
  -1  -6   0  448.52  101.28
  -1   6   0  502.02   90.91
  -1   6   0  422.14  101.34
  -1   6   0  474.89  101.38
   1  -6   0  444.55  101.38
   1  -6   0  447.88  101.30
   1   6   1   79.77   16.65
   1   6   1   71.65   18.03
   1   6   1   86.24   18.07
  -1  -6  -1   82.89   16.67
  -1  -6  -1   69.89   17.95
  -1  -6  -1  100.14   18.24
  -1   6  -1   85.07   16.71
  -1   6  -1   83.61   18.14
  -1   6  -1   74.04   18.09
   1  -6   1   85.22   16.60
   1  -6   1   87.35   18.17
   1  -6   1   81.86   18.02
  -1   6  -2   19.08    2.17
   1   6   2   13.07    4.24
   1   6   2   16.38    4.11
   1   6   2   16.77    4.09
  -1  -6  -2   15.79    4.03
  -1  -6  -2   15.85    4.29
  -1   6  -2   15.73    4.20
  -1   6  -2   14.27    4.07
   1  -6   2   19.74    4.17
   1  -6   2   15.89    4.22
   1  -6   2   13.98    3.94
  -1   6  -3    1.43    1.26
   1   6   3    1.78    2.14
   1   6   3    1.55    1.55
   1   6   3    1.10    1.41
  -1  -6  -3   -0.15    1.35
  -1   6  -3    1.16    2.13
  -1   6  -3    1.43    1.59
   1  -6   3    2.67    1.68
   1  -6   3    1.06    1.70
   1  -6   3    1.56    1.34
   1   6   4   21.22    5.82
   1   6   4   17.43    5.49
  -1  -6  -4   21.17    5.65
  -1   6  -4   26.28    5.93
  -1   6  -4   24.67    5.75
  -1   6  -4   23.01    5.68
   1  -6   4   25.22    5.65
   1  -6   4   23.14    5.86
   1  -6   4   28.34    5.59
   1   6   5  104.04   21.63
  -1   6  -5   90.51   21.82
  -1   6  -5  126.03   23.79
  -1   6  -5   88.46   23.70
   1  -6   5  116.91   21.66
   1  -6   5   86.76   23.78
   1  -6   5  129.82   23.68
   1  -6   6  362.68   53.63
   1   6   6  308.59   73.45
  -1   6  -6  416.75   82.02
   1  -6   6  400.98   81.90
  -1   6  -7    5.80    2.41
   1  -6   7    8.01    1.98
   1   6   7    4.21    3.35
   1  -6   7    6.81    3.03
  -1   6  -8  149.26   21.64
   1  -6   8  169.65   32.01
   1  -6   8  160.11   35.13
  -1   6  -9   -1.09    2.54
   1  -6   9   -0.53    2.72
   1  -6   9    1.87    2.00
   1  -6  10   13.81    3.14
  -1   6 -10   16.53    4.78
   1  -6  10   13.05    4.22
   1  -6  11  112.02   22.01
  -1   6 -11  173.13   34.79
   1  -6  11  167.22   34.55
   1   7   0  106.09   15.35
   1   7   0  109.62   24.84
  -1  -7   0  124.15   22.66
  -1  -7   0  116.00   24.78
  -1  -7   0  109.88   24.90
  -1   7   0  111.94   23.04
  -1   7   0  110.87   24.88
  -1   7   0  122.90   24.91
   1  -7   0  107.24   22.63
   1  -7   0  106.72   24.74
   1   7   1   66.05   14.07
   1   7   1   64.05   15.04
  -1  -7  -1   68.80   13.98
  -1  -7  -1   75.29   15.04
  -1  -7  -1   67.24   15.13
  -1   7  -1   62.71   14.14
  -1   7  -1   60.12   15.05
  -1   7  -1   71.60   15.12
   1  -7   1   74.46   14.14
   1  -7   1   63.83   15.16
   1  -7   1   63.45   14.92
   1   7   2   79.04   16.57
   1   7   2   81.09   17.76
   1   7   2   72.64   17.74
  -1  -7  -2   81.24   17.71
  -1  -7  -2   79.35   17.88
  -1   7  -2   71.49   16.53
  -1   7  -2   77.82   17.88
  -1   7  -2   85.20   17.89
   1  -7   2   84.18   16.32
   1  -7   2   81.58   18.02
   1  -7   2   83.51   17.73
   1   7   3  164.46   32.94
   1   7   3  139.05   36.17
  -1  -7  -3  172.26   36.20
  -1   7  -3  136.79   32.99
  -1   7  -3  180.03   36.33
  -1   7  -3  171.11   36.36
   1  -7   3  186.36   32.82
   1  -7   3  182.52   36.61
   1  -7   3  164.06   36.19
   1   7   4  488.39  103.14
  -1   7  -4  530.31  115.34
   1  -7   4  618.06  103.03
   1  -7   4  496.94  115.22
   1   7   5   41.24   16.17
  -1   7  -5   80.00   17.54
   1  -7   5   92.54   16.15
   1  -7   5   88.25   17.32
  -1   7  -6  707.62  151.79
   1  -7   6  717.71  135.40
   1  -7   6  682.93  151.68
  -1   7  -7   55.69   13.22
   1  -7   7   56.21   12.32
   1  -7   7   58.83   12.98
  -1   7  -8   19.88    5.76
   1  -7   8   20.54    5.58
   1  -7   8   19.84    5.28
  -1   7  -9    3.36    3.44
   1  -7   9    0.99    3.23
   1  -7   9    3.79    2.53
  -1   7 -10    4.24    3.70
   1  -7  10    4.86    4.23
   1  -7  10    7.85    3.03
   1   8   0  307.28   57.84
   1   8   0  212.73   57.68
  -1  -8   0  280.80   51.99
  -1  -8   0  275.67   57.67
  -1  -8   0  191.00   57.81
  -1   8   0  315.13   57.86
   1  -8   0  308.84   51.99
   1  -8   0  213.42   57.79
   1  -8   0  272.93   57.64
   1   8   1   14.65    4.45
   1   8   1   12.62    4.40
  -1  -8  -1   16.39    4.23
  -1  -8  -1   10.27    4.48
  -1   8  -1   16.96    4.71
  -1   8  -1   13.06    4.68
   1  -8   1   17.88    4.89
   1  -8   1   21.91    4.29
   1   8   2   36.36   10.37
   1   8   2   31.21   10.44
  -1  -8  -2   41.41   10.39
  -1  -8  -2   33.47   10.57
  -1   8  -2   53.83   10.92
   1  -8   2   57.64   10.06
   1  -8   2   59.07   10.59
   1   8   3   20.25    5.60
   1   8   3   14.01    5.57
  -1  -8  -3   17.64    5.77
  -1   8  -3   23.32    5.70
   1  -8   3   31.90    5.86
   1  -8   3   23.72    5.39
  -1   8  -4   17.24    5.15
   1  -8   4   18.50    5.12
   1  -8   4   17.99    4.76
  -1   8  -5    1.92    2.90
   1  -8   5    4.31    2.64
   1  -8   5    0.85    2.39
  -1   8  -6   10.91    3.95
   1  -8   6   10.29    4.14
   1  -8   6    9.58    3.43
  -1   8  -7    9.40    3.94
   1  -8   7   11.18    4.27
   1  -8   7    8.99    3.41
   1  -8   8   12.89    2.74
  -1   8  -8   12.42    4.50
   1  -8   8   11.44    4.77
  -1   8  -9    6.11    2.85
   1  -8   9   10.06    2.55
   1  -8   9    8.37    4.54
  -1  -9   0  126.26   21.80
  -1  -9   0   94.59   23.41
  -1   9   0   85.89   23.69
   1  -9   0  136.39   21.72
   1  -9   0   92.50   23.43
  -1  -9  -1   16.00    6.46
  -1   9  -1   26.94    7.53
   1  -9   1   41.13    6.99
   1  -9   1   29.02    6.62
   1  -9   2  271.22   25.42
   1   9   2  125.00   39.40
  -1  -9  -2  144.81   39.40
  -1   9  -2  205.52   39.61
   1  -9   2  192.17   39.40
  -1   9  -3    2.15    3.30
   1  -9   3    4.15    3.21
   1  -9   3   -0.77    2.33
  -1   9  -4    2.75    4.23
   1  -9   4    4.30    3.37
   1  -9   4    2.47    2.85
  -1   9  -5   34.34    8.74
   1  -9   5   34.77    8.01
   1  -9   5   28.29    7.89
  -1   9  -6   35.78    9.37
   1  -9   6   37.70    8.68
   1  -9   6   32.46    8.60
  -1   9  -7    2.51    4.15
   1  -9   7   -0.72    3.56
   1  -9   7   -0.08    3.09
  -1   9  -8   30.24    5.84
   1  -9   8   32.79    5.18
   1  -9   8   32.72    8.07
   1 -10   0   28.59    3.87
   1  10   0   16.56    5.47
  -1  10   0   11.97    6.18
   1  10   1   30.87   11.89
  -1 -10  -1   46.10   11.84
  -1  10  -1   83.37   12.67
   1 -10   1    1.48   11.82
  -1  10  -2   51.94   10.16
   1 -10   2   72.04    9.35
   1 -10   2    2.83    9.25
  -1  10  -3  131.85   20.88
   1 -10   3    0.56   20.18
   1 -10   4    2.41    3.19
  -1  10  -4    2.86    4.71
   1 -10   4    0.41    2.91
  -1  10  -5    0.27    4.39
   1 -10   5    7.27    3.92
   1 -10   5   -0.35    2.73
  -1  10  -6    3.76    4.43
   1 -10   6    7.40    4.84
   1 -10   6    0.65    2.79
   1 -10   7    2.55    4.97
   1 -11   0    0.38    4.33
   1 -11   1  251.25   50.00
   1 -11   2  130.31   26.90
   1 -11   3   51.20   12.32
   1 -11   4    9.17    5.65
   2   0   0 2592.15  573.82
   2   0   0 3339.49  573.85
  -2   0   0 2702.65  573.81
  -2   0   0 1881.75  573.87
   2   0   1    0.61    0.54
  -2   0  -1    0.27    0.55
   2   0   1    1.90    1.02
  -2   0  -1    0.94    0.95
   2   0   2 1287.32  275.56
   2   0   2 1300.97  275.56
  -2   0  -2 1257.24  275.58
  -2   0  -2 1250.56  275.58
   2   0   3    1.30    0.65
   2   0   3    1.02    1.25
   2   0   3    1.77    1.07
  -2   0  -3    1.44    1.20
  -2   0  -3    1.11    0.96
   2   0   4 3461.09  709.28
   2   0   4 3776.91  798.30
   2   0   4 3544.77  798.28
  -2   0  -4 3526.87  798.30
  -2   0  -4 4128.95  798.31
   2   0   5    1.02    1.20
   2   0   5    0.50    1.24
  -2   0  -5    0.53    1.44
  -2   0  -5    1.33    1.40
   2   0   6  578.53  118.32
   2   0   6  628.79  132.54
   2   0   6  604.46  132.49
  -2   0  -6  595.26  132.57
  -2   0  -6  656.98  132.65
   2   0   7   -0.09    2.02
   2   0   7    0.83    1.79
  -2   0  -7    0.66    2.03
  -2   0  -7    1.21    2.11
   2   0   8   53.44   10.35
   2   0   8   34.42   10.74
   2   0   8   49.99   10.65
  -2   0  -8   51.36   10.76
  -2   0  -8   42.80   10.70
   2   0   9    0.45    2.34
   2   0   9    0.27    1.49
  -2   0  -9    0.71    1.91
   2   0  10  291.21   68.18
   2   0  10  376.43   75.92
  -2   0 -10  367.84   76.02
   2   0  11    0.94    2.98
   2   0  11    1.89    3.21
  -2   0 -11    1.44    3.48
   2   0  12   87.71   19.73
   2   1   0  230.96   49.75
   2   1   0  261.57   49.83
  -2  -1   0  251.89   49.77
  -2  -1   0  235.26   49.82
  -2   1   0  204.70   49.76
  -2   1   0  223.24   49.77
   2  -1   0  242.67   44.69
   2  -1   0  209.52   49.75
   2  -1   0  210.14   49.76
  -2  -1  -1 1130.47  182.83
   2   1   1  860.94  298.05
   2   1   1 1113.31  298.07
  -2  -1  -1 1477.35  298.12
  -2   1  -1 1535.76  298.07
  -2   1  -1 1904.94  298.08
   2  -1   1 1597.99  265.15
   2  -1   1 1579.77  298.06
   2  -1   1 1241.48  298.04
   2   1   2  295.37   67.87
   2   1   2  323.32   67.90
  -2  -1  -2  313.30   67.88
  -2  -1  -2  296.60   67.90
  -2   1  -2  329.45   67.92
  -2   1  -2  337.73   67.90
   2  -1   2  258.41   60.83
   2  -1   2  331.66   67.89
   2  -1   2  321.87   67.89
   2   1   3 1763.54  394.95
   2   1   3 1803.91  394.97
  -2  -1  -3 1806.77  395.00
  -2  -1  -3 1848.36  395.00
  -2   1  -3 1818.05  395.01
  -2   1  -3 1875.58  394.98
   2  -1   3 1864.60  351.21
   2  -1   3 1898.38  395.00
   2  -1   3 1787.77  394.97
  -2   1  -4   28.48    5.09
  -2   1  -4   38.18    5.07
   2  -1   4   39.12    5.08
   2  -1   4   37.17    5.06
   2   1   4   40.89    8.41
   2   1   4   34.52    8.36
  -2  -1  -4   33.97    8.40
  -2  -1  -4   38.13    8.43
   2  -1   4   38.67    8.02
   2   1   5 1729.37  333.17
   2   1   5 1789.21  374.66
   2   1   5 1681.69  374.55
  -2  -1  -5 1726.86  374.59
  -2  -1  -5 1744.45  374.56
  -2   1  -5 1757.74  374.55
   2  -1   5 1648.83  333.09
   2  -1   5 1839.05  374.58
   2  -1   5 1688.17  374.54
   2   1   6  194.58   38.42
   2   1   6  194.24   42.54
   2   1   6  195.26   42.55
  -2  -1  -6  185.54   42.59
  -2  -1  -6  186.48   42.55
  -2   1  -6  203.16   42.58
  -2   1  -6  199.08   42.52
   2  -1   6  197.72   38.38
   2  -1   6  203.71   42.55
   2  -1   6  187.68   42.50
   2   1   7   65.49   14.01
   2   1   7   64.96   14.94
   2   1   7   67.25   14.89
  -2  -1  -7   68.57   15.03
  -2  -1  -7   62.61   14.93
  -2   1  -7   64.90   15.02
  -2   1  -7   67.60   14.94
   2  -1   7   68.27   14.24
   2  -1   7   65.48   14.95
   2  -1   7   70.83   14.92
   2   1   8    4.84    2.92
   2   1   8    3.06    2.13
   2   1   8    3.95    1.74
  -2  -1  -8    2.02    2.14
  -2  -1  -8    2.41    2.01
  -2   1  -8    5.02    2.38
  -2   1  -8    3.04    2.02
   2  -1   8    3.10    2.26
   2  -1   8    3.46    2.03
   2  -1   8    4.15    1.92
   2   1   9  230.43   49.06
   2   1   9  255.97   54.38
  -2  -1  -9  274.81   54.49
  -2   1  -9  239.22   54.38
   2  -1   9  254.56   49.09
   2  -1   9  241.86   54.31
   2   1  10    1.49    2.71
  -2  -1 -10    2.65    3.17
  -2   1 -10    2.89    2.75
   2  -1  10    1.62    2.43
   2   1  11   30.52   16.52
   2   1  11   97.00   17.76
  -2  -1 -11   71.76   18.02
  -2   1 -11  103.86   18.00
   2  -1  11   64.60   16.60
   2  -1  11   93.82   17.70
   2   1  12    1.25    3.60
  -2   1 -12    1.91    3.13
   2  -1  12   -1.32    4.85
   2  -1  12   -0.56    2.89
  -2   2   0 1830.48  269.95
   2   2   0 2092.57  360.49
   2   2   0 2241.30  405.55
   2   2   0 2177.07  405.48
  -2  -2   0 2160.46  405.47
  -2  -2   0 1989.95  405.52
  -2   2   0 1832.28  405.51
  -2   2   0 1793.70  405.49
   2  -2   0 1695.89  360.42
   2  -2   0 1530.91  405.47
   2  -2   0 1324.40  405.47
   2   2   1 2077.95  533.34
   2   2   1 2378.49  533.43
  -2  -2  -1 1955.78  533.35
  -2  -2  -1 2488.31  533.42
  -2   2  -1 2959.50  474.08
  -2   2  -1 2818.64  533.41
  -2   2  -1 3012.71  533.39
   2  -2   1 2302.99  473.95
   2  -2   1 2314.75  533.38
   2  -2   1 2552.78  533.36
  -2   2  -2    6.96    1.28
   2   2   2    8.21    2.05
   2   2   2    7.42    2.03
  -2  -2  -2    5.48    1.99
  -2  -2  -2    7.52    2.04
  -2   2  -2    7.63    2.44
  -2   2  -2    6.89    2.23
   2  -2   2    5.68    2.34
   2  -2   2    7.66    2.14
   2  -2   2    7.38    2.11
  -2   2  -3  404.28   55.50
   2  -2   3  358.95   55.50
   2   2   3  451.66   90.62
   2   2   3  408.43   90.61
  -2  -2  -3  430.11   90.63
  -2  -2  -3  465.22   90.68
  -2   2  -3  411.03   81.05
  -2   2  -3  420.54   90.67
   2  -2   3  405.48   80.97
   2  -2   3  420.34   90.61
   2   2   4  823.94  176.16
   2   2   4  768.77  176.12
  -2  -2  -4  828.57  176.18
  -2  -2  -4  852.88  176.18
  -2   2  -4  818.30  156.98
  -2   2  -4  835.52  176.21
  -2   2  -4  830.45  176.16
   2  -2   4  790.74  156.94
   2  -2   4  798.60  176.17
   2  -2   4  805.31  176.13
  -2   2  -5  118.27   17.76
  -2   2  -5  107.49   17.39
   2  -2   5  116.90   17.35
   2   2   5  127.86   28.37
   2   2   5  138.17   28.44
  -2  -2  -5  132.18   28.47
  -2  -2  -5  148.48   28.45
  -2   2  -5  133.97   28.42
   2  -2   5  126.42   26.07
   2  -2   5  133.80   28.44
   2  -2   6  411.63   53.50
   2   2   6  397.73   78.17
   2   2   6  416.10   87.23
   2   2   6  416.44   87.23
  -2  -2  -6  375.27   87.22
  -2  -2  -6  369.29   87.23
  -2   2  -6  410.17   87.26
  -2   2  -6  397.22   87.22
   2  -2   6  409.60   78.07
   2  -2   6  414.23   87.20
   2  -2   7  100.84   13.19
   2   2   7  114.52   20.16
   2   2   7   84.80   21.75
   2   2   7   99.75   21.71
  -2  -2  -7  108.76   21.84
  -2  -2  -7   74.02   21.73
  -2   2  -7  111.55   21.89
  -2   2  -7   87.86   21.74
   2  -2   7   97.39   21.91
   2  -2   7  108.65   21.76
   2   2   8  324.88   53.73
   2   2   8  212.55   59.33
   2   2   8  332.96   59.46
  -2  -2  -8  325.26   59.52
  -2  -2  -8  208.69   59.37
  -2   2  -8  316.75   59.46
  -2   2  -8  235.92   59.39
   2  -2   8  285.08   53.54
   2  -2   8  213.30   59.42
   2  -2   8  299.81   59.37
   2   2   9  580.41  121.15
   2   2   9  618.71  135.41
  -2  -2  -9  642.30  135.55
  -2   2  -9  630.36  135.45
   2  -2   9  638.46  135.37
  -2   2 -10   40.12    5.62
   2   2  10   34.10    8.79
  -2  -2 -10   33.95    8.88
   2  -2  10   30.97    8.51
   2  -2  10   39.47    8.51
   2  -2  11   78.02    8.89
   2   2  11   69.92   14.57
  -2  -2 -11    0.42   14.49
  -2   2 -11   82.67   14.49
   2  -2  11   72.81   13.91
  -2   2 -12   23.76    9.51
   2  -2  12   31.55    9.87
   2  -2  12   59.15    9.48
   2   3   0  548.11  101.02
   2   3   0  560.77  113.18
   2   3   0  538.86  113.11
  -2  -3   0  506.83  113.10
  -2  -3   0  497.59  113.18
  -2   3   0  489.80  100.99
  -2   3   0  529.80  113.19
  -2   3   0  539.72  113.14
   2  -3   0  526.30  101.00
   2  -3   0  495.94  113.11
   2  -3   0  517.63  113.11
   2   3   1 1836.09  336.75
   2   3   1 1828.50  378.74
   2   3   1 1784.70  378.68
  -2  -3  -1 1754.67  378.68
  -2  -3  -1 1733.89  378.73
  -2   3  -1 1759.86  336.73
  -2   3  -1 1816.30  378.75
  -2   3  -1 1699.91  378.70
   2  -3   1 1705.57  336.69
   2  -3   1 1693.32  378.70
   2  -3   1 1693.09  378.68
  -2   3  -2  909.96  138.97
   2   3   2 1088.95  201.73
   2   3   2 1121.94  226.57
  -2  -3  -2 1061.06  226.56
  -2  -3  -2 1076.37  226.65
  -2   3  -2 1086.50  201.74
  -2   3  -2 1078.24  226.64
   2  -3   2 1004.47  201.66
   2  -3   2 1032.99  226.60
   2  -3   2 1014.01  226.56
  -2   3  -3    6.99    0.84
   2   3   3    9.76    2.57
   2   3   3    6.34    2.16
  -2  -3  -3    6.70    2.17
  -2  -3  -3    6.55    2.22
  -2   3  -3    8.86    2.47
  -2   3  -3    7.63    2.35
   2  -3   3    8.29    2.56
   2  -3   3    7.00    2.38
   2  -3   3    7.99    2.26
  -2  -3  -4  474.93  100.48
  -2   3  -4  476.75   89.83
  -2   3  -4  466.98  100.49
  -2   3  -4  466.22  100.44
   2  -3   4  452.54   89.73
   2  -3   4  448.75  100.46
   2  -3   4  460.70  100.43
  -2   3  -5   77.87   11.24
  -2   3  -5   84.69   11.18
   2  -3   5   75.09   11.18
   2   3   5   87.51   18.26
   2   3   5   80.43   18.24
  -2  -3  -5   90.47   18.34
  -2  -3  -5   78.96   18.27
  -2   3  -5   78.91   16.91
   2  -3   5   82.05   16.87
   2  -3   5   87.84   18.38
   2   3   6  288.47   64.76
   2   3   6  309.63   64.86
  -2  -3  -6  287.37   64.84
  -2  -3  -6  250.81   64.79
  -2   3  -6  304.12   58.25
  -2   3  -6  329.35   64.90
  -2   3  -6  296.32   64.85
   2  -3   6  328.03   58.23
   2  -3   6  281.41   64.87
   2  -3   6  314.41   64.80
  -2   3  -7    0.55    1.21
   2  -3   7    0.65    1.65
   2  -3   7    0.70    1.37
   2   3   7    0.44    1.78
   2   3   7   -0.09    2.33
  -2  -3  -7   -0.64    2.17
  -2   3  -7    1.46    2.07
  -2   3  -7    2.25    1.87
   2  -3   7    0.28    1.40
   2   3   8  109.73   20.19
   2   3   8  100.48   20.09
   2   3   8   79.89   21.49
   2   3   8  120.53   21.64
  -2  -3  -8  110.31   21.71
  -2  -3  -8   64.56   21.52
  -2   3  -8   99.05   21.56
   2  -3   8   97.47   19.82
   2  -3   8  101.95   21.47
   2   3   9  163.53   37.03
   2   3   9  100.78   36.78
   2   3   9  200.39   40.67
  -2  -3  -9  192.91   40.80
  -2   3  -9  224.97   40.73
   2  -3   9  174.46   36.80
   2  -3   9  217.43   40.58
   2   3  10  259.01   58.84
  -2  -3 -10  241.73   58.93
  -2   3 -10  294.83   58.88
   2  -3  10  267.38   53.02
   2  -3  10  280.82   58.75
   2   3  11  135.48   39.31
  -2   3 -11  189.64   39.28
   2  -3  11  185.96   35.68
   2  -3  11  204.89   39.14
  -2   3 -12   43.18    9.43
   2  -3  12   34.81    9.08
   2   4   0  422.37   85.28
   2   4   0  443.83   95.53
   2   4   0  425.90   95.43
  -2  -4   0  408.25   85.32
  -2  -4   0  423.70   95.44
  -2  -4   0  480.58   95.56
  -2   4   0  463.22   85.34
  -2   4   0  463.14   95.53
  -2   4   0  415.41   95.48
   2  -4   0  497.95   85.52
   2  -4   0  447.62   95.49
   2  -4   0  428.62   95.42
   2   4   1  111.27   23.37
   2   4   1  107.70   25.71
   2   4   1  116.38   25.68
  -2  -4  -1  116.02   25.69
  -2  -4  -1  118.99   25.73
  -2   4  -1  119.15   23.43
  -2   4  -1  120.39   25.78
  -2   4  -1  123.93   25.73
   2  -4   1  119.55   23.42
   2  -4   1  125.42   25.75
   2  -4   1  111.65   25.69
   2  -4   2    7.06    1.47
   2   4   2    9.29    2.66
   2   4   2    8.93    2.38
   2   4   2    8.87    2.27
  -2  -4  -2    9.82    2.37
  -2  -4  -2    8.06    2.39
  -2   4  -2    6.31    2.78
  -2   4  -2    7.40    2.62
  -2   4  -2    8.50    2.46
   2  -4   2    8.28    2.76
   2  -4   2    7.64    2.51
   2  -4   3  923.68  125.95
   2   4   3  904.83  169.56
   2   4   3  836.88  190.22
   2   4   3  806.13  190.19
  -2  -4  -3  874.39  190.25
  -2  -4  -3  919.25  190.31
  -2   4  -3  895.94  169.52
  -2   4  -3  895.02  190.31
  -2   4  -3  897.60  190.26
   2  -4   3  897.58  190.28
   2  -4   3  864.85  190.22
   2  -4   4  171.86   28.14
   2   4   4  232.34   39.75
   2   4   4  228.23   43.95
  -2  -4  -4  207.12   43.98
  -2  -4  -4  233.32   44.09
  -2   4  -4   23.90   39.64
  -2   4  -4  225.30   44.07
  -2   4  -4  221.39   44.01
   2  -4   4  215.74   44.04
   2  -4   4  221.32   43.98
  -2   4  -5   92.91   12.82
   2  -4   5   99.97   12.88
   2   4   5  109.53   19.56
   2   4   5   90.77   21.05
   2   4   5   91.88   21.11
  -2  -4  -5   90.81   21.13
  -2   4  -5  100.88   21.33
  -2   4  -5   93.57   21.16
   2  -4   5   89.21   21.21
   2  -4   5  101.80   21.13
  -2   4  -6   20.84    3.76
   2  -4   6   20.94    3.83
   2   4   6   27.60    6.11
   2   4   6   32.58    6.21
  -2  -4  -6   25.13    6.11
  -2   4  -6   25.96    6.28
  -2   4  -6   24.11    6.26
   2  -4   6   23.20    6.08
   2  -4   6   26.15    6.09
  -2   4  -7  546.21   88.20
  -2   4  -7  593.03   82.24
   2  -4   7  691.50   82.21
   2   4   7  599.86  133.87
   2   4   7  753.36  133.96
  -2  -4  -7  734.75  134.11
  -2  -4  -7  454.77  133.82
   2  -4   7  626.55  119.56
   2   4   8   46.33    9.82
   2   4   8   25.11    9.50
  -2  -4  -8   40.10    9.97
  -2   4  -8   52.13    9.91
   2  -4   8   42.07    9.22
   2  -4   8   52.86    9.68
  -2   4  -9   43.76    5.35
   2  -4   9   42.33    5.16
   2   4   9   28.69    8.77
   2   4   9   30.00    8.49
  -2  -4  -9   26.93    8.76
   2  -4   9   35.67    8.02
   2  -4  10   27.53    3.56
   2   4  10   16.70    6.05
  -2  -4 -10   10.12    6.01
  -2   4 -10   28.57    5.85
   2  -4  10   25.01    6.14
  -2   4 -11   27.54    4.36
   2  -4  11   25.96    3.98
   2  -4  11   22.45    7.11
  -2   4 -12   27.26    7.39
   2  -4  12   30.46    7.38
  -2   5   0  323.16   44.58
   2   5   0  328.69   61.44
   2   5   0  338.48   68.59
   2   5   0  297.88   68.46
  -2  -5   0  308.61   61.43
  -2  -5   0  313.73   68.51
  -2  -5   0  355.81   68.61
  -2   5   0  314.37   68.55
   2  -5   0  296.66   61.40
   2  -5   0  299.99   68.57
   2  -5   0  307.43   68.51
   2   5   1  751.42   92.64
  -2   5  -1  717.35   92.63
   2   5   1  660.93  140.43
  -2  -5  -1  576.68  140.31
  -2  -5  -1  659.47  140.45
  -2   5  -1  669.53  140.48
  -2   5  -1  648.24  140.42
   2  -5   1  630.18  125.18
   2  -5   1  682.93  140.44
   2  -5   1  591.77  140.32
   2   5   2  693.05  137.70
   2   5   2  674.16  154.46
   2   5   2  750.24  154.46
  -2  -5  -2  727.28  154.45
  -2  -5  -2  714.77  154.50
  -2   5  -2  717.92  137.76
  -2   5  -2  688.19  154.58
  -2   5  -2  695.98  154.51
   2  -5   2  714.35  137.71
   2  -5   2  747.40  154.53
   2  -5   2  719.53  154.46
   2  -5   3   93.17   12.75
   2   5   3   94.32   19.05
   2   5   3   86.96   20.78
   2   5   3   89.11   20.73
  -2  -5  -3   98.55   20.81
  -2  -5  -3  117.24   20.96
  -2   5  -3   92.65   19.14
  -2   5  -3   98.49   21.04
  -2   5  -3   93.40   20.85
   2  -5   3   96.96   19.09
   2  -5   3   84.75   20.79
  -2   5  -4  174.61   23.95
   2  -5   4  180.79   24.87
   2  -5   4  174.59   23.92
   2   5   4  168.35   35.23
   2   5   4  212.34   39.08
   2   5   4  171.35   38.92
  -2  -5  -4  193.26   39.01
  -2  -5  -4  173.26   39.00
  -2   5  -4  170.55   35.38
  -2   5  -4  169.64   39.03
   2  -5   4  179.00   38.99
   2   5   5  108.23   23.00
   2   5   5  132.69   25.14
   2   5   5  109.28   25.04
  -2  -5  -5  132.94   25.17
  -2  -5  -5  106.96   25.13
  -2   5  -5  105.86   23.10
  -2   5  -5  123.30   25.22
  -2   5  -5   99.37   25.10
   2  -5   5  117.83   22.89
   2  -5   5   94.41   25.14
   2  -5   5  122.53   25.07
  -2   5  -6  156.88   21.46
  -2   5  -6  172.67   21.00
   2   5   6  154.70   31.01
   2   5   6  171.33   34.13
   2   5   6  165.14   34.07
  -2  -5  -6  198.71   34.21
  -2  -5  -6  145.28   34.11
  -2   5  -6  115.52   34.08
   2  -5   6  176.36   30.90
   2  -5   6   97.55   34.12
   2  -5   6  165.50   34.09
   2  -5   7  145.63   19.40
   2   5   7   90.27   28.00
   2   5   7  139.61   30.81
  -2  -5  -7  132.93   30.90
  -2   5  -7  164.77   30.90
   2  -5   7  157.26   30.74
   2   5   8   -0.17    3.63
   2   5   8   -0.21    2.10
  -2   5  -8    0.61    2.28
   2  -5   8    2.04    2.13
   2  -5   8    0.88    1.80
   2   5   9   12.10    9.16
   2   5   9   17.51    8.01
  -2  -5  -9   20.37    8.18
  -2   5  -9   48.61    8.22
   2  -5   9   42.65    7.80
   2  -5   9   47.44    7.88
  -2   5 -10   80.74   16.66
   2  -5  10   71.04   15.67
   2  -5  10   68.98   16.40
  -2   5 -11   86.34   11.86
   2  -5  11   79.55   18.07
   2  -5  11   87.85   19.01
  -2   5 -12    0.79    1.99
   2  -5  12    1.81    2.97
   2   6   0  681.41   89.36
   2   6   0  648.77  135.50
   2   6   0  590.01  135.42
  -2  -6   0  640.47  120.86
  -2  -6   0  639.66  135.40
  -2  -6   0  656.37  135.52
  -2   6   0  687.81  121.19
  -2   6   0  541.24  135.40
   2  -6   0  624.34  120.81
   2  -6   0  636.61  135.51
   2  -6   0  591.75  135.39
   2   6   1 1138.37  145.86
   2   6   1  986.59  219.97
  -2  -6  -1 1035.45  219.90
  -2  -6  -1 1045.32  220.03
  -2   6  -1 1046.05  195.95
  -2   6  -1  998.20  220.01
  -2   6  -1 1008.27  219.97
   2  -6   1 1032.85  195.85
   2  -6   1 1042.06  220.03
   2  -6   1  911.78  219.85
   2  -6   2    5.18    1.19
   2   6   2    4.41    2.11
   2   6   2    3.18    1.60
   2   6   2    3.42    1.74
  -2  -6  -2    3.89    1.60
  -2  -6  -2    1.57    2.37
  -2   6  -2    5.14    2.49
  -2   6  -2    3.31    1.96
  -2   6  -2    2.71    1.86
   2  -6   2    4.77    1.94
   2  -6   2    3.29    1.53
   2   6   3  449.67   84.08
   2   6   3  508.05   94.04
   2   6   3  394.47   93.92
  -2  -6  -3  459.92   93.93
  -2  -6  -3  421.19   93.96
  -2   6  -3  416.31   84.15
  -2   6  -3  417.48   94.03
  -2   6  -3  414.41   94.01
   2  -6   3  424.01   83.96
   2  -6   3  426.58   94.03
   2  -6   3  441.58   94.04
   2  -6   4  400.21   54.93
   2   6   4  412.86   75.19
   2   6   4  447.33   83.94
   2   6   4  343.34   83.82
  -2  -6  -4  415.50   83.95
  -2   6  -4  378.17   75.31
  -2   6  -4  401.54   83.96
  -2   6  -4  353.96   83.92
   2  -6   4  332.72   83.96
   2  -6   4  392.22   83.85
   2   6   5   24.56    6.84
   2   6   5   32.38    6.86
   2   6   5   19.39    6.57
  -2  -6  -5   32.53    6.94
  -2   6  -5   29.94    6.82
   2  -6   5   30.70    6.59
   2  -6   5   30.16    6.63
   2  -6   6  210.46   22.52
   2   6   6  135.03   32.10
   2   6   6  129.89   35.20
   2   6   6  104.04   35.06
  -2  -6  -6  141.97   35.31
  -2  -6  -6  129.96   35.22
  -2   6  -6  226.57   35.38
   2  -6   6  214.46   35.21
   2   6   7   44.30   14.42
   2   6   7   30.13   14.32
  -2  -6  -7   36.28   14.58
  -2  -6  -7   28.54   14.40
  -2   6  -7  104.92   14.77
   2  -6   7  100.73   13.67
   2  -6   7   99.00   14.50
  -2   6  -8  274.26   38.71
   2  -6   8  289.63   40.89
   2  -6   8  298.83   38.60
   2   6   9    2.25    5.88
  -2   6  -9    3.83    3.06
   2  -6   9    3.51    2.82
   2  -6   9    4.15    2.32
  -2   6 -10   74.61   10.66
   2  -6  10   78.09   10.52
   2  -6  10   74.71   16.30
  -2   6 -11   27.32    8.02
   2  -6  11   33.63    7.75
   2   7   0 1079.66  252.97
   2   7   0 1431.76  284.37
   2   7   0 1417.27  284.32
  -2  -7   0 1347.52  284.42
  -2   7   0 1269.51  253.19
  -2   7   0 1115.60  284.30
   2  -7   0 1367.39  252.98
   2  -7   0 1273.80  284.41
   2  -7   0 1493.64  284.30
   2  -7   1   34.02    3.05
   2   7   1   19.62    5.89
   2   7   1   27.74    6.05
   2   7   1   23.24    5.98
  -2  -7  -1   24.32    5.91
  -2  -7  -1   21.54    6.29
  -2   7  -1   21.80    6.20
  -2   7  -1   24.43    6.03
  -2   7  -1   17.96    5.92
   2  -7   1   16.21    6.01
   2  -7   1   35.21    6.12
   2   7   2   81.81   18.51
   2   7   2   93.37   20.09
   2   7   2   97.29   20.10
  -2  -7  -2  112.12   20.11
  -2  -7  -2   84.39   20.16
  -2   7  -2   81.27   18.68
  -2   7  -2   94.79   20.13
  -2   7  -2   68.36   20.10
   2  -7   2   97.38   18.48
   2  -7   2   84.32   20.22
   2  -7   2   92.87   19.99
   2   7   3  136.92   28.28
   2   7   3  166.12   31.04
   2   7   3  131.66   30.92
  -2  -7  -3  170.10   31.01
  -2  -7  -3  124.83   31.02
  -2   7  -3  135.67   31.01
  -2   7  -3  118.21   31.04
   2  -7   3  154.28   28.13
   2  -7   3  125.67   31.17
   2  -7   3  141.95   30.94
  -2   7  -4    5.49    1.89
   2   7   4    5.29    2.74
   2   7   4    4.56    2.47
  -2  -7  -4    5.95    3.00
   2  -7   4   11.56    3.11
   2  -7   4    8.63    2.37
   2   7   5  185.21   58.36
   2   7   5  142.77   58.24
  -2   7  -5  323.37   58.51
   2  -7   5  357.69   52.59
   2  -7   5  337.60   58.37
   2  -7   6   69.07    7.94
  -2   7  -6   46.96   13.43
   2  -7   6   60.91   13.23
   2  -7   7   30.20    3.83
  -2   7  -7   28.28    6.96
   2  -7   7   25.30    6.64
  -2   7  -8   44.92   11.27
   2  -7   8   49.69   10.77
   2  -7   8   49.37   11.03
  -2   7  -9   27.06    7.12
   2  -7   9   26.82    7.04
   2  -7   9   27.74    6.72
   2  -7  10   39.19    6.52
   2  -7  10   49.00    6.83
  -2   7 -10   47.42   11.13
   2   8   0   98.73   19.48
   2   8   0   66.26   19.47
  -2  -8   0  105.21   19.45
  -2  -8   0   63.87   19.61
  -2   8   0   89.54   19.58
  -2   8   0   73.42   19.59
   2  -8   0   92.49   17.87
   2  -8   0   78.63   19.68
   2  -8   0   98.26   19.44
   2   8   1    8.17    3.05
   2   8   1    4.84    3.12
  -2  -8  -1    9.21    3.03
  -2  -8  -1    5.90    3.68
  -2   8  -1   14.30    4.73
  -2   8  -1    4.78    3.10
   2  -8   1   15.09    3.64
   2  -8   1    5.10    3.33
   2  -8   1   15.16    3.55
   2   8   2    3.29    2.82
   2   8   2   -0.05    2.40
  -2  -8  -2    7.18    2.82
  -2  -8  -2    2.22    2.48
  -2   8  -2    9.16    3.55
   2  -8   2    5.49    2.74
   2  -8   2    5.63    2.87
   2   8   3  165.94   52.95
  -2  -8  -3   87.93   53.03
  -2   8  -3  316.76   53.19
   2  -8   3  305.62   47.77
   2  -8   3  319.19   53.08
   2  -8   4   38.72    3.72
   2   8   4    8.07    6.10
   2   8   4   11.67    6.37
  -2  -8  -4   21.16    6.79
  -2   8  -4   36.94    6.73
   2  -8   4   32.06    6.30
  -2   8  -5  577.85  123.41
   2  -8   5  596.32  110.22
   2  -8   5  543.41  123.27
   2  -8   6  208.96   28.56
  -2   8  -6  206.42   44.51
   2  -8   6  196.96   44.35
   2  -8   7  159.76   21.32
  -2   8  -7  152.87   33.68
   2  -8   7  148.11   33.48
  -2   8  -8   23.74    6.49
   2  -8   8   23.12    6.23
   2  -8   8   21.95    5.91
  -2   8  -9   19.19    6.28
   2  -8   9   12.18    5.65
   2  -8   9   18.97    5.30
  -2  -9   0   31.14    7.43
  -2   9   0   25.71    8.14
   2  -9   0   42.74    7.73
   2  -9   0   24.34    7.47
   2   9   1   21.88    6.67
  -2  -9  -1   23.19    6.60
  -2   9  -1   26.65    7.20
   2  -9   1   37.78    6.93
   2  -9   1   25.38    6.56
   2   9   2  209.48   54.40
  -2  -9  -2  211.06   54.41
  -2   9  -2  250.10   54.56
   2  -9   2  303.85   49.06
   2  -9   2  271.17   54.35
   2  -9   3   92.32   10.64
   2   9   3   39.42   17.36
  -2   9  -3   87.77   17.72
   2  -9   3   84.95   17.36
   2  -9   4   -1.21    2.65
  -2   9  -4    1.96    4.03
   2  -9   4    1.17    2.45
  -2   9  -5    0.60    3.63
   2  -9   5    1.17    3.15
   2  -9   5    2.54    2.53
   2  -9   6  192.24   25.96
   2  -9   6  179.61   24.88
  -2   9  -6  182.68   40.74
   2  -9   7   24.37    4.09
  -2   9  -7   23.58    6.98
   2  -9   7   22.57    6.63
  -2   9  -8   27.97    8.40
   2  -9   8   32.07    8.25
   2  -9   8   32.22    8.08
   2  10   0    1.95    2.64
  -2 -10   0    1.25    2.91
  -2  10   0    1.75    5.00
   2 -10   0   10.10    4.18
   2 -10   0    1.70    3.92
   2  10   1    1.80    3.29
  -2  10  -1    5.31    4.74
   2 -10   1    5.58    3.83
   2 -10   1    0.79    3.50
  -2 -10  -2   11.41    9.05
  -2  10  -2   31.78    8.91
   2 -10   2   60.54    8.72
  -2  10  -3   35.03    7.71
   2 -10   3    0.97    6.59
  -2  10  -4    0.47    4.28
   2 -10   4    0.27    3.53
   2 -10   4    0.72    2.45
  -2  10  -5  109.02   16.92
   2 -10   5  134.73   15.78
   2 -10   6    1.03    3.94
   2 -11   0    0.62    4.37
   2 -11   1    0.37    4.43
   2 -11   2   94.75   20.31
   2 -11   3    2.79    4.89
   2 -11   4   44.81   11.30
   3   0   0  265.62   56.19
  -3   0   0  252.36   56.16
   3   0   1    0.44    0.83
   3   0   1    0.06    0.93
  -3   0  -1   -0.28    1.01
  -3   0  -1   -0.01    0.76
   3   0   2 1171.63  240.66
   3   0   2 1044.16  240.67
  -3   0  -2 1042.55  240.67
  -3   0  -2 1193.08  240.69
   3   0   3    0.53    1.31
   3   0   3    0.41    1.29
   3   0   3    1.51    1.40
  -3   0  -3    1.30    1.35
  -3   0  -3    0.73    1.45
   3   0   4  322.84   61.54
   3   0   4  318.97   68.59
   3   0   4  306.55   68.58
  -3   0  -4  316.65   68.62
  -3   0  -4  315.53   68.60
   3   0   5    0.66    1.08
   3   0   5    1.82    1.73
   3   0   5    1.03    1.29
  -3   0  -5    1.99    1.62
  -3   0  -5    0.72    1.47
   3   0   6   21.87    5.28
   3   0   6   20.11    5.17
   3   0   6   23.14    5.16
  -3   0  -6   20.01    5.28
  -3   0  -6   20.51    5.20
  -3   0  -7    1.90    1.53
   3   0   7    1.39    1.82
   3   0   7    1.25    1.62
   3   0   7    0.87    1.64
  -3   0  -7    1.01    2.06
   3   0   8   16.03    4.24
   3   0   8    7.85    3.37
   3   0   8   12.55    3.25
  -3   0  -8   13.23    3.48
  -3   0  -8    8.71    3.53
   3   0   9    1.64    2.98
   3   0   9    2.89    2.03
  -3   0  -9    3.47    2.47
   3   0  10  151.93   34.39
   3   0  10  176.72   37.69
  -3   0 -10  182.63   37.82
   3   0  11    1.29    3.30
  -3   0 -11    1.37    3.98
   3   0  12   -0.70    3.36
  -3   0 -12    1.06    3.28
   3   1   0  153.74   29.75
   3   1   0  157.05   29.81
  -3  -1   0  145.33   29.74
  -3  -1   0  134.92   29.82
  -3   1   0  128.14   29.73
  -3   1   0  125.68   29.75
   3  -1   0  137.09   26.91
   3  -1   0  105.21   29.73
   3  -1   0  139.88   29.75
  -3  -1  -1   78.08   12.11
   3  -1   1   78.42   12.22
   3   1   1  103.32   20.01
   3   1   1   90.35   20.04
  -3  -1  -1   97.05   20.08
  -3   1  -1   93.91   20.02
  -3   1  -1   90.12   20.01
   3  -1   1   93.25   19.99
   3  -1   1   91.13   20.01
  -3   1  -2  198.66   28.71
   3  -1   2  166.08   30.22
   3  -1   2  157.69   28.69
   3  -1   2  197.77   28.69
   3   1   2  261.49   46.99
   3   1   2  241.67   47.00
  -3  -1  -2  225.66   46.98
  -3  -1  -2  249.99   47.04
  -3   1  -2  223.64   47.01
   3   1   3   67.13   13.95
   3   1   3   61.41   13.97
  -3  -1  -3   64.52   13.97
  -3  -1  -3   57.66   13.98
  -3   1  -3   58.05   14.00
  -3   1  -3   66.39   13.99
   3  -1   3   66.14   13.04
   3  -1   3   63.87   13.96
   3  -1   3   59.08   13.94
   3   1   4 3271.74  678.51
   3   1   4 3107.83  678.50
  -3  -1  -4 3141.42  678.52
  -3  -1  -4 3103.90  678.53
  -3   1  -4 3095.90  678.54
  -3   1  -4 3223.13  678.52
   3  -1   4 3141.23  602.95
   3  -1   4 3188.15  678.52
   3  -1   4 3000.98  678.49
   3   1   5   37.48    8.88
   3   1   5   38.66    9.28
   3   1   5   38.46    9.25
  -3  -1  -5   42.99    9.30
  -3  -1  -5   40.12    9.30
  -3   1  -5   41.15    9.38
  -3   1  -5   42.97    9.38
   3  -1   5   39.08    8.84
   3  -1   5   38.21    9.37
   3  -1   5   45.67    9.28
   3  -1   6  266.86   39.73
   3   1   6  295.20   55.38
   3   1   6  264.31   61.48
   3   1   6  286.40   61.48
  -3  -1  -6  262.62   61.65
  -3  -1  -6  273.38   61.48
  -3   1  -6  303.32   61.54
  -3   1  -6  285.57   61.50
   3  -1   6  285.60   61.50
   3  -1   6  292.85   61.46
  -3   1  -7  286.60   37.23
   3   1   7  190.30   54.55
   3   1   7  262.60   60.56
   3   1   7  304.41   60.59
  -3  -1  -7  306.94   60.64
  -3  -1  -7  264.20   60.57
  -3   1  -7  291.89   60.59
   3  -1   7  288.62   54.48
   3  -1   7  256.76   60.59
   3  -1   7  311.15   60.56
   3   1   8   44.75    8.66
   3   1   8   25.09    8.43
   3   1   8   38.75    8.48
  -3  -1  -8   39.80    8.60
  -3  -1  -8   26.80    8.54
  -3   1  -8   40.09    8.50
   3  -1   8   37.18    8.28
   3  -1   8   37.20    8.38
   3   1   9  139.25   30.05
   3   1   9  143.13   32.72
  -3  -1  -9  162.87   32.86
  -3   1  -9  168.94   32.86
   3  -1   9  135.77   29.86
   3  -1   9  143.19   32.65
   3   1  10   25.81    5.84
  -3  -1 -10   22.82    6.30
  -3   1 -10   20.41    5.93
   3  -1  10   21.09    6.24
   3  -1  10   20.34    5.84
   3   1  11  283.50   48.68
  -3  -1 -11   -0.13   48.43
  -3   1 -11  286.76   48.84
   3  -1  11  199.60   44.04
   3  -1  11  292.03   48.60
   3   1  12    2.42    2.96
  -3  -1 -12    0.40    3.55
  -3   1 -12    0.04    3.08
   3  -1  12    0.14    2.80
   3  -2   0   16.38    1.69
   3   2   0   19.44    4.30
   3   2   0   20.80    4.43
  -3  -2   0   19.74    4.38
  -3  -2   0   15.71    4.39
  -3   2   0   15.74    4.32
  -3   2   0   17.11    4.36
  -3   2   0   16.22    4.31
   3  -2   0   17.56    4.29
   3  -2   0   20.64    4.35
  -3   2  -1  525.72   96.83
   3   2   1  661.78  146.59
   3   2   1  764.80  146.62
  -3  -2  -1  712.96  146.56
  -3  -2  -1  720.42  146.63
  -3   2  -1  685.72  146.59
  -3   2  -1  665.01  146.58
   3  -2   1  667.27  130.64
   3  -2   1  686.90  146.56
   3  -2   1  666.79  146.55
   3   2   2  968.30  198.00
   3   2   2  955.47  198.04
  -3  -2  -2  884.27  198.00
  -3  -2  -2  905.40  198.11
  -3   2  -2  917.34  176.32
  -3   2  -2  916.93  198.04
  -3   2  -2  949.17  198.04
   3  -2   2  892.10  176.33
   3  -2   2  849.04  198.01
   3  -2   2  915.90  198.01
  -3   2  -3  196.02   36.31
   3   2   3  260.85   56.08
   3   2   3  244.71   56.12
  -3  -2  -3  240.55   56.10
  -3  -2  -3  273.37   56.14
  -3   2  -3  271.61   56.15
  -3   2  -3  279.29   56.12
   3  -2   3  268.42   50.37
   3  -2   3  270.62   56.10
   3  -2   3  260.39   56.08
   3   2   4  308.93   63.08
   3   2   4  295.63   63.09
  -3  -2  -4  269.94   63.11
  -3  -2  -4  302.11   63.14
  -3   2  -4  269.09   63.15
  -3   2  -4  296.29   63.11
   3  -2   4  285.53   56.58
   3  -2   4  296.66   63.10
   3  -2   4  283.63   63.08
   3   2   5   31.24    7.49
   3   2   5   33.89    7.52
  -3  -2  -5   34.52    7.54
  -3  -2  -5   31.53    7.52
  -3   2  -5   32.83    7.68
  -3   2  -5   29.77    7.56
   3  -2   5   32.40    7.26
   3  -2   5   30.59    7.58
   3  -2   5   34.25    7.53
   3  -2   6    1.16    1.51
   3   2   6    1.52    1.63
   3   2   6    0.87    1.74
   3   2   6    1.01    1.36
  -3  -2  -6    3.00    1.72
  -3  -2  -6    3.25    2.08
  -3   2  -6    1.46    1.94
  -3   2  -6    1.33    1.61
   3  -2   6   -0.12    1.65
   3  -2   6    0.55    1.48
  -3   2  -7  452.34   70.45
   3  -2   7  515.57   70.46
   3   2   7  550.17  102.83
   3   2   7  531.69  114.83
   3   2   7  571.27  114.88
  -3  -2  -7  561.24  114.94
  -3  -2  -7  529.57  114.81
  -3   2  -7  522.73  114.87
   3  -2   7  508.33  102.62
   3  -2   7  539.94  114.79
   3   2   8  363.58   59.22
   3   2   8  245.24   65.46
   3   2   8  308.28   65.43
  -3  -2  -8  336.16   65.61
  -3  -2  -8  232.08   65.42
  -3   2  -8  335.68   65.55
   3  -2   8  291.92   58.86
   3  -2   8  327.89   65.43
   3   2   9  476.15   96.91
   3   2   9  518.85  108.00
  -3  -2  -9  500.97  108.10
  -3   2  -9  486.05  108.00
   3  -2   9  490.78   96.69
   3  -2   9  501.68  107.91
   3   2  10    0.25    3.84
   3   2  10    4.00    3.22
  -3  -2 -10    3.26    3.55
  -3   2 -10    6.29    3.07
   3  -2  10    6.00    2.63
   3   2  11    8.43    4.47
  -3  -2 -11   -0.06    4.48
  -3   2 -11   11.58    3.75
   3  -2  11    9.93    4.60
   3  -2  11   11.40    3.24
  -3   2 -12   -1.11    2.88
   3  -2  12   -0.88    2.48
   3   3   0 2580.44  484.68
   3   3   0 2633.52  545.40
   3   3   0 2509.79  545.32
  -3  -3   0 2531.59  545.33
  -3  -3   0 2557.75  545.37
  -3   3   0 2667.87  484.75
  -3   3   0 2417.92  545.35
  -3   3   0 2391.00  545.37
   3  -3   0 2509.76  484.66
   3  -3   0 2506.16  545.34
   3  -3   0 2488.30  545.33
   3   3   1 2800.94  375.06
  -3   3  -1 2700.73  375.00
   3  -3   1 2630.94  375.09
   3   3   1 2538.68  562.79
   3   3   1 2629.82  562.72
  -3  -3  -1 2574.65  562.72
  -3  -3  -1 2570.52  562.79
  -3   3  -1 2407.63  562.80
  -3   3  -1 2792.49  562.77
   3  -3   1 2435.45  562.74
   3  -3   1 2615.57  562.74
   3  -3   2   54.48    7.12
   3   3   2   60.29   12.36
   3   3   2   55.14   12.40
  -3  -3  -2   53.11   12.38
  -3  -3  -2   52.54   12.45
  -3   3  -2   54.77   11.64
  -3   3  -2   49.67   12.52
  -3   3  -2   53.44   12.43
   3  -3   2   58.29   12.42
   3  -3   2   58.66   12.40
  -3   3  -3  292.16   46.69
   3   3   3  377.43   76.19
   3   3   3  335.98   76.21
  -3  -3  -3  345.95   76.20
  -3  -3  -3  381.92   76.26
  -3   3  -3  359.53   68.27
  -3   3  -3  353.80   76.21
   3  -3   3  346.88   68.42
   3  -3   3  347.93   76.22
  -3   3  -4  232.19   39.50
  -3   3  -4  228.90   37.37
   3   3   4  283.27   60.90
   3   3   4  271.18   60.90
  -3  -3  -4  306.47   60.96
  -3  -3  -4  284.59   60.94
  -3   3  -4  276.58   60.94
   3  -3   4  301.58   54.70
   3  -3   4  294.18   60.97
   3  -3   4  294.54   61.00
  -3   3  -5   74.71    9.61
   3   3   5   68.09   16.12
   3   3   5   86.01   16.21
  -3  -3  -5   81.46   16.21
  -3  -3  -5   59.26   16.10
  -3   3  -5   72.57   16.24
  -3   3  -5   71.64   16.17
   3  -3   5   68.85   14.96
   3  -3   5   72.47   16.21
   3  -3   5   75.11   16.13
   3   3   6    0.56    1.24
   3   3   6    0.84    1.27
  -3  -3  -6    0.24    1.57
  -3  -3  -6    1.03    1.33
  -3   3  -6    1.48    1.89
  -3   3  -6   -0.03    1.58
   3  -3   6    2.16    1.89
   3  -3   6    1.36    1.71
   3  -3   6    1.45    1.48
   3  -3   7  152.32   26.68
   3   3   7  270.16   39.66
   3   3   7  159.99   43.43
   3   3   7  239.70   43.59
  -3  -3  -7  252.80   43.75
  -3  -3  -7  140.48   43.48
  -3   3  -7  222.68   43.65
  -3   3  -7  158.37   43.55
   3  -3   7  214.78   39.40
   3  -3   7  218.16   43.53
   3   3   8   87.54   18.21
   3   3   8   88.42   19.25
  -3  -3  -8   86.65   19.30
  -3   3  -8   90.99   19.22
   3  -3   8   72.92   17.67
   3  -3   8   87.08   19.11
   3   3   9   10.88    4.77
   3   3   9    8.80    3.95
  -3  -3  -9    8.06    4.60
  -3   3  -9   12.39    3.81
   3  -3   9   12.66    3.53
   3   3  10   25.15   10.23
   3   3  10   33.14    9.64
  -3  -3 -10   38.34   10.28
  -3   3 -10   49.01    9.69
   3  -3  10   40.27    9.36
   3  -3  10   46.18    9.38
   3  -3  11   85.26   10.81
   3   3  11   56.31   17.85
  -3   3 -11   91.34   17.72
   3  -3  11   80.52   16.74
   3  -3  12   25.89    6.77
  -3  -4   0   39.62    5.31
   3   4   0   37.39    8.37
   3   4   0   41.93    8.84
   3   4   0   37.95    8.75
  -3  -4   0   42.25    8.90
  -3   4   0   28.17    8.45
  -3   4   0   36.81    8.84
  -3   4   0   41.49    8.83
   3  -4   0   42.49    8.43
   3  -4   0   39.69    8.76
   3  -4   0   35.51    8.70
   3   4   1  787.28   98.73
   3   4   1  644.27  149.51
   3   4   1  702.39  149.50
  -3  -4  -1  701.06  149.50
  -3   4  -1  725.59  133.43
  -3   4  -1  631.92  149.53
  -3   4  -1  694.63  149.54
   3  -4   1  698.26  133.32
   3  -4   1  670.76  149.50
   3  -4   1  688.57  149.51
   3   4   2  314.06   62.73
   3   4   2  350.18   69.97
  -3  -4  -2  329.99   69.95
  -3  -4  -2  338.08   70.02
  -3   4  -2  318.31   62.81
  -3   4  -2  303.03   70.04
  -3   4  -2  318.30   69.98
   3  -4   2  312.60   62.69
   3  -4   2  321.01   69.99
   3  -4   2  312.47   69.95
   3   4   3  877.86  166.81
   3   4   3  826.89  187.12
   3   4   3  834.44  187.17
  -3  -4  -3  895.14  187.21
  -3  -4  -3  946.47  187.28
  -3   4  -3  821.33  166.86
  -3   4  -3  867.00  187.26
  -3   4  -3  867.74  187.21
   3  -4   3  855.24  166.77
   3  -4   3  876.51  187.22
   3  -4   3  872.04  187.19
   3   4   4   76.75   15.45
   3   4   4   63.39   16.53
   3   4   4   72.52   16.62
  -3  -4  -4   79.54   16.68
  -3  -4  -4   67.76   16.69
  -3   4  -4   70.64   15.48
  -3   4  -4   85.60   16.78
  -3   4  -4   70.31   16.65
   3  -4   4   80.08   15.40
   3  -4   4   71.01   16.67
   3  -4   4   89.01   16.66
   3  -4   5   11.83    1.48
   3   4   5   10.75    3.70
   3   4   5   10.44    3.08
   3   4   5   12.81    3.19
  -3  -4  -5   11.77    3.19
  -3   4  -5    8.49    3.57
  -3   4  -5   12.61    3.45
  -3   4  -5   10.19    3.19
   3  -4   5    9.04    3.20
   3  -4   5   11.94    3.15
  -3   4  -6    0.01    1.70
   3   4   6    0.04    2.48
   3   4   6    0.21    1.82
   3   4   6    1.04    1.91
  -3  -4  -6    0.58    2.44
  -3  -4  -6    1.32    1.66
  -3   4  -6    0.79    2.37
  -3   4  -6    0.88    1.51
   3  -4   6    1.69    1.92
   3  -4   6    1.50    1.69
   3  -4   6    1.04    1.62
   3  -4   7   47.00    5.82
   3   4   7   36.24   10.31
   3   4   7   30.08   10.44
   3   4   7   50.81   10.72
  -3  -4  -7   57.93   10.95
  -3   4  -7   54.32   10.67
   3  -4   7   51.90   10.53
   3   4   8   35.96    9.65
   3   4   8   38.87    9.57
  -3  -4  -8   39.52    9.58
  -3   4  -8   43.05    9.45
   3  -4   8   38.51    9.23
   3  -4   8   39.74    9.25
   3  -4   9   34.02    4.71
   3   4   9   21.53    8.68
   3   4   9   30.25    8.11
  -3  -4  -9   26.85    8.51
  -3   4  -9   36.92    8.03
   3  -4   9   35.87    7.73
   3   4  10    7.35    7.72
   3   4  10   17.22    6.34
  -3  -4 -10   14.06    7.12
  -3   4 -10   33.01    6.02
   3  -4  10   28.03    6.30
   3  -4  10   25.00    5.64
  -3   4 -11    1.35    2.30
   3  -4  11    3.86    3.77
   3  -4  11    2.22    2.16
  -3   4 -12   30.60    8.15
   3  -4  12   31.47    7.80
   3  -5   0  150.07   17.65
   3   5   0  124.23   25.60
   3   5   0  132.56   28.24
   3   5   0  124.98   28.20
  -3  -5   0  134.80   28.18
  -3  -5   0  118.52   28.30
  -3   5   0  130.59   25.77
  -3   5   0  131.48   28.28
  -3   5   0  119.52   28.20
   3  -5   0  133.70   28.26
   3  -5   0  121.76   28.14
   3   5   1 1684.63  239.42
   3   5   1 1658.51  359.91
   3   5   1 1628.68  359.85
  -3  -5  -1 1617.03  359.85
  -3  -5  -1 1556.60  359.89
  -3   5  -1 1746.97  320.20
  -3   5  -1 1600.86  359.90
  -3   5  -1 1646.13  359.91
   3  -5   1 1714.66  320.06
   3  -5   1 1776.81  359.96
   3  -5   1 1730.64  359.87
   3   5   2  288.88   38.97
   3  -5   2  272.89   39.02
   3   5   2  292.84   60.17
   3   5   2  282.34   60.12
  -3  -5  -2  275.97   60.12
  -3  -5  -2  319.53   60.24
  -3   5  -2  166.44   54.05
  -3   5  -2  289.95   60.22
  -3   5  -2  291.30   60.17
   3  -5   2  277.29   60.19
   3  -5   2  279.20   60.13
   3   5   3   60.46   13.32
   3   5   3   67.55   14.27
  -3  -5  -3   62.76   14.28
  -3  -5  -3   64.56   14.32
  -3   5  -3   61.73   13.47
  -3   5  -3   65.16   14.38
  -3   5  -3   63.14   14.31
   3  -5   3   66.79   13.30
   3  -5   3   61.27   14.33
   3  -5   3   63.66   14.26
   3   5   4   92.16    9.73
   3   5   4   78.43   16.34
  -3  -5  -4   72.36   16.40
  -3   5  -4   65.15   15.30
  -3   5  -4   73.76   16.44
  -3   5  -4   65.37   16.36
   3  -5   4   78.77   15.15
   3  -5   4   61.74   16.37
   3  -5   4   77.21   16.33
   3   5   5    1.47    2.36
   3   5   5    1.23    2.21
   3   5   5   -0.94    2.20
  -3  -5  -5    2.27    2.16
  -3  -5  -5   -0.51    2.06
  -3   5  -5    0.98    2.09
  -3   5  -5    1.42    1.89
  -3   5  -5    0.79    1.52
   3  -5   5    0.26    1.75
   3  -5   5   -0.85    1.70
   3  -5   5    0.35    1.40
   3  -5   6  421.01   64.72
   3   5   6  366.77   88.32
   3   5   6  531.82   98.73
  -3  -5  -6  511.56   98.72
  -3   5  -6  443.44   98.66
   3  -5   6  449.35   98.57
   3   5   7  109.72   22.31
  -3  -5  -7   98.51   22.45
  -3  -5  -7   44.70   22.11
  -3   5  -7  124.46   22.30
   3  -5   7  100.20   20.44
   3  -5   7  116.78   22.12
   3  -5   8    2.95    2.72
   3   5   8    2.95    3.15
  -3  -5  -8    2.00    3.32
  -3   5  -8    2.50    2.80
   3  -5   8    2.70    2.18
   3   5   9    4.74    6.07
   3   5   9    3.49    3.74
  -3  -5  -9    2.83    4.75
  -3   5  -9    6.23    2.97
   3  -5   9    7.19    2.90
   3  -5   9    6.06    2.44
   3  -5  10   35.22    5.00
  -3   5 -10   33.17    8.20
   3  -5  10   30.92    7.81
  -3   5 -11  121.99   26.88
   3  -5  11  110.58   24.77
   3  -5  11  126.08   26.71
   3   6   0  209.44   43.35
   3   6   0  236.22   48.21
   3   6   0  230.92   48.15
  -3  -6   0  230.73   48.13
  -3  -6   0  240.47   48.25
  -3   6   0  219.75   43.53
  -3   6   0  200.41   48.21
   3  -6   0  209.71   43.31
   3  -6   0  204.78   48.23
   3  -6   0  219.34   48.13
   3  -6   1  165.69   18.64
   3   6   1  130.87   26.89
   3   6   1  120.16   29.51
   3   6   1  115.99   29.53
  -3  -6  -1  141.70   29.53
  -3   6  -1  130.91   27.03
  -3   6  -1  143.75   29.66
   3  -6   1  141.78   29.55
  -3   6  -2  336.84   47.52
   3   6   2  287.98   65.44
   3   6   2  333.87   73.08
   3   6   2  324.70   73.03
  -3  -6  -2  315.48   72.97
  -3  -6  -2  346.99   73.15
  -3   6  -2  319.87   73.16
  -3   6  -2  372.91   73.13
   3  -6   2  345.52   65.45
   3  -6   2  367.92   73.12
   3  -6   2  350.53   73.01
   3   6   3    0.04    2.27
   3   6   3    2.22    2.50
   3   6   3    0.69    1.44
  -3  -6  -3    3.67    2.00
  -3  -6  -3    1.15    2.66
  -3   6  -3    0.23    2.23
  -3   6  -3    1.90    1.87
  -3   6  -3    0.71    2.23
   3  -6   3    2.35    1.81
   3  -6   3    1.29    2.50
   3  -6   3    1.19    1.45
   3  -6   4   45.06    5.38
   3   6   4   34.09    8.43
   3   6   4   46.79    8.78
   3   6   4   29.56    8.60
  -3  -6  -4   49.08    8.82
  -3  -6  -4   38.26    8.95
  -3   6  -4   39.35    8.85
  -3   6  -4   24.86    8.66
   3  -6   4   41.24    8.36
   3  -6   4   29.21    8.74
   3   6   5  465.92  115.21
   3   6   5  674.36  129.09
  -3  -6  -5  649.68  129.08
  -3  -6  -5  485.67  129.00
  -3   6  -5  590.67  129.09
   3  -6   5  694.72  115.17
   3  -6   5  604.26  128.94
  -3   6  -6   88.41    9.32
   3   6   6   72.29   14.89
   3   6   6   35.67   14.59
  -3  -6  -6   69.14   15.00
  -3  -6  -6   38.49   14.87
   3  -6   6   83.61   13.81
   3  -6   6   79.04   14.71
   3  -6   7  298.60   49.43
   3   6   7  311.08   75.83
  -3  -6  -7  348.98   76.00
  -3   6  -7  393.47   75.81
   3  -6   7  367.44   75.64
   3  -6   8   48.46    5.30
   3   6   8   23.62    9.78
  -3  -6  -8   15.28    9.96
  -3   6  -8   52.31    9.53
   3  -6   8   47.76    9.20
   3   6   9    5.75    6.51
  -3   6  -9    2.35    3.07
   3  -6   9    5.96    2.72
   3  -6   9    1.63    2.14
  -3   6 -10   27.56    4.48
   3  -6  10   22.61    4.01
   3  -6  10   29.61    7.22
  -3   6 -11    5.01    3.23
   3  -6  11    7.01    3.28
   3   7   0   86.04   13.03
   3   7   0   99.60   21.12
   3   7   0   85.74   21.07
  -3  -7   0  109.01   21.06
  -3  -7   0   76.93   21.18
  -3   7   0   91.01   19.72
  -3   7   0  115.33   21.24
  -3   7   0   83.42   21.18
   3  -7   0  102.82   19.35
   3  -7   0   79.24   21.16
   3  -7   0  106.21   21.06
   3   7   1  431.78  100.38
   3   7   1  539.00  112.39
   3   7   1  465.67  112.39
  -3  -7  -1  587.66  112.40
  -3  -7  -1  396.53  112.50
  -3   7  -1  434.05  100.64
  -3   7  -1  595.25  112.49
  -3   7  -1  484.90  112.48
   3  -7   1  558.05  100.41
   3  -7   1  534.72  112.51
   3  -7   1  590.07  112.37
   3   7   2  251.00   61.03
   3   7   2  366.52   68.08
   3   7   2  268.37   68.00
  -3  -7  -2  400.49   68.10
  -3  -7  -2  278.20   68.08
  -3   7  -2  315.03   68.13
  -3   7  -2  306.08   68.14
   3  -7   2  329.47   61.02
   3  -7   2  324.80   68.28
   3  -7   2  296.41   67.96
   3   7   3  200.63   38.11
   3   7   3  128.67   37.95
  -3  -7  -3  213.93   38.14
  -3  -7  -3  127.25   38.02
  -3   7  -3  171.41   38.07
   3  -7   3  206.43   34.38
   3  -7   3  179.68   37.95
  -3   7  -4  187.55   24.49
   3   7   4  215.54   39.85
   3   7   4  108.86   39.64
  -3  -7  -4  218.89   39.86
  -3  -7  -4  137.54   39.77
   3  -7   4  228.95   35.96
   3  -7   4  196.75   39.70
   3   7   5   81.44   21.75
  -3  -7  -5   85.67   21.85
  -3   7  -5  110.14   21.80
   3  -7   5  104.26   19.81
   3  -7   5  100.28   21.56
  -3  -7  -6    0.55    3.30
  -3   7  -6    0.96    2.78
   3  -7   6    2.90    2.24
   3  -7   6    0.42    1.85
  -3  -7  -7   -1.83    3.93
  -3   7  -7   -0.09    2.82
   3  -7   7   -1.51    2.12
   3  -7   7    1.02    1.80
   3  -7   8   13.27    2.12
  -3   7  -8   10.43    4.20
   3  -7   8   12.15    3.61
  -3   7  -9   25.58    4.59
   3  -7   9   29.76    4.06
   3  -7   9   27.37    4.27
  -3   7 -10    0.54    2.62
   3  -7  10    1.68    2.72
   3   8   0  101.77   19.73
  -3  -8   0  101.46   19.70
  -3   8   0  105.53   20.04
  -3   8   0   52.73   19.74
   3  -8   0   85.31   18.03
   3  -8   0   57.91   19.84
   3  -8   0   95.89   19.72
   3   8   1  174.38   40.39
  -3  -8  -1  165.97   40.34
   3  -8   1  197.94   36.53
   3  -8   1  204.25   40.42
  -3  -8  -2   50.05   11.36
  -3   8  -2   44.59   11.41
   3  -8   2   49.63   10.67
   3  -8   2   50.03   11.36
  -3   8  -3   15.12    4.95
   3  -8   3   14.55    4.53
   3  -8   3   15.25    4.35
   3  -8   4   96.69   10.32
   3   8   4   58.23   17.04
  -3  -8  -4   59.67   17.13
  -3   8  -4   81.57   17.07
   3  -8   4   76.24   16.70
   3  -8   5   15.93    2.41
   3   8   5    1.79    4.45
  -3  -8  -5    7.90    4.68
  -3   8  -5   10.96    3.78
   3  -8   5   12.52    3.33
  -3   8  -6   31.58    7.74
   3  -8   6   34.91    7.59
   3  -8   6   28.07    7.41
  -3   8  -7    1.71    2.87
   3  -8   7    4.58    3.01
   3  -8   7    1.62    2.19
  -3   8  -8   71.43   16.84
   3  -8   8   82.80   15.78
   3  -8   8   70.13   16.57
  -3   8  -9   22.16    5.21
   3  -8   9   25.02    7.40
   3  -8   9   32.39    7.16
  -3  -9   0    8.31    3.26
  -3   9   0    5.81    4.30
   3  -9   0   17.73    4.37
   3   9   1    7.66    3.63
  -3  -9  -1    5.05    3.28
  -3   9  -1    7.56    5.05
   3  -9   1   10.56    3.65
   3  -9   1    7.54    3.78
   3   9   2   26.77    8.92
  -3  -9  -2   27.73    9.21
  -3   9  -2   39.32    9.47
   3  -9   2   47.23    8.66
   3  -9   2   43.18    8.98
   3   9   3  129.88   48.65
  -3  -9  -3  198.57   48.90
  -3   9  -3  237.09   48.77
   3  -9   3  268.11   43.88
   3  -9   3  253.60   48.57
   3   9   4    4.60    4.82
  -3  -9  -4   12.57    5.90
  -3   9  -4   23.97    5.10
   3  -9   4   23.30    4.36
   3  -9   4    0.38    3.78
  -3   9  -5   19.34    5.20
   3  -9   5   18.66    4.23
   3  -9   5    0.69    3.66
  -3   9  -6    1.75    4.14
   3  -9   6    2.28    2.92
   3  -9   6    2.24    2.51
  -3   9  -7   16.97    5.31
   3  -9   7   19.24    4.58
   3  -9   7    0.05    3.62
   3  10   0   38.57    7.35
  -3 -10   0   -1.15    6.77
  -3  10   0   12.33    7.93
   3 -10   0   17.84    7.27
   3  10   1   65.91   10.59
  -3 -10  -1    1.20   10.14
  -3  10  -1   47.76   10.65
   3 -10   1   -1.21    9.78
   3 -10   2    6.87    3.09
  -3  10  -2    7.92    5.30
   3 -10   2    0.03    2.93
  -3  10  -3    0.44    4.46
   3 -10   3    0.14    3.38
   3 -10   3    1.49    3.74
  -3  10  -4    7.44    6.11
   3 -10   4    6.42    3.69
   3 -10   4   -1.18    3.41
  -3  10  -5   30.16    7.41
   3 -10   5   45.48    6.61
   3 -10   5   -1.28    5.90
   3 -10   6    0.36    3.67
   3 -11   0    2.58    4.09
   3 -11   1   -2.33    4.44
   3 -11   2    0.41    6.01
   3 -11   3    3.90    3.92
   4   0   0 2021.63  420.07
   4   0   0 1890.22  420.10
  -4   0   0 1827.47  420.07
  -4   0   0 2054.04  420.14
   4   0   1    0.02    0.84
  -4   0  -1    0.41    0.91
   4   0   1    1.38    1.12
  -4   0  -1    1.81    1.36
   4   0   2  638.08  137.86
   4   0   2  627.73  137.90
  -4   0  -2  638.29  137.90
  -4   0  -2  642.90  137.89
   4   0   3    1.42    1.28
  -4   0  -3   -0.23    1.22
   4   0   3    1.83    1.44
   4   0   3    1.21    1.28
  -4   0  -3    0.31    1.28
   4   0   4 1067.12  202.26
   4   0   4 1057.95  227.11
   4   0   4 1024.89  227.11
  -4   0  -4 1035.59  227.14
  -4   0  -4 1068.23  227.14
   4   0   5    1.07    1.72
   4   0   5    0.71    1.52
   4   0   5    0.02    1.31
  -4   0  -5    0.82    1.61
  -4   0  -5   -0.65    1.68
  -4   0  -6 1169.95  146.35
   4   0   6  663.37  212.34
   4   0   6 1158.57  238.43
   4   0   6 1211.44  238.39
  -4   0  -6 1223.68  238.46
   4   0   7    0.56    1.89
   4   0   7    1.25    1.79
   4   0   7    0.72    1.67
  -4   0  -7    0.08    1.91
  -4   0  -7    0.83    1.98
   4   0   8  373.94   61.12
   4   0   8  460.34   93.76
  -4   0  -8  439.43   93.73
   4   0   9    1.82    4.04
   4   0   9    1.98    2.52
  -4   0  -9    1.78    3.28
   4   0  10   71.28   15.89
   4   0  10   71.25   16.30
  -4   0 -10   72.67   16.57
   4   0  11    1.89    4.71
   4   0  11    0.50    2.50
  -4   0 -11    0.69    3.24
   4   0  12    2.84    3.55
  -4   0 -12   -0.52    4.62
  -4  -1   0  587.63   88.78
   4  -1   0  574.52   88.77
   4   1   0  741.27  144.87
   4   1   0  697.98  144.92
  -4  -1   0  743.08  144.95
  -4   1   0  625.34  144.86
  -4   1   0  753.88  144.92
   4  -1   0  594.91  129.11
   4  -1   0  701.22  144.85
   4   1   1  610.62   81.93
  -4   1  -1  520.56   81.91
   4  -1   1  543.89   81.91
   4   1   1  654.36  133.71
  -4  -1  -1  643.85  133.67
  -4  -1  -1  674.98  133.74
  -4   1  -1  631.02  133.69
   4  -1   1  605.16  119.21
   4  -1   1  644.75  133.66
   4   1   2  179.27   31.69
  -4   1  -2  198.87   31.71
   4   1   2  261.81   51.84
  -4  -1  -2  215.85   51.84
  -4  -1  -2  264.25   51.90
  -4   1  -2  261.08   51.88
   4  -1   2  249.90   46.64
   4  -1   2  253.83   51.84
   4   1   3   15.48    2.59
  -4   1  -3   18.04    2.72
   4  -1   3   18.87    2.67
   4   1   3   18.94    4.35
  -4  -1  -3   17.09    4.40
  -4  -1  -3   12.15    4.38
  -4   1  -3   18.58    4.44
   4  -1   3   21.01    4.58
   4  -1   3   18.95    4.38
  -4  -1  -4 1205.96  168.95
   4   1   4 1231.64  275.33
   4   1   4 1279.87  275.35
  -4  -1  -4 1258.34  275.38
  -4   1  -4 1293.94  275.40
  -4   1  -4 1251.65  275.35
   4  -1   4 1394.69  245.13
   4  -1   4 1267.67  275.34
   4  -1   4 1288.05  275.36
  -4  -1  -5  378.15   50.49
   4  -1   5  350.26   53.72
   4   1   5  365.46   73.79
   4   1   5  392.83   82.33
   4   1   5  383.17   82.33
  -4  -1  -5  379.18   82.33
  -4   1  -5  374.36   82.40
  -4   1  -5  391.42   82.35
   4  -1   5  383.75   82.33
   4  -1   5  376.38   82.33
   4   1   6   64.70   13.00
   4   1   6   55.78   13.73
   4   1   6   63.43   13.75
  -4  -1  -6   67.93   13.85
  -4  -1  -6   52.31   13.73
  -4   1  -6   68.00   13.89
  -4   1  -6   58.25   13.77
   4  -1   6   60.19   12.90
   4  -1   6   54.10   13.73
   4  -1   6   69.91   13.76
   4   1   7   34.42    3.98
   4   1   7   26.88    6.54
   4   1   7   21.35    6.29
  -4  -1  -7   29.00    6.35
  -4  -1  -7   19.72    6.17
  -4   1  -7   29.72    6.44
  -4   1  -7   19.53    6.17
   4  -1   7   28.31    6.32
   4  -1   7   19.31    6.18
   4  -1   7   30.42    6.22
  -4   1  -8  115.48   15.12
   4   1   8  111.27   22.77
   4   1   8  109.68   24.41
  -4  -1  -8  105.45   24.52
   4  -1   8   97.25   22.48
   4  -1   8  118.88   24.41
   4   1   9  133.10   26.97
   4   1   9  126.87   29.15
  -4  -1  -9  133.35   29.28
  -4   1  -9  135.05   29.23
   4  -1   9  136.62   26.88
   4  -1   9  127.01   29.10
   4   1  10    7.37    5.46
   4   1  10    9.68    3.83
  -4  -1 -10   10.22    4.37
  -4   1 -10   10.63    3.90
   4  -1  10    9.96    4.47
   4  -1  10   10.49    3.44
   4   1  11   12.81    6.28
   4   1  11   21.96    5.02
  -4  -1 -11   -0.03    5.27
  -4   1 -11   23.19    5.67
   4  -1  11   13.08    5.84
   4  -1  11   23.65    5.10
  -4   1 -12   -0.71    8.98
   4  -1  12   57.71    9.09
   4   2   0  775.98  107.37
  -4  -2   0  752.99  107.39
   4  -2   0  788.92  115.81
   4   2   0  869.70  175.17
  -4  -2   0  820.13  175.09
  -4   2   0  818.22  175.14
  -4   2   0  851.49  175.14
   4  -2   0  814.02  175.10
   4  -2   0  774.51  175.11
  -4  -2  -1   76.38   11.91
   4   2   1   92.17   19.63
   4   2   1   89.21   19.61
  -4  -2  -1   95.94   19.58
  -4   2  -1   87.54   19.63
  -4   2  -1  101.71   19.64
   4  -2   1   47.27   17.95
   4  -2   1  103.42   19.59
   4  -2   1   94.22   19.60
  -4   2  -2   65.52   12.38
   4   2   2   91.77   20.32
   4   2   2   95.19   20.38
  -4  -2  -2   92.17   20.35
  -4  -2  -2   91.59   20.38
  -4   2  -2   96.83   20.38
   4  -2   2  102.78   18.69
   4  -2   2   99.46   20.35
   4  -2   2   88.09   20.34
   4   2   3  459.08   99.42
   4   2   3  468.13   99.46
  -4  -2  -3  425.29   99.44
  -4  -2  -3  459.84   99.47
  -4   2  -3  468.65   99.49
  -4   2  -3  471.50   99.47
   4  -2   3  461.25   88.89
   4  -2   3  457.51   99.43
   4  -2   3  458.19   99.44
   4  -2   4  895.34  126.36
   4  -2   4  833.05  117.11
   4   2   4  858.45  190.86
   4   2   4  879.80  190.92
  -4  -2  -4  909.77  190.91
  -4  -2  -4  845.44  190.93
  -4   2  -4  925.07  190.97
  -4   2  -4  878.84  191.02
   4  -2   4  909.90  190.89
   4   2   5  499.92  109.46
   4   2   5  546.25  109.48
  -4  -2  -5  533.85  109.50
  -4  -2  -5  452.63  109.49
  -4   2  -5  507.02  109.55
  -4   2  -5  488.76  109.48
   4  -2   5  500.61   97.80
   4  -2   5  483.13  109.47
   4  -2   5  530.02  109.48
   4  -2   6   -0.30    1.76
   4   2   6    0.67    1.68
   4   2   6    0.61    1.90
   4   2   6    0.20    1.34
  -4  -2  -6    1.34    1.60
  -4  -2  -6    1.53    1.96
  -4   2  -6   -0.06    2.11
  -4   2  -6    0.41    1.47
   4  -2   6    1.04    1.50
   4  -2   6    0.97    1.67
   4  -2   7    8.78    1.65
   4   2   7    6.67    3.20
   4   2   7    5.93    2.82
   4   2   7    6.71    2.59
  -4  -2  -7    7.28    2.86
  -4  -2  -7    4.58    2.96
  -4   2  -7    9.95    2.92
   4  -2   7    8.68    2.57
   4  -2   8    0.15    2.07
   4   2   8    2.46    3.68
   4   2   8    0.07    1.96
  -4  -2  -8   -0.86    2.76
  -4   2  -8    0.01    2.88
   4  -2   8    0.39    2.33
  -4   2  -9  116.70   15.71
   4  -2   9  115.36   15.54
   4   2   9  114.33   23.75
   4   2   9  115.89   25.38
  -4  -2  -9  115.81   25.56
   4  -2   9  108.08   23.37
   4   2  10   28.57    8.65
   4   2  10   41.37    7.99
  -4  -2 -10    2.46    7.86
  -4   2 -10   36.46    7.75
   4  -2  10   30.62    7.87
   4  -2  10   37.54    7.57
   4   2  11    4.12    3.31
  -4   2 -11    6.93    3.54
   4  -2  11    5.77    4.44
   4  -2  11    6.11    3.02
  -4   2 -12   -1.49    3.19
   4  -2  12    0.22    2.52
   4   3   0 2502.59  363.22
  -4  -3   0 2364.82  334.56
   4   3   0 2583.91  545.10
   4   3   0 2412.88  545.06
  -4  -3   0 2608.13  545.05
  -4   3   0 2543.94  484.45
  -4   3   0 2380.25  545.07
  -4   3   0 2726.04  545.10
   4  -3   0 2443.64  484.42
   4  -3   0 2546.55  545.06
   4  -3   0 2599.73  545.08
  -4   3  -1  226.72   33.88
   4  -3   1  212.66   33.90
   4   3   1  249.35   52.47
   4   3   1  273.23   52.55
  -4  -3  -1  256.37   52.57
  -4   3  -1  211.59   52.62
  -4   3  -1  235.88   52.52
   4  -3   1  240.36   52.48
   4  -3   1  246.99   52.49
   4   3   2   81.08   19.64
   4   3   2   90.36   19.75
  -4  -3  -2   88.81   19.80
  -4  -3  -2   84.50   19.76
  -4   3  -2   92.91   18.11
  -4   3  -2   87.09   19.80
  -4   3  -2   96.96   19.78
   4  -3   2   90.20   18.08
   4  -3   2   92.68   19.73
   4  -3   2   91.06   19.71
   4   3   3   17.04    4.51
   4   3   3   16.37    4.55
  -4  -3  -3   17.14    4.57
  -4  -3  -3   17.45    4.71
  -4   3  -3   20.78    4.72
  -4   3  -3   18.95    4.66
   4  -3   3   18.98    4.61
   4  -3   3   21.46    4.58
   4  -3   4   19.06    2.15
   4   3   4   14.71    4.50
   4   3   4   20.50    4.58
  -4  -3  -4   20.00    4.66
  -4  -3  -4   16.20    4.58
  -4   3  -4   19.26    4.75
  -4   3  -4   18.91    4.72
   4  -3   4   17.67    4.66
   4  -3   4   20.89    4.61
  -4   3  -5  100.67   13.17
   4  -3   5  104.09   13.17
   4   3   5   78.94   21.35
   4   3   5  107.69   21.50
  -4  -3  -5  109.13   21.50
  -4  -3  -5   80.31   21.39
  -4   3  -5  100.39   21.66
   4  -3   5   98.22   19.67
   4  -3   5  106.28   21.51
   4   3   6   49.89   12.70
   4   3   6   69.96   12.83
  -4  -3  -6   69.53   12.88
  -4  -3  -6   34.68   12.69
  -4   3  -6   64.65   12.91
  -4   3  -6   51.75   12.83
   4  -3   6   67.41   12.16
   4  -3   6   48.32   12.82
   4  -3   6   63.36   12.76
   4   3   7  711.32  111.13
   4   3   7  341.90  123.96
   4   3   7  693.78  124.25
  -4  -3  -7  705.95  124.27
  -4  -3  -7  299.38  124.00
  -4   3  -7  729.12  124.27
   4  -3   7  620.36  110.92
   4  -3   7  722.34  124.16
   4   3   8   40.31    9.99
   4   3   8   49.84    9.81
  -4  -3  -8   39.40    9.77
  -4   3  -8   42.17    9.62
   4  -3   8   35.84    9.29
   4  -3   8   33.07    9.28
   4   3   9   86.73   18.71
  -4  -3  -9   78.69   19.63
  -4   3  -9   89.87   19.47
   4  -3   9   82.99   18.09
   4  -3   9   90.71   19.33
   4   3  10    4.43    5.74
   4   3  10    8.18    4.37
  -4  -3 -10    3.12    4.19
  -4   3 -10    8.30    3.59
   4  -3  10    8.39    4.33
   4  -3  10    8.42    3.11
   4   3  11    7.97    4.47
  -4  -3 -11    0.40    5.17
  -4   3 -11   16.56    4.63
   4  -3  11   15.14    5.27
   4  -3  11   19.95    4.08
   4   4   0    8.45    1.12
   4   4   0    8.55    2.80
   4   4   0    8.82    2.85
  -4  -4   0    9.16    2.80
  -4  -4   0    9.13    3.08
  -4   4   0   11.23    3.32
  -4   4   0   12.45    2.90
  -4   4   0    9.38    2.85
   4  -4   0   11.95    3.08
   4  -4   0    9.61    2.76
   4  -4   0   12.44    2.77
   4   4   1   50.65   11.52
   4   4   1   53.43   12.31
   4   4   1   55.72   12.25
  -4  -4  -1   53.88   12.26
  -4  -4  -1   52.58   12.34
  -4   4  -1   52.35   11.62
  -4   4  -1   54.49   12.36
  -4   4  -1   57.08   12.35
   4  -4   1   57.66   11.49
   4  -4   1   56.39   12.29
   4  -4   1   56.47   12.27
   4   4   2  519.59  103.50
   4   4   2  527.74  115.91
   4   4   2  536.00  115.89
  -4  -4  -2  516.73  115.90
  -4  -4  -2  516.05  115.98
  -4   4  -2  570.99  103.84
  -4   4  -2  558.00  115.98
  -4   4  -2  534.86  115.95
   4  -4   2  529.13  103.49
   4  -4   2  541.03  115.94
   4  -4   2  545.35  115.89
   4   4   3 1066.73  139.87
   4   4   3  993.90  211.10
   4   4   3  934.94  211.14
  -4  -4  -3  931.36  211.15
  -4  -4  -3  979.46  211.18
  -4   4  -3  893.04  188.05
  -4   4  -3  989.32  211.21
  -4   4  -3  989.87  211.15
   4  -4   3  958.91  188.04
   4  -4   3 1005.93  211.14
   4  -4   3 1005.60  211.10
   4  -4   4  107.36   13.05
   4   4   4   93.34   19.56
   4   4   4   97.38   21.27
  -4  -4  -4   97.08   21.33
  -4  -4  -4   75.06   21.28
  -4   4  -4   88.87   19.58
  -4   4  -4  108.52   21.39
  -4   4  -4   94.56   21.34
   4  -4   4   96.63   21.33
   4  -4   4  105.18   21.26
   4  -4   5    1.60    1.26
   4   4   5    1.83    2.53
   4   4   5    1.40    1.67
   4   4   5    2.06    1.68
  -4  -4  -5    2.17    1.73
  -4   4  -5    2.44    2.24
  -4   4  -5    1.47    1.99
  -4   4  -5    1.27    1.81
   4  -4   5    1.63    1.95
   4  -4   5    0.87    1.70
  -4   4  -6   10.66    2.47
   4  -4   6    9.72    1.57
   4  -4   6    9.58    2.06
   4   4   6    7.37    3.87
   4   4   6    7.97    3.02
   4   4   6   14.31    3.44
  -4  -4  -6   11.81    3.78
  -4  -4  -6    5.42    2.95
  -4   4  -7  165.90   22.59
   4  -4   7  160.14   22.45
   4   4   7  169.80   36.77
   4  -4   7  171.92   33.33
   4   4   8    6.85    4.61
  -4  -4  -8    4.81    4.10
  -4   4  -8    6.97    3.11
   4  -4   8    2.86    3.34
   4  -4   8    6.42    2.53
   4   4   9  441.81   90.06
   4   4   9  430.92   99.85
  -4  -4  -9  428.06  100.01
  -4   4  -9  481.63   99.80
   4  -4   9  444.11   89.30
   4  -4   9  500.31   99.68
   4   4  10    5.11    7.46
   4   4  10    9.48    5.04
  -4  -4 -10    0.43    5.19
  -4   4 -10   17.49    4.39
   4  -4  10   17.18    4.77
   4  -4  10   13.07    3.78
  -4   4 -11    7.31    3.93
   4  -4  11    5.42    4.20
   4  -4  11    4.35    2.59
   4   5   0   33.32    8.77
   4   5   0   39.93    9.24
   4   5   0   34.74    9.20
  -4  -5   0   42.81    9.22
  -4  -5   0   37.61    9.39
  -4   5   0   39.53    9.03
  -4   5   0   44.28    9.31
  -4   5   0   37.85    9.34
   4  -5   0   42.44    8.87
   4  -5   0   47.55    9.32
   4  -5   0   45.92    9.25
   4   5   1  622.72  130.10
   4   5   1  663.41  145.85
   4   5   1  657.07  145.81
  -4  -5  -1  663.43  145.79
  -4  -5  -1  663.80  145.89
  -4   5  -1  629.91  130.20
  -4   5  -1  709.63  145.92
  -4   5  -1  681.12  145.89
   4  -5   1  709.31  130.12
   4  -5   1  699.02  145.88
   4  -5   1  711.16  145.84
   4   5   2   10.95    1.45
   4   5   2   12.07    2.91
   4   5   2   10.77    2.96
  -4  -5  -2   10.47    2.88
  -4   5  -2    8.06    3.39
  -4   5  -2   10.02    3.20
  -4   5  -2    8.40    3.12
   4  -5   2   13.13    3.42
   4  -5   2   10.60    3.08
   4  -5   2    9.38    2.91
  -4   5  -3    0.20    1.75
  -4   5  -3    1.11    1.53
   4   5   3    1.12    1.82
   4   5   3   -0.42    1.36
   4   5   3    1.29    1.57
  -4  -5  -3    0.36    1.33
  -4  -5  -3    2.08    2.21
  -4   5  -3    0.92    2.15
   4  -5   3   -0.14    1.83
   4  -5   3    1.40    1.70
   4  -5   3    0.08    1.53
   4   5   4    5.87    3.24
   4   5   4    7.28    2.37
   4   5   4    6.58    2.92
  -4  -5  -4    7.06    2.33
  -4  -5  -4    6.75    2.87
  -4   5  -4    7.22    3.24
  -4   5  -4    7.56    2.86
  -4   5  -4    7.62    2.53
   4  -5   4    7.36    2.78
   4  -5   4    4.26    2.52
   4  -5   4    7.58    2.42
   4   5   5    3.77    3.36
   4   5   5    7.78    2.86
  -4  -5  -5    4.64    3.19
  -4  -5  -5    2.51    2.70
  -4   5  -5    7.77    2.79
   4  -5   5    8.41    2.74
   4  -5   5    6.73    2.31
   4  -5   6   68.00    8.50
   4   5   6   41.22   14.33
   4   5   6   71.48   14.49
  -4  -5  -6   71.40   14.64
  -4   5  -6   66.13   14.44
   4  -5   6   69.72   14.29
  -4   5  -7  143.70   19.10
   4  -5   7  144.80   19.03
   4   5   7  130.92   31.16
  -4  -5  -7  137.73   31.31
   4  -5   7  145.26   28.34
   4   5   8  110.21   22.72
   4   5   8   97.97   24.34
  -4  -5  -8   84.41   24.26
  -4   5  -8  110.52   24.01
   4  -5   8  111.66   22.02
   4  -5   8  118.38   23.84
   4   5   9   81.53   18.92
   4   5   9   63.07   19.17
  -4  -5  -9    7.50   18.99
  -4   5  -9  115.86   18.97
   4  -5   9  102.01   17.53
   4  -5   9   99.87   18.67
  -4   5 -10   21.68    5.28
   4  -5  10   18.35    5.73
   4  -5  10   15.20    4.80
  -4   5 -11    4.54    4.18
   4  -5  11   11.26    3.64
  -4   6   0  145.37   20.07
   4   6   0  115.66   29.09
   4   6   0  138.86   32.09
   4   6   0  126.96   32.08
  -4  -6   0  146.35   32.07
  -4  -6   0  144.65   32.24
  -4   6   0  140.72   32.24
   4  -6   0  158.72   29.19
   4  -6   0  168.73   32.24
   4  -6   0  187.53   32.17
   4   6   1  114.16   27.73
   4   6   1  148.07   30.63
   4   6   1  123.06   30.59
  -4  -6  -1  133.67   30.53
  -4  -6  -1  174.59   30.84
  -4   6  -1  120.43   28.01
  -4   6  -1  147.47   30.73
   4  -6   1  143.91   27.80
   4  -6   1  144.10   30.71
   4  -6   1  154.12   30.59
   4   6   2   36.43   10.95
   4   6   2   56.23   11.75
   4   6   2   42.85   11.70
  -4  -6  -2   52.45   11.74
  -4  -6  -2   54.40   11.99
  -4   6  -2   43.87   11.34
  -4   6  -2   54.28   11.85
  -4   6  -2   51.29   11.88
   4  -6   2   63.13   11.07
   4  -6   2   52.11   11.90
   4  -6   2   61.63   11.72
  -4   6  -3    1.49    1.69
   4  -6   3    1.72    1.61
   4   6   3    1.26    2.17
   4   6   3    3.33    2.66
   4   6   3    0.23    1.60
  -4  -6  -3    0.30    2.28
  -4  -6  -3    1.02    2.78
  -4   6  -3    1.17    2.27
  -4   6  -3    0.95    1.84
   4  -6   3    1.93    2.50
   4  -6   3    0.84    1.43
   4   6   4  790.79  157.83
   4   6   4  520.36  157.73
  -4  -6  -4  856.57  157.90
  -4  -6  -4  580.37  157.81
  -4   6  -4  725.49  157.86
   4  -6   4  917.87  140.81
   4  -6   4  752.98  157.75
   4  -6   5  284.35   33.54
   4   6   5  272.71   51.74
   4   6   5  139.80   51.55
  -4  -6  -5  294.67   51.85
  -4  -6  -5  115.18   51.61
  -4   6  -5  291.37   51.80
   4  -6   5  293.73   51.63
   4  -6   6    2.01    2.65
   4   6   6    2.60    3.33
  -4  -6  -6    3.78    3.65
  -4   6  -6    4.44    2.97
   4  -6   6    3.89    2.43
   4   6   7   18.93    7.85
  -4   6  -7   32.34    7.67
   4  -6   7   35.01    7.53
   4  -6   7   32.02    7.32
   4  -6   8   17.84    2.31
   4   6   8    9.24    6.28
  -4  -6  -8    5.69    5.33
  -4   6  -8   17.02    4.46
   4  -6   8   16.48    4.02
  -4   6  -9   44.51    9.86
   4  -6   9   35.76    9.31
   4  -6   9   42.39    9.57
  -4   6 -10    3.33    3.55
   4  -6  10    2.16    3.64
   4  -6  10    1.21    2.80
   4   7   0   78.88   17.09
   4   7   0   53.37   17.11
  -4  -7   0   82.24   17.08
  -4  -7   0   47.35   17.25
  -4   7   0   62.05   16.34
  -4   7   0   76.64   17.30
   4  -7   0   90.49   15.90
   4  -7   0   78.13   17.30
   4  -7   0  107.41   17.18
   4   7   1   10.36    3.28
   4   7   1    4.21    2.72
  -4  -7  -1   10.68    2.98
  -4   7  -1    6.64    3.05
   4  -7   1    7.05    2.87
   4  -7   1    6.32    3.29
   4  -7   1    9.40    2.97
   4   7   2  419.36   73.45
   4   7   2  187.88   73.21
  -4  -7  -2  435.12   73.44
  -4  -7  -2  225.99   73.37
  -4   7  -2  385.21   73.49
   4  -7   2  378.02   65.74
   4  -7   2  391.63   73.34
   4   7   3  741.54  149.32
  -4  -7  -3  803.08  149.37
  -4   7  -3  577.70  149.32
   4  -7   3  699.36  133.11
   4  -7   3  634.78  149.19
   4   7   4  143.87   29.80
  -4  -7  -4  137.63   29.79
  -4   7  -4  130.28   29.74
   4  -7   4  137.54   26.93
   4  -7   4  126.94   29.55
   4  -7   5   24.32    3.06
   4  -7   5   24.54    3.68
   4   7   5   20.59    6.30
  -4  -7  -5   19.86    6.51
  -4   7  -5   24.04    6.09
   4  -7   6    5.82    1.74
   4   7   6    3.98    3.78
  -4  -7  -6    1.12    4.96
  -4   7  -6    5.91    2.79
   4  -7   6    2.37    2.58
   4   7   7   17.05   10.81
  -4   7  -7   48.95   10.17
   4  -7   7   47.36    9.55
   4  -7   7   47.96    9.85
   4  -7   8   25.41    3.51
  -4   7  -8   27.64    6.99
   4  -7   8   26.18    6.49
  -4   7  -9   99.73   21.86
   4  -7   9   97.69   20.22
   4  -7   9   94.09   21.61
   4   8   0   11.58    3.32
  -4  -8   0    8.51    3.14
  -4   8   0    8.69    4.21
   4  -8   0   11.91    3.74
  -4  -8  -1   19.70    5.29
  -4   8  -1   19.93    5.60
   4  -8   1   20.96    5.30
   4  -8   1   17.93    5.11
   4   8   2   64.88   16.07
  -4  -8  -2   75.80   16.23
  -4   8  -2   68.94   16.33
   4  -8   2   75.62   14.92
   4  -8   2   70.93   16.04
   4   8   3   30.21    7.96
  -4  -8  -3   34.02    8.24
  -4   8  -3   33.37    8.03
   4  -8   3   32.37    7.43
   4  -8   3   28.96    7.55
   4   8   4    7.93    3.92
  -4  -8  -4    6.32    4.70
  -4   8  -4    7.12    3.75
   4  -8   4    9.24    3.19
   4  -8   4    8.14    2.93
   4   8   5   59.13   20.34
  -4  -8  -5   62.03   20.61
  -4   8  -5  100.91   20.06
   4  -8   5   98.23   18.34
   4  -8   5  102.61   19.80
  -4   8  -6   28.42    7.28
   4  -8   6   29.95    6.87
   4  -8   6   26.07    6.83
  -4   8  -7    7.48    3.54
   4  -8   7    5.11    3.39
   4  -8   7    6.95    2.82
   4  -8   8  186.23   23.70
  -4   8  -8  154.50   37.07
   4  -8   8  168.23   36.95
   4  -9   0   27.84    3.62
   4   9   0   26.45    6.07
  -4  -9   0   19.99    5.47
  -4   9   0   16.65    6.53
   4  -9   0   14.83    6.03
   4   9   1  143.68   33.09
  -4  -9  -1  156.18   33.06
   4  -9   1  162.01   29.95
   4  -9   1  137.68   32.96
  -4   9  -2    1.78    3.75
   4  -9   2    1.91    2.61
   4  -9   2   -1.57    2.43
   4   9   3    9.69    4.36
  -4   9  -3   15.26    4.74
   4  -9   3   19.57    4.02
   4  -9   3    0.10    3.68
   4   9   4   25.36   11.52
  -4  -9  -4   61.33   12.51
   4  -9   4   -0.81   10.66
  -4   9  -5    7.94    3.99
   4  -9   5    3.33    3.07
   4  -9   5   -1.16    2.46
  -4   9  -6   84.14   12.96
   4  -9   6  103.72   12.27
   4  -9   7  110.87   22.92
   4 -10   0    0.55    2.82
   4  10   0    7.29    4.59
  -4 -10   0   -0.35    3.10
  -4 -10  -1   -2.81    4.17
  -4  10  -1    1.98    3.78
   4 -10   1    4.59    3.26
   4 -10   1    0.38    3.53
   4 -10   2    0.66    3.29
   4 -10   2    1.77    3.42
  -4  10  -3   -0.57    5.14
   4 -10   3    0.91    3.24
   4 -10   3   -0.09    3.59
   4 -10   4    9.49    4.40
   4 -10   5   10.92    4.67
   5   0   0 1202.85  166.39
   5   0   0 1268.14  271.17
  -5   0   0 1224.86  271.19
  -5   0   0 1312.13  271.24
   5   0   1    2.51    1.28
   5   0   1    1.22    1.33
  -5   0  -1    1.98    1.44
  -5   0  -1    1.83    1.52
   5   0   2   43.48    9.86
   5   0   2   43.12    9.91
  -5   0  -2   44.54    9.93
  -5   0  -2   43.26    9.93
   5   0   3    2.09    1.61
   5   0   3   -0.44    1.31
   5   0   3    0.54    1.53
  -5   0  -3    1.21    1.59
  -5   0  -3    2.19    1.52
   5   0   4   10.78    3.25
   5   0   4    8.82    2.88
   5   0   4   11.99    2.95
  -5   0  -4    9.75    3.01
  -5   0  -4    9.71    2.99
   5   0   5    1.14    1.93
   5   0   5    0.40    1.55
   5   0   5    1.38    1.48
  -5   0  -5    1.41    1.75
  -5   0  -5    1.51    1.52
   5   0   6 1638.93  235.37
   5   0   6 2230.86  341.71
   5   0   6 1914.72  383.51
  -5   0  -6 1940.38  383.56
  -5   0  -6 1367.03  383.45
   5   0   7    0.43    2.04
   5   0   7   -0.54    1.68
  -5   0  -7   -0.13    1.96
  -5   0  -8 1226.37  184.54
   5   0   8 1337.45  267.74
   5   0   8 1523.55  300.47
   5   0   9    1.35    3.90
   5   0   9   -0.15    2.54
  -5   0  -9    0.40    3.06
   5   0  10   58.27   13.71
   5   0  10   59.76   13.72
  -5   0 -10   58.13   13.89
   5   0  11   -3.21    5.63
   5   0  11    1.65    2.75
  -5   0 -11   -0.88    4.47
   5   1   0 1242.42  170.08
  -5  -1   0 1238.56  170.10
   5   1   0 1309.14  277.25
  -5  -1   0 1264.07  277.21
  -5   1   0 1294.54  277.24
  -5   1   0 1364.12  277.28
   5  -1   0 1251.11  246.65
   5  -1   0 1259.70  277.21
   5  -1   0 1310.83  277.25
   5   1   1 2425.16  505.58
   5   1   1 2347.59  505.63
  -5  -1  -1 2327.56  505.60
  -5  -1  -1 2373.57  505.63
  -5   1  -1 2213.01  505.62
  -5   1  -1 2340.61  505.63
   5  -1   1 2421.95  449.40
   5  -1   1 2270.25  505.58
   5  -1   1 2335.52  505.62
  -5   1  -2  666.33   95.38
   5  -1   2  710.47  102.73
   5   1   2  707.40  155.50
   5   1   2  724.92  155.54
  -5  -1  -2  722.15  155.52
  -5  -1  -2  718.91  155.65
  -5   1  -2  733.49  155.53
   5  -1   2  742.63  155.50
   5   1   3   75.14   12.26
   5   1   3   99.81   20.04
  -5  -1  -3   94.38   20.11
  -5  -1  -3   93.55   20.11
  -5   1  -3   87.97   20.10
  -5   1  -3   80.34   20.08
   5  -1   3   96.72   18.51
   5  -1   3   84.36   20.06
   5  -1   3   99.54   20.07
  -5  -1  -4  411.06   63.41
   5   1   4  436.42  103.38
   5   1   4  475.64  103.41
  -5  -1  -4  482.16  103.44
  -5   1  -4  504.91  103.45
  -5   1  -4  473.53  103.42
   5  -1   4  524.81   92.55
   5  -1   4  485.95  103.39
   5  -1   4  491.88  103.40
   5   1   5  361.88   42.33
  -5  -1  -5  286.32   40.05
  -5   1  -5  296.95   40.08
  -5   1  -5  279.11   40.04
   5  -1   5  337.70   42.33
   5  -1   5  279.46   40.03
   5  -1   5  290.68   40.06
   5   1   5  277.60   65.24
   5   1   5  348.25   65.30
  -5  -1  -5  270.83   65.23
   5   1   6    7.03    2.95
   5   1   6    5.22    2.14
   5   1   6    5.96    2.28
  -5  -1  -6    6.24    2.44
  -5  -1  -6    4.76    2.28
  -5   1  -6    6.02    2.55
  -5   1  -6    4.38    2.48
   5  -1   6    6.79    2.74
   5  -1   6    4.81    2.32
   5  -1   6    7.51    2.29
   5   1   7  134.99   27.32
   5   1   7  133.58   29.52
  -5  -1  -7  130.90   29.64
  -5   1  -7  127.96   29.59
   5  -1   7  140.69   29.52
   5   1   8  102.49   21.61
   5   1   8  103.42   22.94
  -5  -1  -8  111.73   23.17
  -5   1  -8  100.88   23.06
   5  -1   8   99.57   21.36
   5  -1   8  100.86   22.89
   5   1   9    5.93    4.29
   5   1   9    1.98    2.51
  -5  -1  -9   -0.28    3.03
  -5   1  -9    3.03    3.47
   5  -1   9    2.64    4.14
   5  -1   9    3.20    2.73
   5  -1  10   11.72    4.11
   5  -1  10   15.86    2.88
   5   1  10   17.01    6.42
   5   1  10   20.43    5.19
  -5  -1 -10    6.75    5.16
  -5   1 -10   12.87    5.00
   5   1  11    1.11    3.09
  -5  -1 -11    0.99    4.07
  -5   1 -11    1.02    3.48
   5  -1  11    0.99    4.25
   5  -1  11   -0.34    2.67
   5   2   0 1204.85  256.59
   5   2   0 1253.42  256.67
  -5  -2   0 1190.59  256.61
  -5  -2   0 1209.07  256.67
  -5   2   0 1094.57  256.64
  -5   2   0 1201.71  256.64
   5  -2   0 1156.14  256.59
   5  -2   0 1184.77  256.62
  -5   2  -1    0.46    1.25
   5  -2   1    0.39    1.23
   5   2   1    1.44    1.02
   5   2   1    0.67    1.21
  -5  -2  -1    0.64    1.35
  -5  -2  -1    1.06    1.31
  -5   2  -1    0.50    1.35
   5  -2   1    0.65    1.72
   5  -2   1    0.42    1.23
   5   2   2   70.66   14.21
   5   2   2   73.01   14.28
  -5  -2  -2   73.44   14.26
  -5  -2  -2   62.81   14.30
  -5   2  -2   65.42   14.31
  -5   2  -2   65.88   14.29
   5  -2   2   11.47   13.22
   5  -2   2   67.95   14.24
   5  -2   2   70.98   14.25
  -5   2  -3  168.62   28.30
   5  -2   3  192.99   28.28
   5   2   3  199.21   46.15
   5   2   3  241.85   46.22
  -5  -2  -3  229.31   46.20
  -5  -2  -3  213.33   46.20
  -5   2  -3  215.07   46.21
   5  -2   3  223.14   41.66
   5  -2   3  206.85   46.18
   5  -2   4  826.89  104.16
   5   2   4  738.62  169.68
  -5  -2  -4  806.61  169.77
  -5  -2  -4  737.83  169.72
  -5   2  -4  762.15  169.74
   5  -2   4  852.39  151.35
   5  -2   4  794.75  169.73
   5   2   5   62.67   15.73
   5   2   5   82.11   15.87
  -5  -2  -5   80.44   15.87
  -5  -2  -5   57.60   15.76
  -5   2  -5   88.47   15.92
  -5   2  -5   59.62   15.76
   5  -2   5   61.69   15.75
   5  -2   5   78.91   15.78
   5   2   6 1192.35  147.12
   5   2   6  962.43  222.02
   5   2   6 1164.34  222.10
  -5  -2  -6 1200.22  222.18
  -5  -2  -6  796.77  222.06
  -5   2  -6 1236.37  222.21
  -5   2  -6  744.48  222.05
   5  -2   6 1085.08  197.86
   5  -2   6  811.40  222.06
   5  -2   6 1218.98  222.11
   5   2   7   91.50   19.55
   5   2   7   89.77   20.91
  -5  -2  -7   92.38   21.03
  -5   2  -7  106.24   21.09
   5  -2   7   85.43   19.32
   5  -2   7   97.78   20.93
   5   2   8   57.91   13.83
   5   2   8   61.03   14.04
  -5  -2  -8   60.32   14.42
  -5   2  -8   64.74   14.20
   5  -2   8   58.84   13.32
   5  -2   8   62.57   13.95
   5   2   9   27.65    8.02
   5   2   9   26.44    7.28
  -5  -2  -9   26.18    7.48
  -5   2  -9   32.10    7.52
   5  -2   9   32.88    7.97
   5  -2   9   28.65    7.09
   5   2  10   37.01    9.98
   5   2  10   44.20    8.98
  -5  -2 -10    0.85    8.64
  -5   2 -10   40.48    8.65
   5  -2  10   35.05    8.71
   5  -2  10   41.49    8.31
   5   2  11    0.66    3.33
  -5  -2 -11    0.41    5.32
  -5   2 -11   -0.87    3.06
   5  -2  11   -1.60    3.78
   5  -2  11    0.59    2.60
   5   3   0 1304.14  254.16
   5   3   0 1360.31  285.66
   5   3   0 1322.10  285.61
  -5  -3   0 1310.02  285.59
  -5  -3   0 1309.80  285.67
  -5   3   0 1303.43  285.68
  -5   3   0 1338.42  285.65
   5  -3   0 1357.34  254.18
   5  -3   0 1334.42  285.62
   5  -3   0 1273.70  285.63
   5  -3   1    2.34    1.40
   5   3   1    1.29    1.46
   5   3   1    1.39    1.43
  -5  -3  -1    1.04    1.35
  -5  -3  -1    1.48    1.83
  -5   3  -1    2.26    1.53
  -5   3  -1    2.46    1.60
   5  -3   1    2.51    1.38
   5  -3   1    1.81    1.28
   5   3   2  152.13   23.43
   5  -3   2  192.07   24.37
   5   3   2  162.53   38.22
  -5  -3  -2  176.07   38.27
  -5  -3  -2  162.92   38.29
  -5   3  -2  188.40   38.36
  -5   3  -2  170.16   38.32
   5  -3   2  174.55   38.29
   5  -3   2  198.39   38.28
   5   3   3   11.56    2.11
   5   3   3   13.07    3.54
  -5  -3  -3   12.03    3.59
  -5  -3  -3   10.50    3.64
  -5   3  -3   14.30    3.75
  -5   3  -3   12.14    3.65
   5  -3   3   17.37    3.88
   5  -3   3   12.17    3.57
   5  -3   3   16.65    3.55
   5   3   4  827.76  190.00
   5   3   4  947.58  190.11
  -5  -3  -4  926.07  190.10
  -5  -3  -4  750.82  190.02
  -5   3  -4  967.94  190.17
  -5   3  -4  837.65  190.07
   5  -3   4  826.03  190.05
   5  -3   4  992.70  190.07
  -5   3  -5    0.70    1.38
   5  -3   5    0.95    1.27
   5   3   5    0.80    1.28
   5   3   5    0.99    1.77
  -5  -3  -5    0.45    1.75
  -5  -3  -5    1.70    1.50
  -5   3  -5    0.64    1.97
   5  -3   5    1.41    2.00
   5  -3   5    1.20    1.61
   5   3   6   46.27   15.68
   5   3   6   88.26   15.88
  -5  -3  -6   89.07   15.93
  -5  -3  -6   42.03   15.72
  -5   3  -6   85.56   16.01
   5  -3   6   75.71   14.81
   5  -3   6   82.61   15.82
   5   3   7  292.16   55.58
   5   3   7  284.90   61.44
  -5  -3  -7  263.09   61.67
  -5   3  -7  293.13   61.48
   5  -3   7  265.30   55.29
   5  -3   7  284.61   61.34
   5   3   8   -2.10    4.23
   5   3   8    0.48    2.69
  -5  -3  -8    3.77    3.31
  -5   3  -8    1.09    2.44
   5  -3   8    0.90    3.03
   5  -3   8    0.15    1.92
  -5   3  -9  121.34   12.66
   5  -3   9  113.04   12.38
   5  -3   9  115.14   12.38
   5   3   9   16.86   19.19
   5   3   9  113.18   20.26
  -5  -3  -9   30.62   20.20
   5  -3  10    3.04    2.11
   5   3  10    0.49    5.53
   5   3  10    4.80    3.94
  -5  -3 -10    0.60    4.22
   5  -3  10    4.43    3.32
   5  -3  11   50.75    7.69
  -5   3 -11   59.13   12.94
   5   4   0  191.23   27.54
   5   4   0  197.97   43.08
   5   4   0  192.25   43.10
  -5  -4   0  197.45   43.00
  -5  -4   0  185.37   43.09
  -5   4   0  197.08   43.13
  -5   4   0  191.67   43.08
   5  -4   0  208.19   38.86
   5  -4   0  210.59   43.04
   5   4   1  487.70   99.88
   5   4   1  555.82  111.84
   5   4   1  469.90  111.80
  -5  -4  -1  523.17  111.80
  -5  -4  -1  509.60  111.88
  -5   4  -1  546.70  111.92
  -5   4  -1  509.85  111.85
   5  -4   1  518.42   99.90
   5  -4   1  530.21  111.82
   5  -4   1  513.39  111.84
  -5   4  -2   91.67   11.69
   5   4   2   80.37   17.47
   5   4   2   85.79   18.99
  -5  -4  -2   85.00   18.97
  -5  -4  -2   82.23   19.06
  -5   4  -2   79.28   19.04
   5  -4   2   91.64   17.50
   5  -4   2   78.19   18.99
   5  -4   2   98.77   19.02
   5   4   3   75.29   16.54
   5   4   3   85.69   18.02
   5   4   3   87.69   17.97
  -5  -4  -3   85.78   17.95
  -5  -4  -3   72.64   17.99
  -5   4  -3   84.92   18.04
  -5   4  -3   75.02   17.95
   5  -4   3   85.41   16.59
   5  -4   3   70.18   17.92
   5  -4   3   83.85   17.91
   5  -4   4    2.45    1.45
   5   4   4    2.57    2.40
   5   4   4    3.58    1.81
   5   4   4    4.20    1.94
  -5  -4  -4    6.07    1.96
  -5  -4  -4    0.39    1.90
  -5   4  -4    6.20    2.55
  -5   4  -4    4.32    2.06
   5  -4   4    5.85    2.45
   5  -4   4    4.90    2.03
   5   4   5  179.44   45.33
   5   4   5  238.94   45.45
  -5  -4  -5  238.43   45.49
  -5  -4  -5  129.61   45.30
  -5   4  -5  238.63   45.51
   5  -4   5  228.94   41.01
   5  -4   5  224.87   45.36
   5  -4   6   65.65    9.66
   5   4   6   71.71   16.36
  -5  -4  -6   78.31   16.48
  -5   4  -6   71.74   16.49
   5  -4   6   71.72   16.26
   5   4   7    4.16    3.48
  -5  -4  -7    2.89    3.58
  -5   4  -7    6.90    3.37
   5  -4   7    5.10    3.26
   5  -4   7    5.85    2.23
   5   4   8    5.53    5.62
   5   4   8    4.15    3.88
  -5  -4  -8    3.43    4.03
  -5   4  -8    7.91    3.38
   5  -4   8    7.57    3.60
   5  -4   8    5.79    2.70
   5   4   9   -0.29    4.89
   5   4   9    0.84    3.14
  -5  -4  -9   -0.29    4.06
  -5   4  -9    2.64    2.31
   5  -4   9    0.52    2.73
   5  -4   9    1.45    2.47
   5   4  10   33.25   11.55
  -5  -4 -10    2.54   11.82
  -5   4 -10   57.09   11.29
   5  -4  10   57.27   10.98
   5  -4  10   65.42   11.03
  -5   4 -11   18.28    3.79
   5  -4  11   12.71    4.36
   5   5   0  545.64   81.16
   5   5   0  612.90  123.31
   5   5   0  499.85  123.25
  -5  -5   0  622.96  123.28
  -5  -5   0  457.53  123.36
  -5   5   0  516.86  110.21
  -5   5   0  613.66  123.44
  -5   5   0  520.94  123.37
   5  -5   0  630.19  110.12
   5  -5   0  575.91  123.33
   5  -5   0  639.86  123.32
   5   5   1   75.62   12.18
  -5  -5  -1   77.06   12.33
   5   5   1  101.87   20.08
   5   5   1   78.85   20.04
  -5  -5  -1  100.01   20.04
  -5   5  -1   84.09   18.55
  -5   5  -1  105.83   20.21
  -5   5  -1   75.52   20.09
   5  -5   1   94.30   18.46
   5  -5   1   84.97   20.10
   5  -5   1  106.30   20.05
   5  -5   2   89.58    9.33
   5   5   2   56.12   14.44
   5   5   2   76.48   15.54
   5   5   2   65.81   15.52
  -5  -5  -2   73.66   15.55
  -5  -5  -2   63.18   15.68
  -5   5  -2   61.93   14.60
  -5   5  -2   74.06   15.69
  -5   5  -2   63.85   15.66
   5  -5   2   70.91   15.62
   5  -5   2   73.21   15.56
   5   5   3  190.67   50.67
   5   5   3  297.07   56.44
   5   5   3  254.43   56.37
  -5  -5  -3  307.75   56.42
  -5  -5  -3  260.25   56.48
  -5   5  -3  218.49   50.75
  -5   5  -3  272.74   56.48
  -5   5  -3  222.99   56.41
   5  -5   3  310.82   50.77
   5  -5   3  220.41   56.37
   5  -5   3  284.63   56.36
   5  -5   4  198.59   22.96
   5   5   4  117.66   32.74
   5   5   4  190.03   36.15
   5   5   4  153.97   36.10
  -5  -5  -4  124.95   36.17
  -5   5  -4  189.04   36.22
   5  -5   4  186.64   36.09
  -5   5  -5  133.95   19.28
   5  -5   5  137.91   19.17
   5   5   5  146.61   31.40
  -5  -5  -5  151.78   31.48
   5  -5   5  138.71   28.54
   5   5   6   92.20   20.25
  -5  -5  -6   92.68   20.29
  -5   5  -6   90.98   20.18
   5  -5   6   89.43   18.61
   5  -5   6   84.61   19.93
   5   5   7   64.93   14.88
  -5  -5  -7   59.11   15.14
  -5   5  -7   67.64   14.79
   5  -5   7   61.34   13.85
   5  -5   7   66.58   14.61
   5  -5   8    8.70    3.00
   5  -5   8    7.44    2.17
   5   5   8    4.08    3.69
  -5  -5  -8    3.15    5.13
  -5   5  -8    6.22    3.44
  -5   5  -9   86.10    9.50
   5  -5   9   92.03    9.29
   5  -5   9   88.18    9.28
   5   5   9   51.38   15.33
   5   5   9   47.60   15.43
  -5  -5  -9    2.13   15.32
  -5   5 -10   33.12    7.52
   5  -5  10   24.96    7.35
   5  -5  10   24.23    6.71
   5   6   0  176.79   56.60
   5   6   0  334.15   63.21
   5   6   0  221.85   63.14
  -5  -6   0  319.61   63.18
  -5  -6   0  234.57   63.32
  -5   6   0  276.39   57.32
  -5   6   0  378.29   63.33
  -5   6   0  250.61   63.27
   5  -6   0  329.39   56.82
   5  -6   0  271.74   63.24
   5  -6   0  400.91   63.25
   5   6   1   19.88    7.75
   5   6   1   41.40    8.14
   5   6   1   27.25    8.07
  -5  -6  -1   39.83    8.12
  -5  -6  -1   32.26    8.47
  -5   6  -1   34.21    8.30
  -5   6  -1   47.82    8.43
  -5   6  -1   25.89    8.15
   5  -6   1   39.62    7.87
   5  -6   1   29.11    8.18
   5  -6   1   45.74    8.11
   5   6   2   62.65   13.93
   5   6   2   39.11   13.87
  -5  -6  -2   67.76   13.96
  -5  -6  -2   42.71   14.18
  -5   6  -2   85.28   14.35
  -5   6  -2   56.38   14.12
   5  -6   2   75.40   13.09
   5  -6   2   60.56   14.19
   5  -6   2   83.28   13.99
   5   6   3  857.69  165.24
   5   6   3  466.31  165.12
  -5  -6  -3 1005.65  165.32
  -5  -6  -3  524.56  165.29
  -5   6  -3  789.74  165.31
   5  -6   3  925.02  147.38
   5  -6   3  805.02  165.18
   5  -6   4  681.49   96.87
   5   6   4  724.54  146.78
  -5  -6  -4  690.48  146.81
  -5   6  -4  632.56  146.81
   5  -6   4  657.92  146.66
   5  -6   5  680.18   95.10
   5   6   5  685.51  144.13
  -5  -6  -5  671.95  144.22
  -5   6  -5  622.76  144.09
   5  -6   5  665.59  143.98
   5   6   6  225.88   52.94
  -5  -6  -6  252.92   53.04
  -5   6  -6  230.63   52.82
   5  -6   6  249.75   47.58
   5  -6   6  246.75   52.70
   5  -6   7   11.08    2.87
   5   6   7    9.24    4.44
  -5  -6  -7    6.41    5.82
  -5   6  -7    9.78    3.99
   5  -6   7   11.37    3.47
   5   6   8    9.98    5.50
  -5  -6  -8    3.39    8.25
  -5   6  -8   17.52    4.93
   5  -6   8   16.13    5.06
   5  -6   8   18.47    4.35
   5  -6   9   32.80    4.49
  -5   6  -9   35.74    8.39
   5  -6   9   32.27    8.03
  -5   6 -10   25.62    6.58
   5  -6  10   19.47    5.85
   5   7   0    0.39    1.87
  -5  -7   0    1.12    1.63
  -5   7   0    0.92    2.67
  -5   7   0   -0.11    2.30
   5  -7   0    0.43    1.68
   5  -7   0    0.84    2.05
   5  -7   0   -0.34    1.92
   5   7   1  359.64   78.35
  -5  -7  -1  386.98   78.35
  -5   7  -1  342.09   78.47
   5  -7   1  346.54   70.25
   5  -7   1  360.02   78.31
   5   7   2   92.88   19.53
  -5  -7  -2   80.84   19.44
  -5   7  -2   92.64   19.76
   5  -7   2   86.42   17.98
   5  -7   2   84.37   19.40
   5   7   3  112.80   24.61
  -5  -7  -3  120.73   24.79
  -5   7  -3   96.59   24.62
   5  -7   3  112.49   22.51
   5  -7   3  109.39   24.47
   5   7   4  395.91   87.64
  -5  -7  -4  438.21   87.71
  -5   7  -4  371.47   87.75
   5  -7   4  411.65   78.37
   5  -7   4  392.42   87.47
   5  -7   5   33.08    4.42
  -5  -7  -5   22.00    8.15
  -5   7  -5   29.77    7.82
   5  -7   5   33.18    7.37
   5  -7   6    7.85    2.80
   5   7   6    1.99    3.99
  -5  -7  -6    2.79    5.86
  -5   7  -6    6.62    3.09
   5  -7   6    3.83    2.43
  -5   7  -7   32.70    5.09
   5  -7   7   30.43    7.55
   5  -7   7   31.99    7.63
  -5   7  -8   23.79    6.00
   5  -7   8   23.33    5.99
   5  -7   8   21.40    5.76
  -5   7  -9   23.29    6.75
   5  -7   9   23.20    6.23
   5   8   0   16.40    4.20
  -5  -8   0   10.42    3.53
  -5   8   0    8.14    4.32
   5  -8   0    9.70    3.72
   5  -8   0    9.38    3.59
   5   8   1    5.13    3.59
  -5  -8  -1    5.14    3.37
   5  -8   1    5.28    2.66
   5  -8   1    3.90    2.79
   5   8   2   12.71    3.78
  -5  -8  -2    8.05    4.25
  -5   8  -2   10.32    4.13
   5  -8   2   10.37    3.62
   5  -8   2   11.85    3.51
   5   8   3    2.38    3.58
  -5  -8  -3    6.21    4.16
  -5   8  -3    2.85    3.30
   5  -8   3    3.32    2.57
   5  -8   3    5.74    2.52
   5   8   4    2.46    4.37
  -5  -8  -4    0.25    4.04
  -5   8  -4    0.60    3.25
   5  -8   4    1.50    2.24
   5  -8   4    0.89    1.89
   5  -8   5   98.36   11.76
   5   8   5   53.82   19.75
  -5   8  -5   80.24   19.35
   5  -8   5   98.67   19.11
  -5   8  -6   84.46   18.89
   5  -8   6   78.37   17.26
   5  -8   6   85.09   18.58
   5  -8   7    5.43    2.82
  -5   8  -7    7.30    3.74
   5  -8   7    4.43    2.76
   5   9   0  222.29   28.05
  -5  -9   0    0.07   27.59
  -5   9   0  108.80   28.27
   5  -9   0  178.84   25.50
   5  -9   0  133.32   27.93
  -5  -9  -1    0.76    5.89
   5  -9   1    0.55    5.65
   5   9   2   43.80    8.05
  -5  -9  -2    0.41    7.06
  -5   9  -2   33.53    6.88
   5  -9   2   42.43    6.34
   5  -9   2    0.15    5.76
   5   9   3    9.40    4.91
  -5   9  -3   10.02    4.33
   5  -9   3   17.07    3.87
   5  -9   3    0.33    2.86
  -5   9  -4    3.70    3.86
   5  -9   4    7.10    3.21
   5  -9   4    0.92    2.30
  -5   9  -5   -1.18    3.70
   5  -9   5    2.23    2.86
   5  -9   5    0.01    2.10
   5  -9   6    9.61    4.44
  -5 -10   0   -2.51    3.68
   5 -10   0   -1.27    3.03
   5 -10   2   -0.84    2.80
   5 -10   3   18.91    5.86
   5 -10   4    6.61    4.03
   6   0   0  180.03   26.86
  -6   0   0  143.79   26.89
   6   0   0  237.79   43.98
  -6   0   0  227.34   43.96
   6   0   1    1.76    1.13
   6   0   1    1.22    1.26
  -6   0  -1    1.09    1.47
  -6   0  -1    1.92    1.53
   6   0   2  566.65  126.32
   6   0   2  604.10  126.40
  -6   0  -2  576.35  126.50
  -6   0  -2  588.63  126.38
   6   0   3    0.55    1.42
  -6   0  -3    0.63    1.48
   6   0   3    0.70    1.61
   6   0   3    0.47    1.23
  -6   0  -3    0.28    1.46
   6   0   4   38.41    4.24
   6   0   4   29.28    4.92
   6   0   4   43.10    8.19
  -6   0  -4   37.14    8.21
  -6   0  -4   27.02    8.13
   6   0   5    3.85    2.63
   6   0   5    3.22    1.78
   6   0   5    3.73    1.83
  -6   0  -5    5.06    2.16
  -6   0  -5    1.32    2.02
   6   0   6   85.63   18.12
   6   0   6   85.56   19.34
  -6   0  -6   88.91   19.47
   6   0   7    3.59    3.73
   6   0   7    3.93    2.85
  -6   0  -7    4.89    3.44
   6   0   8   48.81   11.17
   6   0   8   46.23   11.03
  -6   0  -8   46.26   11.38
   6   0   9    0.68    4.48
   6   0   9   -1.02    2.69
  -6   0  -9   -0.39    3.15
   6   0  10   18.05    5.12
   6   0  10   19.73    6.14
  -6   0 -10   21.46    6.34
   6   0  11    1.31    3.34
  -6   0 -11   -0.28    4.31
   6   1   0  583.95  132.83
   6   1   0  637.97  132.87
  -6  -1   0  617.23  132.84
  -6  -1   0  590.38  132.90
  -6   1   0  614.94  132.86
  -6   1   0  649.65  132.88
   6  -1   0  583.89  118.51
   6  -1   0  614.29  132.81
   6  -1   0  629.16  132.87
   6   1   1  824.06  182.16
   6   1   1  881.95  182.22
  -6  -1  -1  893.60  182.21
  -6  -1  -1  800.55  182.20
  -6   1  -1  805.84  182.24
  -6   1  -1  850.09  182.25
   6  -1   1  863.57  162.36
   6  -1   1  803.18  182.18
   6  -1   1  862.90  182.24
   6   1   2  574.40   71.26
  -6  -1  -2  534.98   71.23
   6   1   2  511.47  116.12
  -6  -1  -2  522.84  116.16
  -6   1  -2  560.66  116.21
  -6   1  -2  526.50  116.17
   6  -1   2  561.24  104.03
   6  -1   2  507.81  116.13
   6  -1   2  555.47  116.17
   6   1   3  246.51   59.43
   6   1   3  293.56   59.53
  -6  -1  -3  309.25   59.56
  -6  -1  -3  251.93   59.49
  -6   1  -3  283.45   59.55
  -6   1  -3  251.30   59.50
   6  -1   3  292.88   53.54
   6  -1   3  248.21   59.47
   6  -1   3  304.14   59.52
   6  -1   4    1.56    1.96
   6  -1   4    1.46    1.24
   6   1   4    1.54    1.41
   6   1   4    2.93    1.84
  -6  -1  -4    2.37    1.90
  -6  -1  -4    1.35    1.59
  -6   1  -4    2.60    1.96
  -6   1  -4    0.28    1.74
   6  -1   4    0.84    1.55
   6   1   5  224.84   22.90
  -6  -1  -5  193.54   22.91
   6  -1   5  152.08   22.76
   6   1   5  212.72   33.84
   6   1   5  143.24   37.10
  -6  -1  -5  136.38   37.15
  -6   1  -5  212.60   37.30
  -6   1  -5  157.17   37.28
   6  -1   5  225.98   37.24
   6   1   6  224.72   45.47
   6   1   6  217.83   50.13
  -6  -1  -6  220.51   50.20
  -6   1  -6  253.21   50.27
   6  -1   6  202.06   45.34
   6  -1   6  252.17   50.15
   6   1   7   -0.44    3.29
   6   1   7   -0.44    2.10
  -6  -1  -7   -0.03    2.93
  -6   1  -7    2.76    3.14
   6  -1   7    0.52    3.47
   6  -1   7    0.83    2.26
   6   1   8    1.98    3.70
   6   1   8    3.33    2.77
  -6  -1  -8    3.15    3.52
  -6   1  -8    1.30    3.12
   6  -1   8    2.59    4.10
   6  -1   8    4.05    2.73
   6   1   9   86.60   19.97
   6   1   9   90.54   20.86
  -6  -1  -9   81.21   21.01
  -6   1  -9  100.50   21.11
   6  -1   9   99.69   19.98
   6  -1   9   96.39   20.85
   6   1  10    1.16    5.46
   6   1  10    0.59    3.58
  -6  -1 -10    0.42    4.01
  -6   1 -10    0.21    3.42
   6  -1  10    2.14    5.02
   6  -1  10    1.38    2.28
  -6   1 -11    0.68    2.91
   6  -1  11    1.06    3.52
   6   2   0  162.13   27.64
  -6  -2   0  189.82   27.62
   6   2   0  204.87   45.12
  -6  -2   0  214.80   45.20
  -6   2   0  215.07   45.21
  -6   2   0  213.28   45.19
   6  -2   0  255.81   40.81
   6  -2   0  223.32   45.12
   6  -2   0  176.34   45.19
   6   2   1   18.25    2.50
   6   2   1   11.56    3.82
  -6  -2  -1   15.22    3.95
  -6  -2  -1   11.18    3.95
  -6   2  -1   17.61    4.11
  -6   2  -1   15.96    4.00
   6  -2   1   19.82    4.33
   6  -2   1   13.99    3.87
   6  -2   1   18.46    4.06
   6  -2   2   82.19   11.87
   6  -2   2   86.57   11.91
   6   2   2   85.01   19.41
   6   2   2   91.45   19.48
  -6  -2  -2   87.89   19.49
  -6  -2  -2   81.97   19.48
  -6   2  -2   94.57   19.55
  -6   2  -2   78.35   19.57
   6  -2   2  103.43   18.03
  -6  -2  -3   96.90   16.34
  -6   2  -3  113.93   16.41
   6  -2   3  121.16   16.41
   6  -2   3  118.13   16.43
   6   2   3  103.11   26.71
   6   2   3  134.13   26.82
  -6  -2  -3  126.01   26.82
  -6   2  -3  141.48   26.91
   6  -2   3  148.24   24.60
   6   2   4   26.89    4.38
  -6   2  -4   37.12    4.70
   6  -2   4   39.13    4.55
   6   2   4   42.56    7.37
  -6  -2  -4   34.53    7.36
  -6  -2  -4   22.37    7.19
  -6   2  -4   23.14    7.25
   6  -2   4   33.07    7.22
   6  -2   4   23.72    7.19
   6   2   5  109.84   31.54
   6   2   5  194.75   31.73
  -6  -2  -5  182.63   31.80
  -6  -2  -5   94.64   31.55
  -6   2  -5  184.46   31.80
  -6   2  -5  105.09   31.65
   6  -2   5  174.46   28.90
   6  -2   5  110.24   31.62
   6  -2   5  179.99   31.68
   6   2   6    8.18    1.67
   6  -2   6   10.81    3.09
   6   2   6    6.61    3.03
  -6  -2  -6    9.20    3.36
  -6   2  -6   11.58    4.10
   6  -2   6   12.18    3.42
   6   2   7  138.06   27.81
   6   2   7  134.08   30.09
  -6  -2  -7  133.86   30.15
  -6   2  -7  134.60   30.15
   6  -2   7  142.02   27.62
   6  -2   7  133.59   29.99
  -6   2  -8   68.01    9.88
   6   2   8   69.16   15.37
   6   2   8   69.91   15.80
  -6  -2  -8   69.24   16.09
   6  -2   8   68.06   15.09
   6  -2   8   69.14   15.73
   6   2   9    9.63    6.18
   6   2   9   12.14    4.25
  -6  -2  -9   10.82    5.22
  -6   2  -9   10.29    4.57
   6  -2   9   14.59    5.10
   6  -2   9    8.61    3.92
  -6   2 -10   28.15    4.41
   6  -2  10   25.01    3.75
   6   2  10   24.83    8.69
   6   2  10   24.32    6.53
  -6  -2 -10   -0.80    6.41
   6  -2  10   28.60    6.97
  -6   2 -11   34.36    9.17
   6  -2  11   36.20    9.01
   6  -3   0   63.46    7.64
   6   3   0   65.17   13.36
   6   3   0   59.57   13.28
  -6  -3   0   59.11   13.29
  -6  -3   0   52.42   13.39
  -6   3   0   63.66   13.37
  -6   3   0   52.57   13.36
   6  -3   0   50.19   13.26
   6  -3   0   69.00   13.30
   6  -3   1  235.65   36.09
   6  -3   1  273.82   36.12
   6   3   1  273.35   58.92
   6   3   1  272.11   58.94
  -6  -3  -1  284.49   58.93
  -6  -3  -1  257.07   59.00
  -6   3  -1  288.80   59.03
  -6   3  -1  250.97   58.97
   6  -3   1  296.38   53.01
   6  -3   2  162.37   24.17
   6   3   2  162.22   37.94
   6   3   2  204.20   38.05
  -6  -3  -2  200.99   38.03
  -6  -3  -2  167.19   38.02
  -6   3  -2  191.20   38.11
  -6   3  -2  132.77   38.04
   6  -3   2  147.66   38.00
   6  -3   2  193.61   38.06
   6  -3   3   50.82    7.99
   6   3   3   46.42   12.92
   6   3   3   67.23   13.06
  -6  -3  -3   65.13   13.07
  -6  -3  -3   43.63   13.00
  -6   3  -3   67.17   13.18
  -6   3  -3   50.06   13.12
   6  -3   3   64.42   12.32
   6  -3   3   68.99   13.06
  -6  -3  -4   38.31    7.53
   6  -3   4   65.80    7.13
   6   3   4   42.64   12.21
   6   3   4   61.99   12.30
  -6  -3  -4   65.32   12.36
  -6   3  -4   68.99   12.47
  -6   3  -4   42.17   12.33
   6  -3   4   43.28   12.28
   6  -3   4   66.51   12.32
   6   3   5  192.63   62.16
   6   3   5  361.23   62.35
  -6  -3  -5  351.43   62.45
  -6  -3  -5  150.19   62.15
  -6   3  -5  370.04   62.46
   6  -3   5  317.68   56.04
   6  -3   5  377.16   62.35
   6   3   6   69.29   16.41
  -6  -3  -6   68.50   16.45
  -6   3  -6   71.38   16.62
   6  -3   6   76.97   15.50
   6  -3   6   77.62   16.45
   6   3   7  126.11   25.93
   6   3   7  129.34   27.87
  -6  -3  -7  125.53   27.85
  -6   3  -7  126.82   27.88
   6  -3   7  117.97   25.51
   6  -3   7  123.67   27.65
  -6   3  -8    3.47    2.88
   6   3   8    5.49    4.36
   6   3   8    3.20    3.26
  -6  -3  -8    1.77    3.76
   6  -3   8    4.22    3.65
   6  -3   8    4.19    2.94
  -6   3  -9   82.37    8.53
   6   3   9    5.15   13.33
   6   3   9   76.99   13.52
  -6  -3  -9    0.56   13.53
   6  -3   9   73.24   12.94
   6  -3   9   72.71   13.08
   6   3  10    4.05    4.20
  -6  -3 -10    2.96    4.80
  -6   3 -10    8.67    3.67
   6  -3  10    7.14    4.40
   6  -3  10    8.19    3.33
   6   4   0  373.91   55.45
  -6  -4   0  509.99   55.50
   6   4   0  364.54   80.92
   6   4   0  471.16   90.48
  -6  -4   0  406.86   90.50
  -6   4   0  439.32   90.57
  -6   4   0  276.24   90.44
   6  -4   0  479.38   80.96
   6  -4   0  378.35   90.41
   6  -4   0  485.53   90.49
   6   4   1   95.13   13.21
   6   4   1  107.78   21.59
   6   4   1   94.19   21.56
  -6  -4  -1  105.83   21.55
  -6  -4  -1   92.90   21.65
  -6   4  -1  100.97   21.68
  -6   4  -1   71.05   21.60
   6  -4   1  116.06   20.12
   6  -4   1   84.65   21.57
   6  -4   1  108.67   21.57
  -6  -4  -2  136.15   22.18
   6   4   2  133.12   32.70
   6   4   2  178.27   36.17
  -6  -4  -2  174.70   36.14
  -6   4  -2  186.16   36.29
  -6   4  -2  145.29   36.33
   6  -4   2  185.42   32.78
   6  -4   2  139.44   36.16
   6  -4   2  192.26   36.16
   6   4   3  195.60   32.65
  -6  -4  -3  165.67   31.14
   6   4   3  230.34   50.82
   6   4   3  256.60   50.86
  -6  -4  -3  260.84   50.85
  -6   4  -3  272.88   51.00
  -6   4  -3  185.77   50.83
   6  -4   3  263.34   45.87
   6  -4   3  190.31   50.80
   6  -4   3  290.93   50.88
  -6   4  -4   22.97    3.40
   6  -4   4   23.80    3.22
   6   4   4   13.01    4.86
   6   4   4   26.75    5.05
  -6  -4  -4   24.30    5.06
  -6  -4  -4    9.64    4.96
   6  -4   4   19.84    5.13
   6   4   5 1613.05  375.39
  -6  -4  -5 1636.44  375.43
  -6   4  -5 1761.65  375.46
   6  -4   5 1834.86  333.98
   6  -4   5 1815.57  375.33
   6  -4   6  248.97   35.91
   6   4   6  246.14   55.87
  -6  -4  -6  264.12   55.90
  -6   4  -6  258.20   55.86
   6  -4   6  256.75   55.69
  -6   4  -7  134.55   18.95
   6  -4   7  135.74   18.81
   6   4   7  148.78   30.85
  -6  -4  -7  139.89   30.94
   6  -4   7  133.26   28.08
   6   4   8   30.09    8.96
   6   4   8   32.68    7.75
  -6  -4  -8   -2.27    7.65
  -6   4  -8   41.29    7.62
   6  -4   8   32.43    7.53
   6  -4   8   30.00    7.02
   6  -4   9    3.88    2.15
   6   4   9    3.28    5.63
   6   4   9    2.65    3.89
  -6  -4  -9   -0.83    5.55
  -6   4  -9    5.69    3.37
   6  -4   9    4.76    3.81
  -6   4 -10   20.72    6.69
   6  -4  10   21.11    7.11
   6  -4  10   26.44    6.24
   6   5   0  175.10   57.12
   6   5   0  344.26   63.64
   6   5   0  264.64   63.58
  -6  -5   0  359.12   63.59
  -6  -5   0  232.37   63.66
  -6   5   0  355.21   63.77
  -6   5   0  232.75   63.65
   6  -5   0  348.57   57.22
   6  -5   0  248.98   63.56
   6  -5   0  348.87   63.62
   6   5   1   96.88   16.25
   6  -5   1  171.33   16.68
   6   5   1   74.58   24.18
   6   5   1  151.72   26.61
  -6  -5  -1  136.87   26.59
  -6  -5  -1   88.87   26.62
  -6   5  -1  158.71   26.75
  -6   5  -1   85.20   26.60
   6  -5   1   84.28   26.54
   6  -5   1  167.82   26.62
   6  -5   2   38.75    3.40
   6   5   2   14.53    6.15
   6   5   2   28.29    6.27
   6   5   2   20.61    6.26
  -6  -5  -2   29.45    6.23
  -6  -5  -2   15.65    6.43
  -6   5  -2   38.76    6.55
  -6   5  -2   18.69    6.36
   6  -5   2   21.41    6.39
   6  -5   2   35.25    6.28
   6   5   3   34.89    7.14
   6   5   3   17.47    7.10
  -6  -5  -3   34.86    7.26
  -6  -5  -3   13.37    7.38
  -6   5  -3   38.91    7.38
   6  -5   3   31.91    7.09
   6  -5   3   38.76    7.12
   6   5   4   43.70   10.86
  -6  -5  -4   42.35   10.89
  -6   5  -4   47.85   11.27
   6  -5   4   48.18   10.47
   6  -5   4   52.55   10.94
   6   5   5  423.78   86.75
  -6  -5  -5  405.14   86.76
  -6   5  -5  389.22   86.74
   6  -5   5  376.97   77.69
   6  -5   5  397.38   86.61
   6   5   6  117.89   26.64
  -6  -5  -6  120.88   26.73
  -6   5  -6  119.57   26.60
   6  -5   6  121.97   24.37
   6  -5   6  116.01   26.38
  -6   5  -7   93.94   10.91
   6  -5   7   82.28   10.57
   6   5   7   95.88   17.80
  -6  -5  -7    0.48   17.48
   6  -5   7   94.60   16.30
   6  -5   8   30.89    4.30
   6  -5   8   39.05    4.74
   6   5   8   31.55    9.45
   6   5   8   28.37    8.03
  -6  -5  -8    1.30    8.55
  -6   5  -8   37.99    7.57
   6  -5   9    4.13    3.23
  -6   5  -9    5.34    3.59
   6  -5   9    5.41    3.00
  -6   5 -10    1.58    3.75
   6  -5  10    2.35    2.12
   6   6   0  140.83   30.72
  -6  -6   0  163.47   30.75
  -6   6   0  181.91   31.02
  -6   6   0   83.43   30.74
   6  -6   0  152.52   28.04
   6  -6   0   82.44   30.68
   6  -6   0  184.03   30.85
   6  -6   1   65.88    6.83
   6   6   1   50.58   11.77
  -6  -6  -1   45.21   11.77
  -6   6  -1   74.94   12.25
  -6   6  -1   26.00   11.94
   6  -6   1   23.03   11.80
   6  -6   1   74.99   12.00
   6   6   2   10.08    3.98
  -6  -6  -2   14.21    4.13
  -6   6  -2   15.82    4.43
   6  -6   2   18.75    4.63
   6  -6   2   15.93    4.12
   6   6   3   24.28    6.27
  -6  -6  -3   27.69    6.78
  -6   6  -3   22.38    6.44
   6  -6   3   24.43    6.40
   6  -6   3   23.76    6.06
  -6   6  -4    9.13    2.99
   6   6   4   14.19    4.32
  -6  -6  -4   12.91    4.34
   6  -6   4   11.83    4.16
   6  -6   4    8.48    3.38
   6   6   5    0.34    3.79
  -6  -6  -5    1.34    4.19
  -6   6  -5    0.09    2.94
   6  -6   5    1.02    2.83
   6  -6   5    0.95    2.07
  -6   6  -6    5.45    2.47
   6  -6   6    6.55    3.01
   6   6   6    3.42    4.55
  -6  -6  -6   -1.62    4.44
   6  -6   6    8.49    2.87
   6  -6   7  101.92   11.35
   6   6   7   81.85   19.24
  -6  -6  -7   -1.21   18.59
  -6   6  -7   92.25   18.47
   6  -6   7  101.79   18.28
   6   6   8   44.48   13.67
  -6   6  -8   53.22   12.48
   6  -6   8   54.81   11.90
   6  -6   8   54.33   12.24
   6  -6   9    1.14    3.83
  -6   6  -9   -2.19    3.70
   6  -6   9   -0.10    1.98
   6   7   0  516.05  111.60
  -6  -7   0  538.08  111.54
  -6   7   0  484.18  111.77
   6  -7   0  534.88   99.79
   6  -7   0  487.06  111.58
   6   7   1   95.43   18.61
  -6  -7  -1   90.13   18.53
  -6   7  -1   70.08   18.65
   6  -7   1   76.72   17.11
   6  -7   1   76.35   18.48
   6   7   2  944.23  189.27
  -6  -7  -2  950.38  189.33
  -6   7  -2  786.43  189.29
   6  -7   2  849.47  168.67
   6  -7   2  843.23  189.18
   6   7   3    8.32    4.54
  -6  -7  -3    6.19    3.93
  -6   7  -3    8.06    3.95
   6  -7   3    6.54    3.85
   6  -7   3   10.43    3.33
   6  -7   4   30.29    4.39
   6   7   4   32.19    7.99
  -6  -7  -4   34.96    8.64
  -6   7  -4   23.16    7.64
   6  -7   4   27.09    7.34
   6   7   5   19.98    6.34
  -6  -7  -5   -0.98    5.59
  -6   7  -5   17.43    5.33
   6  -7   5   24.26    5.46
   6  -7   5   19.41    4.89
   6  -7   6   11.55    2.89
   6   7   6    8.85    5.42
  -6  -7  -6   -3.57    6.55
  -6   7  -6   10.54    3.68
   6  -7   6   11.44    3.38
  -6   7  -7   99.67   22.73
   6  -7   7  113.17   20.90
   6  -7   7   91.42   22.42
  -6   7  -8   24.04    4.48
   6  -7   8   19.75    3.60
   6  -7   8   23.13    6.45
   6   8   0   81.15   13.84
  -6  -8   0   74.81   13.83
  -6   8   0   38.30   13.79
   6  -8   0   55.10   12.69
   6  -8   0   47.88   13.66
   6   8   1    2.08    3.54
  -6  -8  -1   -0.25    3.31
   6  -8   1    0.09    2.16
   6  -8   1    1.64    2.75
   6   8   2    8.81    4.45
  -6  -8  -2    7.90    4.51
  -6   8  -2    4.05    4.79
   6  -8   2    4.74    2.84
   6  -8   2    4.38    2.51
   6  -8   3    1.29    1.90
   6   8   3    3.93    4.88
  -6  -8  -3    0.20    3.95
  -6   8  -3    1.74    3.95
   6  -8   3    0.72    2.11
   6   8   4   13.49    6.11
  -6  -8  -4   -2.50    5.48
  -6   8  -4   13.81    4.65
   6  -8   4   13.20    3.39
   6  -8   4    0.31    2.81
   6   8   5    3.16    5.26
  -6  -8  -5    0.10    6.47
  -6   8  -5   10.69    4.31
   6  -8   5    5.77    2.84
   6  -8   5    1.53    2.33
  -6   8  -6   34.01    6.89
   6  -8   6   40.50    6.63
   6  -8   6    1.33    5.72
   6  -8   7    3.13    2.88
   6   9   0   34.24    5.51
  -6  -9   0    1.43    4.95
  -6   9   0    8.82    6.05
   6  -9   0   26.04    4.95
   6  -9   0    7.20    4.99
   6   9   1    3.22    4.32
  -6  -9  -1    1.14    3.62
  -6   9  -1    0.93    4.79
   6  -9   1    2.37    2.70
   6  -9   1    0.88    2.49
   6   9   2    6.63    6.31
  -6  -9  -2   -2.03    5.27
  -6   9  -2    4.14    4.85
   6  -9   2    3.53    2.90
   6  -9   2    0.43    2.34
   6   9   3   15.50    5.61
  -6  -9  -3    1.49    7.57
  -6   9  -3   11.54    4.94
   6  -9   3   24.64    3.98
   6  -9   3   -0.31    3.38
  -6   9  -4    4.57    4.92
   6  -9   4    4.70    2.83
   6  -9   4    2.13    2.61
   6  -9   5    2.98    3.65
   6 -10   0    2.12    2.81
   6 -10   1   -0.13    2.71
   6 -10   2    1.05    3.68
   7   0   0  535.33  119.04
   7   0   0  571.05  119.10
  -7   0   0  567.04  119.10
  -7   0   0  527.13  119.10
   7   0   1    1.41    1.31
   7   0   1    1.66    1.62
  -7   0  -1    1.87    1.65
  -7   0  -1    2.23    1.55
   7   0   2  281.51   36.21
  -7   0  -2  272.13   36.22
   7   0   2  267.18   58.91
  -7   0  -2  267.55   58.96
   7   0   3    0.16    1.63
   7   0   3    1.28    1.32
   7   0   3    0.98    1.80
  -7   0  -3    1.60    1.93
  -7   0  -3    0.53    1.61
   7   0   4 3712.23  450.39
   7   0   4 2516.62  675.60
   7   0   4 3788.25  675.64
  -7   0  -4 3603.83  675.68
  -7   0  -4 2339.50  675.54
   7   0   5    0.72    2.44
   7   0   5    0.88    2.58
  -7   0  -5   -0.54    2.80
   7   0   6 2301.51  442.39
   7   0   6 2289.75  497.18
  -7   0  -6 2310.61  497.25
   7   0   7    0.26    3.72
   7   0   7    0.44    2.70
  -7   0  -7   -1.38    3.36
   7   0   8   60.64   14.32
   7   0   8   61.93   14.71
  -7   0  -8   69.00   15.12
   7   0   9    3.62    4.93
   7   0   9   -0.08    3.04
  -7   0  -9    0.95    3.51
   7   0  10  157.61   25.38
   7   0  10  182.93   26.38
  -7   0 -10   -1.10   26.01
  -7   1   0   27.87    4.55
   7  -1   0   32.77    3.78
   7   1   0   28.34    7.33
   7   1   0   38.36    7.46
  -7  -1   0   38.15    7.44
  -7  -1   0   31.08    7.44
  -7   1   0   27.09    7.41
   7  -1   0   30.14    7.34
   7  -1   0   33.08    7.47
   7   1   1   14.12    2.57
  -7  -1  -1   15.10    2.67
   7   1   1   13.49    4.10
  -7  -1  -1   13.89    4.27
  -7   1  -1   21.25    4.30
  -7   1  -1   15.71    4.21
   7  -1   1   19.81    4.38
   7  -1   1   14.24    4.06
   7  -1   1   20.79    4.19
   7   1   2  178.69   28.05
   7   1   2  238.31   45.94
  -7  -1  -2  232.42   45.94
  -7  -1  -2  180.17   45.87
  -7   1  -2  231.39   45.97
  -7   1  -2  188.81   45.89
   7  -1   2  233.69   41.45
   7  -1   2  188.52   45.83
   7  -1   2  233.86   45.91
  -7  -1  -3   69.35    8.93
  -7   1  -3   74.57    8.94
   7   1   3   54.01   14.28
   7   1   3   77.70   14.43
  -7  -1  -3   52.91   14.32
  -7   1  -3   56.05   14.41
   7  -1   3   73.06   13.60
   7  -1   3   51.74   14.31
   7  -1   3   82.05   14.49
   7   1   4  389.35   64.84
   7   1   4  226.29   72.01
   7   1   4  415.91   72.18
  -7  -1  -4  414.84   72.23
  -7  -1  -4  236.04   72.04
  -7   1  -4  429.35   72.27
  -7   1  -4  244.75   72.10
   7  -1   4  454.48   65.01
   7  -1   4  230.81   72.07
   7  -1   4  411.87   72.18
   7   1   5 1289.03  178.53
   7   1   5 1348.58  269.16
  -7  -1  -5 1309.30  269.19
  -7   1  -5 1513.98  269.24
   7  -1   5 1503.64  269.18
   7   1   6   88.58   12.11
   7  -1   6   94.26   12.26
   7   1   6   84.33   20.21
  -7  -1  -6   87.26   20.27
  -7   1  -6   92.87   20.33
   7  -1   6   92.94   20.12
   7   1   7    8.29    3.29
   7   1   7    6.94    3.05
  -7  -1  -7    6.51    3.81
  -7   1  -7    6.00    4.01
   7  -1   7    7.04    4.67
   7  -1   7    6.11    3.20
   7   1   8   26.26    7.87
   7   1   8   28.27    7.24
  -7  -1  -8   30.63    7.69
  -7   1  -8   28.64    7.54
   7  -1   8   23.43    7.97
   7  -1   8   27.21    7.08
  -7  -1  -9  114.69   16.18
  -7   1  -9  108.66   15.91
   7   1   9  106.34   24.41
   7   1   9  119.26   25.61
   7  -1   9  117.39   24.19
   7  -1   9  114.66   25.55
  -7   1 -10   48.81    7.05
   7  -1  10   52.83    6.70
   7   1  10   52.42   10.65
  -7  -1 -10    0.15   10.48
   7  -1  10   55.30   11.64
   7   2   0  187.24   43.73
   7   2   0  220.74   43.78
  -7  -2   0  230.97   43.78
  -7  -2   0  190.51   43.83
  -7   2   0  187.54   43.83
  -7   2   0  185.90   43.77
   7  -2   0  223.97   39.64
   7  -2   0  178.26   43.70
   7  -2   0  207.75   43.81
  -7  -2  -1  116.50   19.18
  -7   2  -1  132.41   19.22
   7  -2   1  159.67   19.73
   7  -2   1  129.66   19.17
   7   2   1  108.70   31.32
   7   2   1  164.91   31.46
  -7  -2  -1  150.28   31.43
  -7   2  -1  164.50   31.48
   7  -2   1  166.42   31.42
   7   2   2  282.05   33.44
  -7  -2  -2  287.26   33.45
   7   2   2  204.22   54.40
  -7  -2  -2  216.94   54.46
  -7   2  -2  285.60   54.55
  -7   2  -2  211.57   54.48
   7  -2   2  296.97   49.25
   7  -2   2  222.54   54.43
   7  -2   2  294.50   54.51
   7   2   3  312.59   37.82
  -7  -2  -3  335.90   37.81
   7   2   3  254.85   61.40
  -7  -2  -3  230.16   61.42
  -7   2  -3  356.61   61.61
  -7   2  -3  240.65   61.46
   7  -2   3  294.42   55.38
   7  -2   3  245.27   61.43
   7  -2   3  337.40   61.52
   7   2   4  550.80  192.29
   7   2   4 1120.43  192.52
  -7  -2  -4 1110.30  192.53
  -7  -2  -4  492.60  192.40
  -7   2  -4 1053.30  192.60
   7  -2   4 1109.43  171.68
   7  -2   4 1038.19  192.52
   7   2   5  192.85   41.30
  -7  -2  -5  183.37   41.37
  -7   2  -5  193.88   41.43
   7  -2   5  188.58   37.59
   7  -2   5  183.60   41.28
  -7   2  -6  132.14   18.94
   7  -2   6  133.24   18.83
   7   2   6  146.37   28.19
   7   2   6  137.40   30.68
  -7  -2  -6  140.84   30.74
   7  -2   6  139.74   28.24
  -7  -2  -7   26.67    4.43
   7   2   7   24.74    6.79
   7   2   7   20.17    6.00
  -7   2  -7   21.54    6.47
   7  -2   7   22.52    6.90
   7  -2   7   20.83    5.90
   7   2   8   52.04   12.89
   7   2   8   55.59   12.61
  -7  -2  -8   54.46   12.95
  -7   2  -8   50.67   12.74
   7  -2   8   49.82   12.44
   7  -2   8   55.39   12.50
   7  -2   9   13.01    4.31
   7   2   9    7.74    6.18
   7   2   9   12.07    4.49
  -7  -2  -9    1.41    5.46
  -7   2  -9   11.82    4.86
   7  -2   9   13.72    4.12
  -7   2 -10  184.93   36.56
   7  -2  10  143.39   33.60
   7  -2  10  161.82   36.23
  -7  -3   0  195.18   33.55
   7   3   0  265.92   54.70
   7   3   0  210.31   54.68
  -7  -3   0  269.20   54.68
  -7   3   0  281.63   54.80
  -7   3   0  232.98   54.72
   7  -3   0  278.40   49.31
   7  -3   0  217.86   54.64
   7  -3   0  304.97   54.75
  -7  -3  -1   12.15    2.98
   7   3   1   13.27    4.34
   7   3   1   17.07    4.31
  -7  -3  -1   19.85    4.32
  -7   3  -1   19.71    4.52
  -7   3  -1   12.72    4.38
   7  -3   1   20.86    4.60
   7  -3   1   14.17    4.26
   7  -3   1   21.00    4.36
   7   3   2   44.37   12.98
   7   3   2   73.60   13.08
  -7  -3  -2   74.04   13.11
  -7  -3  -2   41.57   13.03
  -7   3  -2   67.28   13.31
  -7   3  -2   46.94   13.08
   7  -3   2   66.81   12.39
   7  -3   2   46.58   12.99
   7  -3   2   66.26   13.09
  -7   3  -3  291.88   31.27
   7   3   3  143.89   50.51
   7   3   3  318.69   50.72
  -7  -3  -3  308.86   50.71
  -7  -3  -3  121.60   50.56
  -7   3  -3  194.61   50.64
   7  -3   3  293.05   45.76
   7  -3   3  186.47   50.60
   7  -3   3  312.60   50.74
   7  -3   4  238.16   29.95
   7   3   4  196.98   46.62
  -7  -3  -4  204.25   46.65
  -7   3  -4  218.43   46.81
   7  -3   4  218.15   46.65
   7   3   5  893.11  204.89
  -7  -3  -5  971.13  204.96
  -7   3  -5  964.36  205.06
   7  -3   5  968.57  182.68
   7  -3   5  944.77  204.92
   7   3   6   31.50    7.69
  -7  -3  -6   29.51    7.87
  -7   3  -6   30.55    8.06
   7  -3   6   33.89    7.99
   7  -3   6   28.42    7.57
   7   3   7   74.35   16.32
   7   3   7   78.53   16.88
  -7  -3  -7   73.87   17.03
  -7   3  -7   66.62   16.77
   7  -3   7   70.29   15.78
   7  -3   7   72.55   16.54
   7  -3   8   75.11    8.64
   7   3   8   66.65   14.56
   7   3   8   71.95   14.68
  -7  -3  -8   -0.75   14.44
  -7   3  -8   77.58   14.76
   7  -3   8   76.21   14.43
   7  -3   9  115.15   13.02
   7   3   9   20.60   20.39
   7   3   9  121.18   21.44
  -7  -3  -9   -0.84   21.36
  -7   3  -9  144.45   21.41
   7  -3   9  113.41   21.01
   7  -3  10   35.80    5.75
  -7   3 -10   33.68    9.27
   7   4   0    6.60    1.57
   7   4   0    3.57    1.42
  -7  -4   0    2.54    1.74
   7  -4   0    4.21    1.63
   7   4   0    2.69    2.35
  -7  -4   0    6.38    2.04
  -7   4   0    3.48    2.23
  -7   4   0    3.32    2.05
   7  -4   0    3.12    1.84
   7  -4   0    5.96    1.90
   7   4   1    1.58    1.62
   7   4   1    3.58    1.70
   7   4   1    1.38    1.73
  -7  -4  -1    4.01    1.90
  -7  -4  -1    2.12    1.87
  -7   4  -1    3.86    2.19
  -7   4  -1    1.62    1.75
   7  -4   1    2.45    2.27
   7  -4   1    3.07    1.65
   7  -4   1    2.29    1.68
   7  -4   2   37.68    3.73
   7   4   2   31.57    6.92
  -7  -4  -2   31.38    6.91
  -7  -4  -2   12.97    6.86
  -7   4  -2   37.64    7.07
  -7   4  -2   21.09    6.89
   7  -4   2   25.88    7.01
   7  -4   2   34.38    6.84
  -7   4  -3  142.59   19.26
   7   4   3  140.19   31.27
  -7  -4  -3  131.07   31.28
   7  -4   3  155.17   28.58
   7  -4   3  141.14   31.28
   7  -4   4  307.72   43.72
   7   4   4  287.85   67.37
  -7  -4  -4  328.10   67.47
  -7   4  -4  319.10   67.54
   7  -4   4  308.04   67.40
   7   4   5  128.73   27.60
  -7  -4  -5  115.95   27.68
  -7   4  -5  123.39   27.70
   7  -4   5  119.31   25.59
   7  -4   5  130.79   27.54
  -7   4  -6   22.06    4.70
   7  -4   6   28.60    4.42
   7   4   6   29.18    7.37
  -7  -4  -6   27.77    7.47
   7  -4   6   25.66    7.16
   7   4   7    9.50    5.73
   7   4   7    9.47    4.89
  -7  -4  -7    6.00    4.71
  -7   4  -7    9.01    4.32
   7  -4   7    8.56    4.27
   7  -4   7    8.79    3.61
  -7   4  -8   12.87    3.19
   7  -4   8   11.61    2.39
   7   4   8   11.24    7.74
   7   4   8   10.83    4.62
  -7  -4  -8   -2.63    4.65
   7  -4   8   10.65    4.60
  -7   4  -9   23.28    6.38
   7  -4   9   17.65    6.15
   7  -4   9   18.65    5.74
   7   5   0  119.93   23.16
  -7  -5   0  108.33   23.13
  -7   5   0  121.37   23.36
  -7   5   0   69.45   23.16
   7  -5   0  129.22   21.44
   7  -5   0   67.34   23.08
   7  -5   0  126.92   23.20
   7   5   1   51.10    9.64
  -7  -5  -1   50.74    9.76
  -7   5  -1   44.39    9.91
  -7   5  -1   21.46    9.66
   7  -5   1   45.95    9.38
   7  -5   1   30.61    9.77
   7  -5   1   52.81    9.71
   7  -5   2    8.97    2.44
   7   5   2    8.24    2.74
  -7  -5  -2    6.58    2.84
  -7   5  -2    5.95    3.24
   7  -5   2    8.49    2.77
   7   5   3   66.26   16.26
  -7  -5  -3   66.06   16.35
  -7   5  -3   75.87   16.55
   7  -5   3   78.27   15.37
   7  -5   3   76.66   16.36
   7  -5   4    1.54    2.60
   7   5   4   -0.95    2.73
  -7  -5  -4    1.40    3.70
  -7   5  -4    1.28    3.05
   7  -5   4    0.52    2.38
   7   5   5    3.57    3.90
  -7  -5  -5    2.94    3.17
  -7   5  -5    3.81    3.45
   7  -5   5    2.24    3.13
   7  -5   5    1.38    2.60
   7   5   6    1.67    3.85
  -7  -5  -6    1.60    4.11
  -7   5  -6    2.32    3.33
   7  -5   6    0.60    3.19
   7  -5   6    2.61    2.42
   7  -5   7   36.89    4.40
   7   5   7   32.41    8.45
  -7  -5  -7   -0.48    8.11
  -7   5  -7   41.15    7.91
   7  -5   7   32.75    7.27
   7   5   8   54.46   11.99
   7   5   8   26.46   10.60
  -7  -5  -8    0.61   10.90
  -7   5  -8   50.85   10.28
   7  -5   8   48.78   10.02
   7  -5   8   56.25   10.01
  -7   5  -9  162.72   26.10
   7  -5   9  182.05   38.81
   7  -5   9  219.86   42.43
   7   6   0  378.95   50.43
  -7  -6   0  362.26   82.09
   7  -6   0  383.77   73.67
   7  -6   0  388.48   82.12
   7   6   1   27.49    7.33
  -7  -6  -1   28.50    7.45
  -7   6  -1   33.81    7.87
   7  -6   1   26.67    7.31
   7  -6   1   32.15    7.43
   7   6   2   81.42   18.90
  -7  -6  -2   89.27   18.96
  -7   6  -2   88.55   19.15
   7  -6   2   77.59   17.54
   7  -6   2   83.57   18.90
   7   6   3   38.85    8.53
  -7  -6  -3   31.61    8.52
  -7   6  -3   33.19    8.62
   7  -6   3   27.82    8.18
   7  -6   3   35.68    8.20
   7   6   4  222.59   44.25
  -7  -6  -4  254.42   44.44
  -7   6  -4  172.27   44.20
   7  -6   4  191.60   39.97
   7  -6   4  173.05   44.00
  -7   6  -5   36.68    5.59
   7  -6   5   39.83    4.79
   7   6   5   51.75    9.17
  -7  -6  -5    0.49    8.72
   7  -6   5   36.31    8.10
   7   6   6    5.45    4.62
  -7  -6  -6    2.73    5.80
  -7   6  -6    7.86    3.60
   7  -6   6    6.93    3.72
   7  -6   6    6.28    3.14
   7   6   7    7.67    6.11
  -7  -6  -7   -2.50    6.28
  -7   6  -7   11.48    4.26
   7  -6   7   17.87    4.91
   7  -6   7   12.11    3.87
   7  -6   8   35.51    5.36
  -7   6  -8   31.59    8.52
   7  -6   8   29.33    7.77
   7   7   0    7.65    3.23
  -7  -7   0    8.49    3.42
  -7   7   0    5.07    4.43
   7  -7   0    7.67    3.64
   7  -7   0    3.36    3.13
   7   7   1   79.78   14.52
  -7  -7  -1   56.35   14.22
  -7   7  -1   51.35   14.75
   7  -7   1   57.66   13.50
   7  -7   1   63.03   14.28
   7   7   2  168.75   34.70
  -7  -7  -2  180.01   34.72
  -7   7  -2  135.79   34.80
   7  -7   2  146.03   31.38
   7  -7   2  151.31   34.51
   7   7   3  142.96   30.93
  -7  -7  -3  129.07   31.00
  -7   7  -3  137.10   30.95
   7  -7   3  137.76   28.04
   7  -7   3  143.72   30.69
   7  -7   4   -0.40    3.04
   7   7   4   -1.93    5.10
  -7  -7  -4   -0.78    4.61
  -7   7  -4    3.52    4.26
   7  -7   4   -0.48    2.96
   7  -7   5    0.88    2.95
   7   7   5    0.98    5.33
  -7  -7  -5   -0.97    4.00
  -7   7  -5    2.11    3.81
   7  -7   5   -0.22    2.83
  -7   7  -6  267.65   62.09
   7  -7   6  299.09   55.81
   7  -7   6  281.16   61.96
  -7   7  -7    0.28    3.72
   7  -7   7    0.01    4.12
   7  -7   7    2.13    2.00
   7   8   0    7.34    3.69
  -7  -8   0    6.47    3.64
  -7   8   0    3.39    3.84
   7  -8   0    2.43    2.96
   7  -8   0    2.46    2.68
   7   8   1   79.59    9.91
  -7  -8  -1   -0.68    8.53
  -7   8  -1   56.31    9.90
   7  -8   1   50.37    8.43
   7  -8   1    0.22    8.27
   7   8   2   24.51    6.84
  -7  -8  -2    1.18    5.28
  -7   8  -2   17.89    5.44
   7  -8   2   22.64    4.58
   7  -8   2    0.96    3.80
   7   8   3   90.85   12.39
  -7  -8  -3    0.14   12.22
  -7   8  -3   68.96   12.16
   7  -8   3   92.37   11.19
   7  -8   3    0.39   11.08
   7   8   4    6.65    5.84
  -7  -8  -4    7.53    7.94
  -7   8  -4   11.44    5.06
   7  -8   4   12.85    3.77
   7  -8   4    0.01    3.02
   7  -8   5   15.87    3.12
  -7   8  -5   12.96    5.19
   7  -8   5    1.05    3.11
   7  -8   6   53.43   12.09
   7  -9   0   -0.27    2.05
  -7  -9   0   -0.55    5.09
   7   9   1    8.15    6.05
  -7  -9  -1    0.76    4.40
   7  -9   1    0.12    2.86
   7  -9   2    9.35    2.16
   7   9   2   19.41    6.97
  -7  -9  -2   -1.61    5.57
   7  -9   3    3.28    3.69
   7  -9   4   25.60    7.13
   8   0   0  297.20   72.67
   8   0   0  376.32   72.80
  -8   0   0  393.99   72.82
  -8   0   0  291.53   72.74
  -8   0  -1   -0.60    1.45
   8   0   1   -0.03    1.28
   8   0   1    0.68    1.66
  -8   0  -1    0.06    1.43
   8   0   2  321.88   43.63
   8   0   2  243.74   67.00
   8   0   2  397.80   67.17
  -8   0  -2  405.27   67.20
  -8   0  -2  226.70   67.03
   8   0   3   -0.59    2.14
   8   0   3    1.66    2.16
  -8   0  -3    1.91    2.25
   8   0   4    2.63    3.41
   8   0   4    5.95    2.79
  -8   0  -4    3.36    3.08
   8   0   5    1.42    2.31
   8   0   5    1.41    3.46
  -8   0  -5    4.81    3.32
   8   0   6   63.72   15.23
   8   0   6   66.66   15.76
  -8   0  -6   76.42   16.06
   8   0   7    1.16    4.00
   8   0   7    1.58    2.91
  -8   0  -7   -2.48    3.71
   8   0   8   37.88    9.95
   8   0   8   35.13    9.36
  -8   0  -8   41.29    9.95
   8   0   9   -0.32    5.55
   8   0   9    1.46    3.38
  -8   0  -9   -0.97    3.89
   8   1   0   68.23   18.04
   8   1   0   93.23   18.18
  -8  -1   0   90.84   18.19
  -8  -1   0   69.11   18.12
  -8   1   0   89.46   18.23
  -8   1   0   65.65   18.10
   8  -1   0   97.68   16.84
   8  -1   0   73.38   18.02
   8  -1   0  100.52   18.20
  -8  -1  -1  101.39   19.89
  -8   1  -1  155.01   20.10
  -8   1  -1  129.48   19.93
   8  -1   1  158.10   20.58
   8   1   1  111.37   32.58
   8   1   1  181.16   32.63
  -8  -1  -1  181.52   32.64
   8  -1   1  135.15   32.52
   8  -1   1  178.69   32.68
  -8  -1  -2  103.34   21.88
  -8   1  -2  118.93   21.91
   8  -1   2  119.64   21.87
   8   1   2  195.41   35.92
  -8  -1  -2  191.39   35.95
  -8   1  -2  189.06   36.00
   8  -1   2  199.65   32.67
   8  -1   2  191.35   35.94
   8   1   3   63.57   14.04
  -8  -1  -3   59.30   14.07
  -8   1  -3   63.15   14.13
   8  -1   3   59.54   13.33
   8  -1   3   64.06   14.08
   8  -1   4   16.88    3.12
   8   1   4   19.53    5.93
   8   1   4   19.80    5.47
  -8  -1  -4   23.28    5.78
  -8   1  -4   20.78    5.77
   8  -1   4   21.14    5.53
   8   1   5   67.77   13.85
   8   1   5   74.12   14.45
  -8  -1  -5   69.86   14.59
  -8   1  -5   65.66   14.63
   8  -1   5   25.78   13.74
   8  -1   5   67.26   14.47
  -8   1  -6   14.77    3.69
   8  -1   6   15.41    3.01
   8   1   6   15.93    5.57
   8   1   6   15.78    4.92
  -8  -1  -6   15.74    5.02
   8  -1   6   12.18    5.59
   8   1   7    3.77    3.63
   8   1   7    4.40    2.92
  -8  -1  -7    2.32    3.89
  -8   1  -7    5.62    4.19
   8  -1   7    5.42    4.69
   8  -1   7    3.85    3.35
  -8  -1  -8   79.05   12.30
   8   1   8   83.21   18.94
   8   1   8   84.10   19.51
  -8   1  -8   94.03   19.74
   8  -1   8   88.39   18.80
   8  -1   8   82.13   19.36
   8  -1   9   20.76    4.97
   8   1   9   15.34    7.42
   8   1   9   21.04    5.63
  -8  -1  -9    1.58    6.39
  -8   1  -9   16.86    5.96
   8  -1   9   20.80    5.38
   8   2   0   47.41   14.13
   8   2   0   75.63   14.23
  -8  -2   0   77.70   14.23
  -8  -2   0   52.48   14.28
  -8   2   0   75.24   14.33
  -8   2   0   51.35   14.14
   8  -2   0   78.79   13.53
   8  -2   0   51.20   14.07
   8  -2   0   72.70   14.29
   8   2   1   55.03   10.99
  -8   2  -1  111.37   11.33
   8   2   1  101.69   18.16
  -8  -2  -1  104.66   18.20
  -8  -2  -1   49.62   18.10
  -8   2  -1   58.93   18.08
   8  -2   1  101.66   17.00
   8  -2   1   64.02   18.00
   8  -2   1  108.39   18.23
   8   2   2    4.92    1.80
  -8  -2  -2    3.61    1.86
  -8   2  -2    6.94    2.20
   8  -2   2    6.45    1.93
   8   2   2   14.15    3.21
  -8  -2  -2   13.74    3.26
  -8   2  -2   12.94    3.37
   8  -2   2   17.08    3.90
   8  -2   2   14.87    3.27
  -8   2  -3  151.45   23.26
   8  -2   3  203.37   24.01
   8  -2   3  168.76   23.22
   8   2   3  169.92   37.76
  -8  -2  -3  171.78   37.79
   8   2   4   24.39    4.39
  -8  -2  -4   28.48    7.19
  -8   2  -4   29.15    7.13
   8  -2   4   27.74    7.26
   8  -2   4   26.57    6.88
   8   2   5    9.95    2.77
  -8  -2  -5   10.04    3.13
   8   2   5   11.43    4.61
  -8   2  -5    9.53    4.13
   8  -2   5    9.37    4.70
   8  -2   5   12.96    3.53
  -8  -2  -6  102.00   14.20
   8  -2   6  103.27   14.04
   8   2   6   99.42   21.48
   8   2   6  100.25   22.84
  -8   2  -6  108.13   23.08
   8  -2   6   99.16   22.82
  -8  -2  -7   57.71    9.61
   8   2   7   73.29   14.87
   8   2   7   63.25   15.11
  -8   2  -7   72.83   15.41
   8  -2   7   62.32   14.70
   8  -2   7   62.26   15.01
  -8   2  -8   29.83    5.58
   8   2   8   33.35    9.57
   8   2   8   31.07    8.54
  -8  -2  -8   33.72    9.03
   8  -2   8   32.57    8.97
   8  -2   8   32.90    8.25
   8   2   9   53.86    8.35
   8   2   9   42.80   13.53
  -8  -2  -9    2.95   13.36
  -8   2  -9   69.74   13.22
   8  -2   9   75.03   13.57
   8  -2   9   67.16   12.85
   8   3   0   16.91    3.79
   8   3   0    6.89    3.71
  -8  -3   0   14.72    3.88
  -8  -3   0    6.80    3.83
  -8   3   0   22.69    4.03
  -8   3   0   10.21    4.17
   8  -3   0   18.52    4.32
   8  -3   0   11.30    3.87
   8  -3   0   21.51    3.91
   8   3   1    2.50    1.63
  -8  -3  -1    1.86    1.66
   8  -3   1    2.23    1.85
  -8   3  -1    2.15    1.97
  -8   3  -1    0.52    2.01
   8  -3   1    1.77    1.73
   8  -3   1    1.59    1.72
   8   3   2    0.90    1.73
  -8  -3  -2    1.96    2.01
  -8   3  -2    4.32    2.20
   8  -3   2    1.51    2.27
   8  -3   2    1.93    1.75
   8   3   3    1.90    2.31
  -8  -3  -3    0.92    2.91
  -8   3  -3    2.09    3.05
   8  -3   3   -0.98    3.43
   8  -3   3    2.95    2.25
  -8  -3  -4   13.19    3.58
   8  -3   4   17.59    3.36
   8   3   4   18.94    5.07
  -8   3  -4   18.05    5.53
   8  -3   4   17.75    5.68
   8  -3   5  365.62   53.42
   8  -3   5  365.41   50.38
   8   3   5  354.44   82.02
  -8  -3  -5  383.21   82.14
  -8   3  -5  423.68   82.28
   8   3   6   26.83    4.40
  -8   3  -6   22.31    4.67
   8  -3   6   25.63    4.21
   8  -3   6   21.52    4.06
   8   3   6   22.13    7.12
  -8  -3  -6   25.70    6.94
   8  -3   7    9.79    2.73
   8   3   7   11.04    6.34
   8   3   7    5.42    4.70
  -8  -3  -7    7.26    4.86
  -8   3  -7    8.26    3.78
   8  -3   7    6.76    4.59
  -8   3  -8   28.55    4.72
   8  -3   8   26.25    4.08
   8   3   8   26.20    7.57
   8   3   8   20.15    6.43
  -8  -3  -8    2.38    6.52
   8  -3   8   24.38    6.97
  -8   3  -9   43.07    6.91
   8  -3   9   39.50    6.44
   8  -3   9   43.18   11.05
   8  -4   0    1.13    1.99
   8   4   0    0.83    1.52
  -8  -4   0    2.79    1.80
  -8   4   0    3.05    2.04
  -8   4   0    2.09    2.14
   8  -4   0    0.45    1.78
   8  -4   0    0.24    1.56
   8   4   1  732.49  148.13
  -8  -4  -1  758.57  148.13
  -8   4  -1  637.64  148.22
   8  -4   1  620.72  132.25
   8  -4   1  639.45  148.12
   8   4   2   34.44    5.28
  -8  -4  -2   35.14    8.50
  -8   4  -2   36.71    8.61
   8  -4   2   32.23    8.47
   8  -4   2   33.23    8.21
  -8   4  -3 1530.27  219.51
   8   4   3 1588.16  357.39
  -8  -4  -3 1722.60  357.44
   8  -4   3 1717.53  318.06
   8  -4   3 1662.25  357.42
   8   4   4   96.93   20.15
  -8  -4  -4   86.52   20.22
  -8   4  -4   91.67   20.32
   8  -4   4   84.24   18.75
   8  -4   4   86.33   20.04
   8   4   5   37.84    8.97
  -8  -4  -5   35.52    9.21
  -8   4  -5   37.15    9.18
   8  -4   5   35.85    8.91
   8  -4   5   34.51    8.79
  -8   4  -6   26.31    5.38
   8  -4   6   35.17    5.14
   8   4   6   34.64    8.53
  -8  -4  -6   30.37    8.72
   8  -4   6   30.56    8.35
   8   4   7  105.31   19.75
   8   4   7  101.30   20.45
  -8  -4  -7   -1.88   20.05
  -8   4  -7   94.71   20.30
   8  -4   7   96.70   18.94
   8  -4   7  102.76   20.00
   8   4   8   66.12   15.29
   8   4   8   62.09   15.19
  -8  -4  -8   -0.88   14.77
  -8   4  -8   85.45   15.18
   8  -4   8   72.68   14.37
   8  -4   8   78.50   14.70
   8   5   0    3.40    2.67
  -8  -5   0    4.82    3.07
  -8   5   0    1.18    4.27
   8  -5   0    5.38    3.15
   8  -5   0    5.99    3.68
   8   5   1  103.98   13.29
  -8  -5  -1  102.89   21.56
  -8   5  -1   80.77   21.57
   8  -5   1  101.46   19.97
   8  -5   1   89.52   21.49
   8   5   2  185.38   39.54
  -8  -5  -2  203.06   39.63
  -8   5  -2  171.08   39.71
   8  -5   2  172.63   35.99
   8  -5   2  164.99   39.53
  -8   5  -3    9.43    3.12
   8   5   3   10.61    4.04
  -8  -5  -3   13.21    4.37
   8  -5   3   10.63    4.36
   8  -5   3   10.01    3.76
   8  -5   4  117.41   18.04
   8   5   4  145.67   29.33
  -8  -5  -4  152.17   29.44
  -8   5  -4  110.19   29.20
   8  -5   4  126.68   29.02
   8   5   5   35.35    8.28
  -8  -5  -5   21.61    7.85
  -8   5  -5   31.69    7.99
   8  -5   5   24.79    7.64
   8  -5   5   31.61    7.45
   8   5   6    5.27    4.42
  -8  -5  -6    0.56    4.70
  -8   5  -6    4.66    4.08
   8  -5   6    4.10    3.89
   8  -5   6    9.66    3.30
   8   5   7    2.23    6.17
   8   5   7    1.71    5.18
  -8  -5  -7   -1.54    4.84
  -8   5  -7   -0.12    3.62
   8  -5   7   -0.39    3.61
   8  -5   7    3.91    2.34
   8  -5   8  150.87   20.89
  -8   5  -8  146.89   33.32
   8  -5   8  148.56   33.01
   8   6   0   24.83    6.70
  -8  -6   0   29.08    6.85
  -8   6   0   26.32    7.34
   8  -6   0   27.35    6.86
   8  -6   0   23.80    7.14
   8  -6   1    2.63    2.69
   8   6   1   -0.85    2.80
  -8  -6  -1    2.07    2.89
  -8   6  -1    1.36    3.90
   8  -6   1    0.98    3.67
   8  -6   2   35.70    4.54
   8   6   2   32.09    8.13
  -8  -6  -2   26.83    8.22
  -8   6  -2   39.42    8.67
   8  -6   2   29.68    8.06
   8   6   3  123.32   26.80
  -8  -6  -3  111.04   26.92
  -8   6  -3  124.35   27.01
   8  -6   3  116.27   24.56
   8  -6   3  123.82   26.75
   8   6   4    3.77    4.29
  -8  -6  -4    0.98    5.15
  -8   6  -4    4.54    3.57
   8  -6   4    1.85    3.33
   8  -6   4    1.44    2.56
   8   6   5   55.50   10.75
  -8  -6  -5   -1.88   10.00
  -8   6  -5   47.55   10.19
   8  -6   5   53.37    9.86
   8  -6   5   42.62    9.63
  -8   6  -6    0.25    2.83
   8   6   6    2.42    4.89
  -8  -6  -6    0.78    5.24
   8  -6   6    0.92    3.25
   8  -6   6   -0.01    1.73
  -8   6  -7    4.49    4.26
   8  -6   7    8.80    5.08
   8  -6   7    9.29    4.03
   8   7   0  117.49   24.63
  -8  -7   0  112.55   24.65
  -8   7   0   90.71   25.10
   8  -7   0  118.66   22.73
   8  -7   0  108.15   24.69
   8   7   1  205.17   31.93
  -8  -7  -1  205.30   31.99
  -8   7  -1  156.11   32.05
   8  -7   1  161.35   29.01
   8  -7   1   -0.37   31.47
   8  -7   2   20.81    4.06
   8   7   2   35.17    8.01
  -8  -7  -2   21.21    7.35
  -8   7  -2   24.29    7.56
   8   7   3   24.87    6.07
  -8  -7  -3    4.56    5.85
  -8   7  -3   32.79    6.72
   8  -7   3   29.11    5.87
   8  -7   3   -0.17    5.21
   8   7   4   24.25    6.66
  -8  -7  -4   -1.58    6.85
  -8   7  -4   19.41    5.97
   8  -7   4   27.24    5.44
   8  -7   4    1.24    4.75
  -8   7  -5    5.76    3.83
   8  -7   5    8.65    3.26
   8   7   5    2.97    5.69
  -8  -7  -5   -0.87    5.73
   8  -7   5   -1.78    3.40
  -8   7  -6   41.29    8.57
   8  -7   6   59.28    8.71
   8  -7   6    1.29    7.59
   8   8   0   13.01    4.42
  -8  -8   0    0.20    2.98
  -8   8   0    8.62    5.83
   8  -8   0    0.68    3.42
   8  -8   0   -0.83    2.74
   8   8   1   -1.41    4.48
  -8  -8  -1   -0.49    4.53
  -8   8  -1    0.69    3.80
   8  -8   1    0.58    3.45
   8  -8   1    1.00    3.21
   8   8   2    4.54    5.43
  -8  -8  -2    0.57    5.37
  -8   8  -2   -0.10    3.86
   8  -8   2    4.21    3.56
   8  -8   2    0.64    2.75
   8   8   3    6.98    6.11
  -8  -8  -3    2.37    5.46
  -8   8  -3    5.21    4.23
   8  -8   3    5.80    3.83
   8  -8   3    0.01    2.86
   8  -8   4    6.05    3.47
   8  -8   5    8.20    3.55
   8  -9   0    1.68    2.55
   8   9   0    0.01    4.63
  -8  -9   0   -0.71    3.36
   8  -9   1    1.11    2.76
   8  -9   2   -0.87    3.52
   9   0   0    0.72    1.50
  -9   0   0   -0.58    1.79
   9   0   1    2.62    2.40
   9   0   1    3.37    1.94
  -9   0  -1    5.55    2.20
   9   0   2  199.65   39.78
   9   0   2  195.87   43.93
  -9   0  -2  206.31   44.00
   9   0   3   -1.48    3.32
   9   0   3    0.71    2.49
  -9   0  -3    1.08    3.07
   9   0   4  678.50  112.46
   9   0   4  828.82  170.54
  -9   0  -4  809.41  170.61
   9   0   5   -0.46    3.81
   9   0   5    2.49    2.96
  -9   0  -5    1.39    3.19
   9   0   6   38.83   34.98
   9   0   6  212.88   38.29
  -9   0  -6  236.58   38.50
   9   0   7    1.10    4.11
   9   0   7    3.35    3.40
  -9   0  -7    2.96    4.22
   9   0   8   97.40   22.14
   9   0   8  100.86   22.94
  -9   0  -8  104.54   23.34
   9   1   0  683.04   90.39
  -9  -1   0  682.61   90.40
  -9   1   0  682.10  147.49
   9  -1   0  678.96  131.52
   9  -1   0  671.52  147.45
   9   1   1  150.69   30.62
  -9  -1  -1  156.59   30.69
  -9   1  -1  130.01   30.64
   9  -1   1  117.68   27.96
   9  -1   1  134.76   30.59
   9   1   2  177.63   42.94
  -9  -1  -2  189.54   42.99
  -9   1  -2  219.32   43.03
   9  -1   2  192.72   39.05
   9  -1   2  200.27   42.91
   9  -1   3   75.46   10.85
   9   1   3   77.42   17.08
   9   1   3   79.63   18.26
  -9  -1  -3   86.46   18.41
  -9   1  -3   81.97   18.42
   9  -1   3   84.06   18.35
   9  -1   4   12.23    2.97
   9   1   4   11.95    4.71
   9   1   4   11.51    3.96
  -9  -1  -4   11.17    4.37
  -9   1  -4   10.18    4.39
   9  -1   4    9.69    4.06
   9   1   5   18.65    6.13
   9   1   5   19.73    5.48
  -9  -1  -5   16.54    5.52
  -9   1  -5   19.11    5.81
   9  -1   5   18.84    6.35
   9  -1   5   17.50    5.38
   9  -1   6  360.17   50.37
   9   1   6  332.90   70.31
   9   1   6  367.70   77.74
  -9  -1  -6  345.26   77.83
  -9   1  -6  371.72   77.91
   9  -1   6  355.16   77.72
   9  -1   7   58.24    8.49
   9   1   7   45.56   13.65
   9   1   7   52.90   13.50
  -9  -1  -7   53.08   13.89
  -9   1  -7   63.84   14.07
   9  -1   7   71.27   13.88
   9  -1   8   -1.59    4.71
   9   1   8    3.83    5.02
   9   1   8    1.86    3.71
  -9  -1  -8   -1.18    4.67
  -9   1  -8    2.38    4.42
   9  -1   8    0.89    3.13
   9   2   0   91.77   11.26
  -9  -2   0   85.96   11.28
  -9   2   0   75.62   18.25
   9  -2   0   81.66   17.09
   9  -2   0   73.84   18.14
   9   2   1   30.45    6.73
  -9  -2  -1   28.57    6.78
  -9   2  -1   22.41    6.85
   9  -2   1   24.27    6.95
   9  -2   1   23.63    6.61
   9   2   2   73.40   16.50
  -9  -2  -2   86.02   16.67
  -9   2  -2   73.91   16.64
   9  -2   2   53.10   15.54
   9  -2   2   74.60   16.54
   9   2   3  862.20  193.80
  -9  -2  -3  901.99  193.85
  -9   2  -3  869.60  193.87
   9  -2   3  950.29  173.01
   9  -2   3  898.78  193.79
   9   2   4  114.46   23.37
  -9  -2  -4  111.42   23.53
  -9   2  -4   96.21   23.54
   9  -2   4   96.87   21.82
   9  -2   4  100.68   23.39
  -9   2  -5  325.64   44.57
   9  -2   5  324.46   44.44
   9   2   5  334.03   65.36
   9   2   5  337.34   72.44
  -9  -2  -5  344.59   72.56
   9  -2   5  322.05   65.38
   9   2   6   42.27    6.91
   9   2   6   41.94   11.20
  -9  -2  -6   39.75   11.19
  -9   2  -6   50.21   11.45
   9  -2   6   51.48   11.30
   9  -2   6   46.66   10.99
   9  -2   7   17.72    4.28
   9   2   7   17.05    6.63
   9   2   7   14.16    5.00
  -9  -2  -7   15.53    5.86
  -9   2  -7   15.89    5.91
   9  -2   7   12.11    4.89
   9  -2   8    5.98    2.79
   9   2   8    0.97    5.63
   9   2   8    7.96    4.12
  -9  -2  -8   -0.83    4.94
  -9   2  -8    3.07    3.64
   9  -2   8   10.25    6.16
   9   3   0  186.79   26.40
  -9  -3   0  216.80   26.40
  -9   3   0  192.56   42.97
   9  -3   0  182.13   38.99
   9  -3   0  200.22   42.95
   9   3   1  110.27   24.42
  -9  -3  -1  112.10   24.49
  -9   3  -1  108.91   24.64
   9  -3   1  109.15   22.68
   9  -3   1  109.03   24.46
   9   3   2    9.66    3.28
  -9  -3  -2    7.55    3.62
  -9   3  -2    3.33    3.42
   9  -3   2    4.13    3.91
   9  -3   2    6.31    3.18
   9   3   3  292.48   67.23
  -9  -3  -3  304.42   67.32
  -9   3  -3  324.34   67.25
   9  -3   3  302.88   60.53
   9  -3   3  311.60   67.13
   9   3   4    1.55    2.38
  -9   3  -4    0.64    3.02
   9  -3   4    2.93    2.37
  -9  -3  -4    1.91    3.43
   9  -3   4    3.08    4.11
   9   3   5   45.24    7.24
  -9   3  -5   48.69    7.61
  -9  -3  -5   48.93   11.79
   9  -3   5   48.54   11.52
   9  -3   5   49.48   11.56
   9   3   6   49.11    7.61
   9  -3   6   56.61    7.30
   9   3   6   51.89   12.16
  -9  -3  -6   48.96   12.34
  -9   3  -6   52.83   12.43
   9  -3   6   44.23   11.88
   9   3   7   48.01   11.72
   9   3   7   62.40   11.87
  -9  -3  -7    0.43   11.30
  -9   3  -7   51.86   11.50
   9  -3   7   58.91   11.35
   9  -3   7   48.05   11.05
  -9   3  -8    2.83    4.29
   9  -3   8    5.87    6.26
   9  -3   8    3.42    3.49
   9   4   0    6.58    3.06
  -9  -4   0    5.43    3.06
  -9   4   0    4.05    2.61
   9  -4   0    3.19    3.80
   9  -4   0    3.34    2.18
   9  -4   1  648.14   91.04
   9   4   1  644.67  138.25
  -9  -4  -1  645.10  138.29
  -9   4  -1  633.89  138.36
   9  -4   1  617.59  138.28
   9   4   2    4.32    2.62
   9  -4   2    2.69    3.26
  -9  -4  -2    0.70    3.38
  -9   4  -2    3.89    3.55
   9  -4   2    4.61    2.69
   9   4   3  102.45   15.16
  -9  -4  -3  113.27   24.90
  -9   4  -3  117.55   24.95
   9  -4   3  106.02   22.92
   9  -4   3  113.30   24.68
  -9  -4  -4   41.10    6.27
   9  -4   4   39.91    5.71
   9   4   4   39.03    9.47
  -9   4  -4   37.33    9.92
   9  -4   4   34.74    9.29
   9   4   5   -1.15    3.28
  -9  -4  -5   -0.02    4.22
  -9   4  -5    1.08    3.74
   9  -4   5    0.84    3.55
   9  -4   5    1.89    2.86
   9   4   6    0.08    5.55
   9   4   6    1.01    4.29
  -9  -4  -6    1.25    4.55
  -9   4  -6    1.59    3.73
   9  -4   6    0.17    3.83
   9  -4   6    1.26    3.00
   9   4   7  169.49   20.75
   9   4   7  163.77   32.53
  -9  -4  -7    0.41   32.03
  -9   4  -7  159.60   32.31
   9  -4   7  186.76   30.07
   9  -4   7  168.54   32.04
   9   5   0   16.78    5.97
  -9  -5   0   19.29    6.15
  -9   5   0   28.36    6.96
   9  -5   0   21.74    6.32
   9  -5   0   27.70    6.61
   9   5   1   74.77   16.83
  -9  -5  -1   71.98   16.86
  -9   5  -1   75.03   17.22
   9  -5   1   66.99   15.86
   9  -5   1   79.43   17.05
   9  -5   2    2.56    2.97
   9   5   2    0.61    3.17
  -9  -5  -2    3.87    3.41
  -9   5  -2    2.10    3.88
   9  -5   2    4.12    3.91
   9  -5   3    5.43    2.86
   9   5   3    7.16    3.25
  -9  -5  -3    5.04    3.99
  -9   5  -3    5.38    4.03
   9  -5   3    6.04    3.25
   9   5   4   72.83    9.78
  -9   5  -4   57.05    9.50
  -9  -5  -4   69.43   15.69
   9  -5   4   61.34   14.30
   9  -5   4   61.64   14.91
   9   5   5   39.96    9.05
  -9  -5  -5   -0.85    8.79
  -9   5  -5   41.93    9.02
   9  -5   5   38.27    8.69
   9  -5   5   40.45    8.46
   9   5   6  121.27   25.77
  -9  -5  -6    0.98   25.31
  -9   5  -6  131.85   25.55
   9  -5   6  139.88   23.56
   9  -5   6  143.40   25.25
  -9   5  -7   52.38    8.69
   9  -5   7   56.84    8.07
   9  -5   7   57.37    8.22
   9   6   0   46.06   10.67
  -9  -6   0   43.29   10.80
  -9   6   0   47.83   11.43
   9  -6   0   41.38   10.37
   9  -6   0   44.82   10.90
   9  -6   1   97.38   13.10
   9   6   1   98.47   21.48
  -9  -6  -1   99.19   21.60
  -9   6  -1   90.78   21.97
   9  -6   1   90.52   21.59
   9   6   2   29.55    6.98
  -9  -6  -2   23.61    7.03
  -9   6  -2   24.76    7.59
   9  -6   2   20.71    6.89
   9  -6   2   25.14    6.92
   9   6   3  132.70   26.10
  -9  -6  -3  110.67   26.21
  -9   6  -3  119.10   26.22
   9  -6   3  107.28   23.87
   9  -6   3  107.55   25.84
   9  -6   4  100.96   12.30
   9   6   4  119.13   20.76
  -9  -6  -4    0.70   20.53
  -9   6  -4  105.82   20.72
   9  -6   4  104.29   20.29
   9   6   5   62.87   16.21
  -9  -6  -5   -0.68   16.02
  -9   6  -5   78.68   16.40
   9  -6   5   86.68   15.26
   9  -6   5   87.47   15.91
   9  -6   6   18.84    4.00
  -9   6  -6   17.21    6.53
   9  -6   6   18.81    5.89
   9   7   0    0.30    3.41
  -9  -7   0    1.31    3.61
  -9   7   0   -1.90    5.91
   9  -7   0    3.56    3.95
   9  -7   0   -0.03    3.78
   9   7   1  215.46   32.23
  -9  -7  -1  210.81   32.28
   9  -7   1  166.73   29.31
   9  -7   1   -0.85   31.64
   9  -7   2   37.71    4.18
   9   7   2   52.11    7.59
  -9  -7  -2    1.27    7.30
  -9   7  -2   37.16    8.20
   9  -7   2    0.39    6.90
   9   7   3    2.38    4.72
  -9  -7  -3    1.11    5.31
  -9   7  -3    6.72    5.36
   9  -7   3    3.88    3.77
   9  -7   3    0.55    3.79
   9  -7   4  176.38   14.02
  -9   7  -4  141.28   22.09
   9  -7   5    1.53    4.54
   9   8   0    8.14    4.96
  -9  -8   0   -0.93    4.12
   9  -8   0    1.74    3.86
   9   8   1   14.71    5.85
  -9  -8  -1    0.97    4.65
   9  -8   1    2.17    4.12
   9  -8   2    1.48    4.43
   9  -8   3    8.96    5.15
  10   0   0  380.89   56.22
 -10   0   0  395.93   56.27
  10   0   0  475.24   82.11
  10   0   1    0.46    3.28
  10   0   1    0.82    2.68
 -10   0  -1    0.13    3.03
  10   0   2   87.24   18.36
  10   0   2   82.95   19.46
 -10   0  -2   89.95   19.64
  10   0   3    0.55    2.27
 -10   0  -3    0.52    2.86
  10   0   3    0.62    3.63
  10   0   4   45.71    6.48
  10   0   4   48.85   11.48
 -10   0  -4   49.27   11.75
  10   0   5   -1.12    4.22
  10   0   5    0.61    3.28
 -10   0  -5    3.42    3.60
  10   0   6    5.45    5.28
  10   0   6    1.77    3.12
 -10   0  -6    2.02    4.31
  10   0   7    2.87    5.30
  10   0   7   -1.42    3.58
 -10   0  -7    0.61    4.77
  10   1   0   51.62   11.24
 -10  -1   0   56.25   11.31
 -10   1   0   40.69   11.31
  10  -1   0   46.04   11.03
  10  -1   0   43.04   11.21
  10   1   1  142.83   33.73
 -10  -1  -1  157.66   33.86
 -10   1  -1  157.03   33.87
  10  -1   1  148.47   30.94
  10  -1   1  158.84   33.74
  10   1   2  205.08   29.70
 -10  -1  -2  211.60   28.62
 -10   1  -2  185.33   28.69
  10  -1   2  231.83   29.65
  10  -1   2  194.05   28.58
  10   1   2  238.47   46.56
  10   1   3   30.76    8.32
  10   1   3   33.17    8.07
 -10  -1  -3   32.84    8.40
 -10   1  -3   36.33    8.37
  10  -1   3   28.95    8.44
  10  -1   3   30.36    8.05
  10   1   4  170.88   31.87
  10   1   4  175.99   34.55
 -10  -1  -4  182.81   34.73
 -10   1  -4  160.69   34.71
  10  -1   4   62.56   31.67
  10  -1   4  164.31   34.58
  10   1   5   -3.09    4.12
  10   1   5    1.38    3.19
 -10  -1  -5    1.88    3.83
 -10   1  -5    0.81    3.92
  10  -1   5    0.43    4.44
  10  -1   5    1.60    2.81
  10   1   6  113.28   23.98
  10   1   6  126.54   25.26
 -10  -1  -6  111.45   25.36
 -10   1  -6  105.00   25.44
  10  -1   6  105.92   23.83
  10  -1   6  105.80   25.11
  10   1   7    6.14    4.88
  10  -1   7    5.25    4.82
  10   1   7    4.14    3.68
 -10  -1  -7    2.38    4.79
 -10   1  -7    2.91    5.05
  10  -1   7    4.72    3.73
  10   2   0    4.68    3.35
 -10  -2   0    5.28    3.60
 -10   2   0    8.94    3.74
  10  -2   0    7.58    4.08
  10  -2   0   10.03    3.20
  10   2   1  207.85   46.87
 -10  -2  -1  212.25   46.94
 -10   2  -1  223.93   47.00
  10  -2   1  215.86   42.71
  10  -2   1  211.73   46.89
  10   2   2   38.93    9.69
 -10  -2  -2   37.12    9.92
 -10   2  -2   46.65    9.95
  10  -2   2   31.53    9.74
  10  -2   2   44.78    9.73
  10   2   3  260.84   37.83
 -10  -2  -3  282.70   37.91
 -10   2  -3  280.29   61.71
  10  -2   3  288.15   55.84
  10  -2   3  294.48   61.61
  10   2   4   72.13   16.35
  10   2   4   68.94   17.02
 -10  -2  -4   79.33   17.33
 -10   2  -4   77.89   17.35
  10  -2   4   73.50   16.43
  10  -2   4   76.15   17.05
  10   2   5   23.64    6.68
  10   2   5   18.01    5.61
 -10  -2  -5   20.62    6.07
 -10   2  -5   15.03    6.25
  10  -2   5   18.59    6.74
  10  -2   5   13.96    5.42
 -10  -2  -6   34.00    6.91
  10   2   6   40.35   11.18
  10   2   6   40.56   10.75
 -10   2  -6   44.26   11.21
  10  -2   6   49.52   11.29
  10  -2   6   47.09   10.69
 -10   2  -7   25.00    5.69
  10  -2   7   24.21    4.96
  10   2   7   26.42    9.37
  10   2   7   31.05    8.37
 -10  -2  -7   37.37    9.75
  10  -2   7   28.36    9.19
  10  -3   0  103.91   13.70
  10   3   0   95.09   22.34
 -10  -3   0   92.57   22.42
 -10   3   0  110.52   22.52
  10  -3   0  100.93   22.38
  10  -3   1  118.45   15.00
  10   3   1  107.63   24.31
 -10  -3  -1  104.75   24.37
 -10   3  -1  103.39   24.47
  10  -3   1  112.38   24.30
  10   3   2   10.85    3.72
 -10  -3  -2    7.56    4.38
 -10   3  -2   11.38    4.25
  10  -3   2    6.30    4.71
  10  -3   2   11.48    4.03
  10   3   3  171.87   37.87
 -10  -3  -3  182.83   38.01
 -10   3  -3  164.89   38.08
  10  -3   3  175.69   34.79
  10  -3   3  162.87   37.84
 -10  -3  -4   96.13   14.39
  10   3   4  100.40   23.03
 -10   3  -4   99.90   23.30
  10  -3   4  108.55   21.72
  10  -3   4  104.13   23.01
  10   3   5   29.61    9.55
  10   3   5   35.10    9.09
 -10  -3  -5   30.83    9.48
 -10   3  -5   37.83    9.72
  10  -3   5   38.93    9.71
  10  -3   5   40.98    9.13
 -10   3  -6   67.47   10.45
  10  -3   6   65.62    9.99
  10   3   6   64.72   16.13
  10   3   6   71.56   16.47
 -10  -3  -6   74.37   16.77
  10  -3   6   70.84   15.95
 -10   3  -7  211.44   53.08
  10  -3   7  267.73   48.65
  10  -3   7  237.30   52.82
  10   4   0    8.83    3.92
 -10  -4   0    5.83    4.06
 -10   4   0   16.58    5.26
  10  -4   0    7.85    4.99
  10  -4   0   11.76    4.45
  10   4   1  191.48   41.12
 -10  -4  -1  196.41   41.22
 -10   4  -1  174.17   41.35
  10  -4   1  189.53   37.59
  10  -4   1  180.22   41.11
  10   4   2   14.49    4.14
 -10  -4  -2   17.46    4.92
 -10   4  -2    9.80    4.97
  10  -4   2    7.54    5.36
  10  -4   2    9.70    4.10
  10   4   3   33.04    8.46
 -10  -4  -3   36.75    8.78
 -10   4  -3   33.29    9.00
  10  -4   3   33.63    8.85
  10  -4   3   29.15    8.38
 -10   4  -4   11.42    4.06
  10   4   4   10.99    4.62
 -10  -4  -4   10.98    5.24
  10  -4   4   13.30    5.52
  10  -4   4   14.57    4.54
 -10  -4  -5    7.74    4.24
  10   4   5    9.14    4.61
 -10   4  -5    8.52    4.97
  10  -4   5   11.57    5.09
  10  -4   5    8.62    4.06
  10  -4   6   21.42    5.04
  10   4   6   23.61    7.39
  10   4   6   17.03    6.48
 -10  -4  -6    0.82    6.70
 -10   4  -6   12.96    5.95
  10  -4   6   17.40    5.33
  10   5   0   50.45   10.61
 -10  -5   0   47.78   10.68
 -10   5   0   38.49   11.40
  10  -5   0   34.32   10.46
  10  -5   0   44.07   11.14
  10   5   1   48.44   10.96
 -10  -5  -1   38.89   11.15
 -10   5  -1   45.07   11.75
  10  -5   1   40.54   10.87
  10  -5   1   54.43   11.55
  10  -5   2    2.21    3.28
  10   5   2   -0.12    3.61
 -10  -5  -2    2.87    3.74
 -10   5  -2   -0.64    4.49
  10  -5   2    2.91    4.37
  10   5   3   43.61   10.78
 -10  -5  -3   44.15   11.19
 -10   5  -3   44.55   11.47
  10  -5   3   43.34   10.80
  10  -5   3   44.58   11.23
  10   5   4    5.67    4.97
 -10  -5  -4    0.29    3.93
 -10   5  -4    1.77    3.35
  10  -5   4    2.11    3.96
  10  -5   4    0.34    3.24
  10   5   5   15.20    5.10
 -10  -5  -5   -1.48    5.85
 -10   5  -5   10.50    5.11
  10  -5   5   12.06    6.24
  10  -5   5   11.88    4.34
  10  -5   6  178.08   36.44
  10  -6   0    7.38    3.92
  10   6   0    6.76    3.70
 -10  -6   0    7.66    3.82
 -10   6   0    5.10    5.10
  10  -6   0   -0.53    5.18
  10   6   1   45.49    8.08
 -10  -6  -1   31.85    8.50
 -10   6  -1   44.51    9.17
  10  -6   1   40.54    8.27
  10  -6   1    0.45    8.17
  10  -6   2    5.40    3.00
  10   6   2    7.40    4.38
 -10  -6  -2    7.72    4.72
 -10   6  -2   11.56    5.71
  10  -6   2    0.19    4.54
  10   6   3   -0.21    4.63
 -10  -6  -3   -1.08    4.22
 -10   6  -3    4.44    5.28
  10  -6   3    0.75    3.58
  10  -6   3   -1.95    3.53
  10   6   4    1.76    5.44
 -10  -6  -4    0.32    5.58
 -10   6  -4    0.69    4.93
  10  -6   4    2.25    4.46
  10  -6   4   -1.65    3.79
  10   7   0   54.40    7.78
 -10  -7   0   39.71    7.90
  10  -7   0    1.07    6.84
  10  -7   0   -0.46    6.57
 -10  -7  -1    0.25    3.45
  10   7   1   12.87    5.35
  10  -7   1   -0.36    4.38
  10  -7   1    0.13    5.47
  10   7   2   11.67    5.10
 -10  -7  -2    2.43    5.23
  10  -7   2    7.75    4.65
  10  -7   3    8.43    3.54
  11   0   0    0.96    3.29
  11   0   0    2.22    2.55
 -11   0   0    0.33    3.46
  11   0   1    2.26    3.42
  11   0   1    2.52    2.50
 -11   0  -1    0.28    3.54
  11   0   2   40.65    9.89
  11   0   2   39.22    9.65
 -11   0  -2   39.16   10.00
 -11   0  -3    1.23    3.07
  11   0   3   -1.61    4.02
  11   0   3    3.38    3.24
  11   0   4  174.74   37.18
  11   0   4  179.46   40.25
 -11   0  -4  191.34   40.46
  11   0   5    2.62    2.94
 -11   0  -5    2.15    3.26
  11   0   5   -0.63    4.80
  11   0   6  186.84   39.37
  11   0   6  183.85   42.20
 -11   0  -6  201.28   42.51
  11   1   0   28.99    8.17
 -11  -1   0   30.35    8.59
 -11   1   0   34.20    8.65
  11  -1   0   36.94    8.63
  11  -1   0   36.50    8.30
  11  -1   1  280.02   38.80
  11   1   1  287.54   54.56
  11   1   1  270.59   60.47
 -11  -1  -1  266.30   60.56
 -11   1  -1  281.66   60.55
  11  -1   1  270.62   60.36
  11   1   2   36.02    8.91
  11   1   2   35.27    8.55
 -11  -1  -2   35.82    8.87
 -11   1  -2   34.02    8.96
  11  -1   2   29.90    9.01
  11  -1   2   32.49    8.56
 -11   1  -3   18.54    4.72
  11  -1   3   21.34    4.41
  11   1   3   28.88    7.35
  11   1   3   26.45    6.74
 -11  -1  -3   28.23    7.27
  11  -1   3   23.78    7.52
  11   1   4  341.48   69.37
  11   1   4  347.09   76.68
 -11  -1  -4  351.10   76.82
 -11   1  -4  335.34   76.82
  11  -1   4  359.93   69.48
  11  -1   4  368.41   76.71
  11   1   5  145.58   20.29
  11   1   5  150.61   20.24
 -11  -1  -5  132.08   20.32
 -11   1  -5  157.23   33.15
  11  -1   5  148.52   30.71
  11  -1   5  146.72   32.84
  11   1   6    3.99    5.30
  11   1   6    5.15    4.01
 -11  -1  -6    4.58    5.16
 -11   1  -6    3.69    5.16
  11  -1   6    4.34    6.10
  11  -1   6    0.56    3.92
  11  -2   0   12.57    3.24
  11   2   0   10.57    4.34
 -11  -2   0   10.24    4.53
 -11   2   0   13.33    4.72
  11  -2   0   11.11    4.07
  11   2   1   79.08   17.55
 -11  -2  -1   84.79   17.82
 -11   2  -1   89.69   17.84
  11  -2   1   47.89   16.77
  11  -2   1   80.52   17.65
  11   2   2    3.74    3.33
 -11  -2  -2    3.20    3.90
 -11   2  -2    4.46    4.14
  11  -2   2    2.18    4.51
  11  -2   2    4.84    3.42
  11   2   3  267.80   51.94
  11   2   3  259.21   57.20
 -11  -2  -3  259.88   57.38
 -11   2  -3  244.56   57.37
  11  -2   3  256.71   52.07
  11  -2   3  274.92   57.27
  11   2   4   67.52   15.20
  11   2   4   66.24   15.38
 -11  -2  -4   61.22   15.72
 -11   2  -4   67.96   15.74
  11  -2   4   69.32   15.29
  11  -2   4   64.00   15.31
  11   2   5  405.48   60.50
  11   2   5  431.23   93.26
 -11  -2  -5  411.49   93.42
 -11   2  -5  421.05   93.51
  11  -2   5  444.81   84.24
  11  -2   5  442.02   93.28
  11   2   6  105.76   13.98
  11   2   6   94.12   22.56
 -11  -2  -6   98.05   23.06
 -11   2  -6   94.15   23.06
  11  -2   6  107.24   21.85
  11  -2   6   94.51   22.51
  11   3   0  134.55   29.13
 -11  -3   0  124.52   29.23
 -11   3   0  144.72   29.47
  11  -3   0  136.41   27.13
  11  -3   0  120.62   29.18
  11  -3   1   11.43    3.34
  11   3   1   14.18    4.51
 -11  -3  -1   14.64    5.17
 -11   3  -1   14.44    5.16
  11  -3   1   15.16    5.81
 -11  -3  -2   16.39    4.16
  11   3   2   16.79    5.47
 -11   3  -2   18.88    5.98
  11  -3   2   16.35    6.49
  11  -3   2   18.10    5.38
 -11  -3  -3    8.48    3.74
  11   3   3   13.62    4.53
 -11   3  -3    7.69    5.34
  11  -3   3   13.01    5.86
  11  -3   3   11.60    4.16
  11   3   4  217.27   40.73
  11   3   4  192.04   44.35
 -11  -3  -4  190.11   44.63
 -11   3  -4  196.53   44.67
  11  -3   4  211.70   40.79
  11  -3   4  200.49   44.39
 -11   3  -5    1.33    3.91
  11  -3   5    3.74    4.46
  11  -3   5    0.80    2.54
  11   3   5   -0.13    6.98
  11   3   5    1.25    3.68
 -11  -3  -5   -0.81    4.87
  11   4   0   67.90   15.28
 -11  -4   0   64.81   15.50
 -11   4   0   69.60   16.07
  11  -4   0   61.44   14.98
  11  -4   0   66.87   15.69
  11  -4   1  234.50   35.84
  11   4   1  271.47   55.78
 -11  -4  -1  239.79   55.87
 -11   4  -1  240.43   56.09
  11  -4   1  273.39   55.91
  11  -4   2   10.11    3.99
  11   4   2   12.24    4.40
 -11  -4  -2    9.63    5.29
 -11   4  -2   14.80    6.40
  11  -4   2   14.27    5.59
  11   4   3   19.48    5.83
 -11  -4  -3   14.23    6.26
 -11   4  -3   16.29    6.59
  11  -4   3   19.87    6.86
  11  -4   3   18.94    5.78
  11   4   4   30.36    9.12
 -11  -4  -4   24.06    9.70
 -11   4  -4   32.06    9.91
  11  -4   4   51.53   10.37
  11  -4   4   37.50    9.08
 -11   4  -5    4.14    3.51
  11   4   5    3.61    7.31
  11  -4   5    3.07    6.24
  11  -4   5    2.66    3.64
  11   5   0  146.66   23.78
 -11  -5   0  129.63   23.97
 -11   5   0  122.30   24.62
  11  -5   0  135.41   22.76
  11  -5   0   -0.27   23.65
 -11  -5  -1    3.94    3.33
  11  -5   1    5.19    3.50
  11   5   1    6.35    3.85
 -11   5  -1    4.87    5.77
  11  -5   1   -0.81    4.88
  11  -5   2   -0.91    5.27
  11   5   2   31.81    7.36
 -11  -5  -2   30.65    8.12
 -11   5  -2   32.30    8.67
  11  -5   2   40.45    8.11
  11   5   3   64.03   11.95
 -11  -5  -3   57.49   12.75
 -11   5  -3   49.91   12.14
  11  -5   3   65.75   12.14
  11  -5   3    0.30   11.27
  11  -5   4    2.70    4.74
  11  -6   0   -2.99    4.24
  11   6   0    4.61    3.53
 -11  -6   0    2.04    4.09
 -11   6   0    3.51    5.71
  11   6   1    0.73    3.84
 -11  -6  -1    3.92    4.30
 -11   6  -1    2.20    5.61
  11  -6   1   -0.41    4.80
  11  -6   1   -0.96    4.66
  11   6   2    1.69    4.26
 -11  -6  -2    1.21    5.43
  11  -6   2    3.45    4.96
  12   0   0    2.85    3.72
 -12   0   0    2.66    3.09
  12   0   0    0.23    3.37
  12   0   1   -1.10    3.75
 -12   0  -1   -1.35    3.17
  12   0   1   -0.70    3.15
  12   0   2   13.46    3.46
  12   0   2   14.62    6.00
 -12   0  -2   13.49    5.10
  12   0   3   -0.27    2.80
  12   0   3   -0.68    4.53
 -12   0  -3   -0.56    4.24
  12   0   4   36.94   10.20
  12   0   4   32.33    8.90
 -12   0  -4   32.01    9.63
  12   0   5   -0.74    6.74
  12   0   5    0.87    3.85
 -12   0  -5    1.82    5.16
 -12  -1   0  300.97   46.00
  12  -1   0  356.29   48.40
  12   1   0  363.77   67.55
  12   1   0  320.08   74.92
 -12   1   0  361.42   75.02
  12  -1   0  350.15   74.83
  12   1   1   18.51    6.25
  12   1   1   17.29    5.40
 -12  -1  -1   16.12    5.86
 -12   1  -1   16.61    5.92
  12  -1   1   13.35    6.34
  12  -1   1   16.62    5.31
  12  -1   2    2.84    2.75
  12   1   2    3.40    4.73
  12   1   2    1.83    3.41
 -12  -1  -2    2.06    4.30
 -12   1  -2    4.71    4.35
  12  -1   2    6.05    4.68
  12   1   3   -0.71    3.96
 -12   1  -3   -0.13    3.15
  12  -1   3   -0.14    2.79
  12   1   3    1.23    3.41
 -12  -1  -3   -2.03    4.34
  12  -1   3    3.23    5.02
 -12   1  -4    6.28    4.21
  12  -1   4    8.67    3.32
  12   1   4    7.00    6.35
  12   1   4    8.04    4.31
 -12  -1  -4    8.75    5.54
  12  -1   4    9.22    6.48
 -12   1  -5   38.13   10.69
  12  -1   5   40.36   10.07
 -12  -2   0    2.33    3.15
  12   2   0    4.28    2.91
 -12   2   0   -1.49    4.19
  12  -2   0   -2.11    4.72
  12  -2   0    0.90    3.19
 -12  -2  -1  127.94   20.19
  12   2   1  147.17   32.65
 -12   2  -1  152.47   32.83
  12  -2   1  165.36   30.47
  12  -2   1  140.85   32.62
  12   2   2    7.10    5.13
  12   2   2    7.74    4.00
 -12  -2  -2    7.66    4.76
 -12   2  -2    4.73    4.60
  12  -2   2    9.65    5.51
  12  -2   2    7.31    4.16
  12   2   3   82.83   10.78
  12   2   3   78.16   17.98
 -12  -2  -3   62.65   18.21
 -12   2  -3   75.03   18.32
  12  -2   3   76.49   17.59
  12  -2   3   86.49   18.03
  12  -2   4   19.53    4.20
  12   2   4   28.30    8.70
  12   2   4   13.83    6.39
 -12  -2  -4   14.21    7.06
 -12   2  -4   21.67    6.72
  12  -2   4   26.33    8.11
  12   3   0   60.14   13.30
 -12  -3   0   61.88   13.61
 -12   3   0   57.24   14.17
  12  -3   0   52.39   13.45
  12  -3   0   47.98   13.46
  12   3   1    9.68    4.46
 -12  -3  -1    7.95    5.45
 -12   3  -1   11.61    6.29
  12  -3   1   15.99    6.35
  12  -3   1   17.48    5.44
  12   3   2    9.06    4.53
 -12  -3  -2    9.31    5.23
 -12   3  -2    8.62    5.64
  12  -3   2   13.98    6.19
  12  -3   2    9.80    4.27
  12   3   3   20.82    5.10
  12  -3   3   40.72    5.70
  12   3   3   39.13   10.14
 -12  -3  -3   22.41    8.36
 -12   3  -3   28.29    9.00
  12  -3   3   31.66    8.23
  12  -3   4  171.20   19.92
  12   3   4  202.37   30.49
  12   3   4  117.37   31.59
 -12  -3  -4   88.54   31.82
 -12   3  -4  139.65   32.09
  12  -3   4  140.09   31.66
  12   4   0    3.59    3.67
 -12  -4   0    1.01    4.07
 -12   4   0    1.00    5.73
  12  -4   0    1.65    4.72
  12  -4   0   -0.65    4.67
  12   4   1  113.26   13.89
 -12  -4  -1  122.65   14.36
 -12   4  -1  137.76   14.96
  12  -4   1  143.53   21.66
  12  -4   1    3.09   22.24
  12   4   2    5.11    3.75
 -12  -4  -2    1.38    4.60
 -12   4  -2    1.12    6.49
  12  -4   2    6.83    5.51
  12  -4   2   -1.36    5.07
  12   4   3   -0.37    3.39
 -12  -4  -3   -0.34    4.51
  12  -4   3    1.05    5.72
  12   5   0   20.57    5.31
 -12  -5   0   15.50    6.34
  12  -5   0   -1.01    6.70
  12  -5   1    0.52    5.13
  12   5   1   -1.82    3.18
 -12  -5  -1    2.72    4.56
  13   0   0    0.98    4.69
  13   0   0    1.81    3.54
 -13   0   0    2.01    4.40
  13   0   1   -0.68    4.66
  13   0   1    0.32    3.77
 -13   0  -1    2.88    4.30
  13   0   2   18.07    6.85
  13   0   2   12.57    5.61
 -13   0  -2   17.05    6.40
  13   0   3    2.91    6.07
  13   0   3    0.02    3.77
 -13   0  -3   -2.04    5.34
  13   1   0   39.23   10.70
  13   1   0   43.54   10.26
 -13  -1   0   40.08   10.64
 -13   1   0   36.78   10.68
  13  -1   0   40.10   10.94
  13  -1   0   41.73   10.17
 -13   1  -1   -0.32    3.90
  13   1   1    8.87    7.05
  13   1   1    1.80    3.39
 -13  -1  -1    3.73    4.40
  13  -1   1    1.91    5.74
  13  -1   1    2.39    3.89
  13  -1   2   17.54    5.78
  13   1   2   13.78    6.98
  13   1   2   13.35    5.33
 -13  -1  -2   10.76    5.84
 -13   1  -2   13.49    6.36
  13  -1   2   11.61    5.14
  13   2   0    4.51    6.60
  13   2   0    2.81    3.79
 -13  -2   0    3.25    4.64
 -13   2   0    7.45    5.93
  13  -2   0    8.85    6.01
  13  -2   0    2.47    4.39
  13   2   1   75.20    9.43
  13  -2   1   68.31    8.85
  13   2   1   49.87   13.93
 -13  -2  -1   45.80   14.28
 -13   2  -1   58.99   14.63
  13  -2   1   59.26   14.12
 -13   2  -2   20.78    5.40
  13   2   2   24.10    8.94
  13   2   2   14.76    5.89
 -13  -2  -2    9.82    6.67
  13  -2   2   22.58    8.11
  13  -2   2   19.70    6.28
  13  -3   0    2.12    4.77
  13   3   0    6.03    3.85
 -13  -3   0    6.72    5.14
 -13   3   0   11.64    6.90
 -13  -3  -1    2.51    3.85
  13   3   1    8.64    4.40
  13  -3   1   11.01    6.77
  13   4   0   -0.24    3.23
 -13  -4   0    1.65    4.72
   0   0   0    0.00    0.00
_computing_structure_solution     'SHELXT 2014/5 (Sheldrick, 2014)'
;
_shelx_hkl_checksum     79908
_shelx_res_file
;
TITL Ia in P2(1)/c
CELL 0.96990  11.0454  9.2023  11.0623  90.000 100.908  90.000
ZERR    4.00   0.0022  0.0018   0.0022   0.000   0.030   0.000
LATT 1
SYMM -X, 0.5+Y, 0.5-Z
SFAC C H N O
DISP C 0.007 0.003 25.571
DISP H -0 0 0.636
DISP N 0.013 0.007 47.42
DISP O 0.021 0.012 81.964
UNIT 48 52 4 16
TEMP -173.0
SIZE 0.15 0.15 0.20
L.S. 12
BOND $H
ACTA
CONF
WGHT    0.080000    1.000000
EXTI    0.103510
FVAR       0.97862
C1    1    0.834523    0.933016    0.546700    11.00000    0.03499    0.02934 =
         0.02893   -0.00148   -0.00864   -0.00625
AFIX  23
H1A   2    0.888844    0.892860    0.493270    11.00000   -1.20000
H1B   2    0.885866    0.978014    0.620228    11.00000   -1.20000
AFIX   0
C2    1    0.741507    1.043015    0.476208    11.00000    0.04329    0.02521 =
         0.03176    0.00095   -0.00394   -0.00307
AFIX  23
H2A   2    0.779942    1.100242    0.417722    11.00000   -1.20000
H2B   2    0.712305    1.110616    0.534149    11.00000   -1.20000
AFIX   0
C3    1    0.633278    0.950733    0.406425    11.00000    0.03330    0.02612 =
         0.03041    0.00433   -0.00332    0.00247
AFIX  23
H3A   2    0.553053    0.998923    0.405942    11.00000   -1.20000
H3B   2    0.642631    0.932041    0.320539    11.00000   -1.20000
AFIX   0
N4    3    0.644180    0.816615    0.478318    11.00000    0.02575    0.02363 =
         0.02777    0.00171   -0.00635    0.00036
C5    1    0.601541    0.683880    0.441849    11.00000    0.01924    0.02902 =
         0.02461    0.00156   -0.00364   -0.00029
O5    4    0.522238    0.656771    0.348879    11.00000    0.02328    0.02930 =
         0.02590    0.00251   -0.00980   -0.00103
C5A   1    0.665291    0.573577    0.535859    11.00000    0.01901    0.02696 =
         0.02141    0.00182   -0.00521   -0.00011
AFIX  13
H5A   2    0.616552    0.555289    0.601861    11.00000   -1.20000
AFIX   0
C6    1    0.715285    0.430588    0.490817    11.00000    0.02287    0.02539 =
         0.02351    0.00111   -0.00656   -0.00106
AFIX  13
H6    2    0.700732    0.350003    0.547011    11.00000   -1.20000
AFIX   0
C7    1    0.856090    0.465546    0.514296    11.00000    0.02145    0.03091 =
         0.03144   -0.00394   -0.00745    0.00166
AFIX  13
H7    2    0.904977    0.406849    0.464455    11.00000   -1.20000
AFIX   0
C8    1    0.902131    0.459118    0.652845    11.00000    0.02521    0.03237 =
         0.03344    0.00084   -0.01482    0.00301
AFIX  43
H8    2    0.950449    0.384678    0.697978    11.00000   -1.20000
AFIX   0
C9    1    0.860444    0.579868    0.697625    11.00000    0.02681    0.03413 =
         0.02371    0.00109   -0.01023   -0.00210
AFIX  43
H9    2    0.873668    0.610283    0.781158    11.00000   -1.20000
AFIX   0
C9A   1    0.787445    0.658279    0.586827    11.00000    0.02313    0.02603 =
         0.02264   -0.00080   -0.00447   -0.00008
C9B   1    0.750045    0.816420    0.582720    11.00000    0.02686    0.03234 =
         0.02357   -0.00031   -0.00662    0.00007
AFIX  13
H9B   2    0.722403    0.844235    0.660574    11.00000   -1.20000
AFIX   0
O10   4    0.856034    0.620376    0.492150    11.00000    0.02220    0.03031 =
         0.02760   -0.00150   -0.00227   -0.00234
C11   1    0.664920    0.385205    0.358521    11.00000    0.02209    0.02456 =
         0.02540   -0.00002   -0.00360    0.00032
O11   4    0.715401    0.412309    0.272555    11.00000    0.03522    0.04711 =
         0.02760   -0.00160    0.00037   -0.00851
O12   4    0.564008    0.304690    0.350419    11.00000    0.02048    0.03012 =
         0.02507   -0.00298   -0.00527   -0.00273
H12   2    0.539289    0.274726    0.271696    11.00000   -1.50000
HKLF 4
REM Ia in P2(1)/c
REM R1 =  0.0718 for    1864 Fo > 4sig(Fo)  and  0.0838 for all    2329 data
REM    158 parameters refined using      0 restraints
END
WGHT      0.1044      0.2905
REM Highest difference peak  0.425,  deepest hole -0.433,  1-sigma level  0.087
Q1    1   0.6882  0.7949  0.4222  11.00000  0.05    0.43
Q2    1   0.4838  0.3066  0.3134  11.00000  0.05    0.32
Q3    1   0.4930  0.3161  0.4051  11.00000  0.05    0.30
Q4    1   0.7590  0.5942  0.4858  11.00000  0.05    0.27
Q5    1   0.6252  0.6334  0.3329  11.00000  0.05    0.27
Q6    1   1.0563  0.3030  0.8095  11.00000  0.05    0.27
Q7    1   0.5607  0.2705  0.1598  11.00000  0.05    0.26
Q8    1   0.5380  0.9531  0.3611  11.00000  0.05    0.26
Q9    1   0.8810  0.6490  0.6262  11.00000  0.05    0.26
Q10   1   0.9362  0.6241  0.5327  11.00000  0.05    0.25
Q11   1   0.6837  1.0818  0.5598  11.00000  0.05    0.25
Q12   1   0.8042  0.4059  0.3190  11.00000  0.05    0.24
Q13   1   0.5782  0.5614  0.5828  11.00000  0.05    0.24
Q14   1   0.5281  0.5920  0.6381  11.00000  0.05    0.24
Q15   1   0.5780  0.6523  0.2684  11.00000  0.05    0.23
Q16   1   0.6004  0.6592  0.3973  11.00000  0.05    0.23
Q17   1   0.6374  0.2907  0.3800  11.00000  0.05    0.23
Q18   1   0.8296  0.8147  0.5985  11.00000  0.05    0.22
Q19   1   0.9573  0.5708  0.6953  11.00000  0.05    0.22
Q20   1   0.5932  0.2270  0.4420  11.00000  0.05    0.22
;
_shelx_res_checksum     14859
_shelxl_version_number     2014/6
data_IIa
_database_code_depnum_ccdc_archive 'CCDC 1503860'
_audit_creation_method     SHELXL-2014/6
_chemical_name_systematic
;\
5a(<i>RS</i>),6(<i>RS</i>),7(<i>RS</i>),9a(<i>SR</i>),\
9b(<i>SR</i>)-5-Oxo-1,2,3,5,5a,6,7,9b-octahydro-\
7,9a-epoxypyrrolo[2,1-<i>a</i>]isoindole-6-carboxylic acid
;
_chemical_name_common     ?
_chemical_formula_moiety     'C12 H13 N O4'
_chemical_formula_sum     'C12 H13 N O4'
_chemical_formula_weight     235.23
_chemical_melting_point_gt     414
_chemical_melting_point_lt     416
_shelx_space_group_comment
;
The symmetry employed for this shelxl refinement is uniquely defined
by the following loop, which should always be used as a source of
symmetry information in preference to the above space-group names.
They are only intended as comments.
;
_space_group_crystal_system     triclinic
_space_group_name_H-M_alt     'P -1'
_space_group_name_Hall     '-P 1'
loop_
    _space_group_symop_operation_xyz
    'x, y, z'
    '-x, -y, -z'
_cell_length_a     8.4700(17)
_cell_length_b     8.5100(17)
_cell_length_c     8.5900(17)
_cell_angle_alpha     94.04(3)
_cell_angle_beta     111.12(3)
_cell_angle_gamma     105.17(3)
_cell_volume     548.0(2)
_cell_formula_units_Z     2
_cell_measurement_reflns_used     500
_cell_measurement_theta_min     3.6
_cell_measurement_theta_max     36.0
_cell_measurement_temperature     100(2)
_exptl_crystal_description     prism
_exptl_crystal_colour     colourless
_exptl_crystal_size_max     0.15
_exptl_crystal_size_mid     0.10
_exptl_crystal_size_min     0.10
_exptl_crystal_density_diffrn     1.426
_exptl_crystal_density_meas     ?
_exptl_crystal_density_method     ?
_exptl_crystal_F_000     248
_exptl_absorpt_coefficient_mu     0.230
_exptl_absorpt_correction_type     multi-scan
_exptl_absorpt_process_details
;
(<i>SCALA</i>; Evans, 2006)
;
_shelx_estimated_absorpt_T_min     0.963
_shelx_estimated_absorpt_T_max     0.975
_exptl_absorpt_correction_T_min     0.960
_exptl_absorpt_correction_T_max     0.969
_diffrn_ambient_temperature     100(2)
_diffrn_radiation_type     synchrotron
_diffrn_radiation_wavelength     0.96990
_diffrn_measurement_device_type     'MAR CCD'
_diffrn_measurement_method     '\f scan'
_diffrn_detector_area_resol_mean     ?
_diffrn_reflns_number     7090
_diffrn_reflns_av_R_equivalents     0.0612
_diffrn_reflns_theta_min     3.443
_diffrn_reflns_theta_max     38.131
_diffrn_reflns_theta_full     35.587
_diffrn_measured_fraction_theta_max     0.890
_diffrn_measured_fraction_theta_full     0.941
_diffrn_reflns_limit_h_min     -10
_diffrn_reflns_limit_h_max     10
_diffrn_reflns_limit_k_min     -10
_diffrn_reflns_limit_k_max     10
_diffrn_reflns_limit_l_min     -10
_diffrn_reflns_limit_l_max     10
_refine_special_details     ?
_reflns_number_total     2104
_reflns_number_gt     1402
_reflns_threshold_expression     'I > 2\s(I)'
_refine_ls_structure_factor_coef     Fsqd
_refine_ls_matrix_type     full
_refine_ls_R_factor_all     0.1278
_refine_ls_R_factor_gt     0.0988
_refine_ls_wR_factor_gt     0.2098
_refine_ls_wR_factor_ref     0.2404
_refine_ls_goodness_of_fit_ref     0.928
_refine_ls_restrained_S_all     0.928
_refine_ls_number_reflns     2104
_refine_ls_number_parameters     155
_refine_ls_number_restraints     0
_refine_ls_hydrogen_treatment     constr
_refine_ls_weighting_scheme     calc
_refine_ls_weighting_details
                        'w=1/[\s^2^(Fo^2^)+(0.06P)^2^] where P=(Fo^2^+2Fc^2^)/3'
_atom_sites_solution_hydrogens     mixed
_atom_sites_solution_primary     difmap
_atom_sites_solution_secondary     difmap
_refine_ls_shift/su_max     0.000
_refine_ls_shift/su_mean     0.000
_refine_diff_density_max     0.454
_refine_diff_density_min     -0.359
_refine_ls_extinction_method
;
SHELXL-2014/7 (Sheldrick, 2015)
;
_refine_ls_extinction_coef     0.138(11)
_refine_ls_extinction_expression
                                  'Fc^*^=kFc[1+0.001xFc^2^\l^3^/sin(2\q)]^-1/4^'
loop_
    _atom_type_symbol
    _atom_type_description
    _atom_type_scat_dispersion_real
    _atom_type_scat_dispersion_imag
    _atom_type_scat_source
    'C' 'C' 0.0070 0.0030
                         'International Tables Vol C Tables 4.2.6.8 and 6.1.1.4'
    'H' 'H' 0.0000 0.0000
                         'International Tables Vol C Tables 4.2.6.8 and 6.1.1.4'
    'N' 'N' 0.0130 0.0070
                         'International Tables Vol C Tables 4.2.6.8 and 6.1.1.4'
    'O' 'O' 0.0210 0.0120
                         'International Tables Vol C Tables 4.2.6.8 and 6.1.1.4'
_computing_data_collection
;
<i>Automar</i> (MarXperts, 2015)
;
_computing_cell_refinement
;
<i>i</i>Mosflm (Battye <i>et al.</i>, 2011)
;
_computing_data_reduction
;
<i>i</i>Mosflm (Battye <i>et al.</i>, 2011)
;
_computing_structure_solution
;
SHELXS-97 (Sheldrick, 2008)
;
_computing_structure_refinement
;
[truncated: 224,665 more chars]
