# Supplementary material for: Crystal structures of the two epimers from the unusual thermal C6-epimerization of 5-oxo-1,2,3,5,5a,6,7,9b-octa­hydro-7,9a-ep­oxy­pyrrolo­[2,1-a]iso­indole-6-carb­oxy­lic acid, 5a(RS),6(SR),7(RS),9a(SR),9b(SR) and 5a(RS),6(RS),7(RS),9a(SR),9b(SR)
Source: Acta Crystallogr E Crystallogr Commun. 2016 Sep 16;72(Pt 10):1429–33. doi: 10.1107/S2056989016014420 (PMC5050770; doi:10.1107/S2056989016014420)
Supplement: Supplementary file 2 [file e-72-01429-Iasup2.hkl]

#
# h,k,l, Fc-squared, Fo-squared, sigma(Fo-squared), status flag
#
data_Ia
_shelx_title ' Popl1463 in P2(1)/c'
_shelx_refln_list_code          4
_shelx_F_calc_maximum      191.67
_exptl_crystal_F_000       496.00
_reflns_d_resolution_high  0.7795

loop_
 _space_group_symop_operation_xyz
 'x, y, z'
 '-x, y+1/2, -z+1/2'
 '-x, -y, -z'
 'x, -y-1/2, z-1/2'

_cell_length_a    11.0454
_cell_length_b     9.2023
_cell_length_c    11.0623
_cell_angle_alpha  90.000
_cell_angle_beta  100.908
_cell_angle_gamma  90.000

_shelx_F_squared_multiplier     1.000

loop_
 _refln_index_h
 _refln_index_k
 _refln_index_l
 _refln_F_squared_calc
 _refln_F_squared_meas
 _refln_F_squared_sigma
 _refln_observed_status
   2   0   0       9648.91       7051.37       740.88 o
   3   0   0        280.08        283.75        43.49 o
   4   0   0       2353.00       2604.39       280.14 o
   5   0   0       1457.94       1484.11       136.59 o
   6   0   0        213.00        200.04        21.71 o
   7   0   0        673.89        605.14        65.42 o
   8   0   0        443.51        372.32        39.16 o
   9   0   0          1.51          0.13         1.20 o
  10   0   0        456.41        437.23        38.37 o
  11   0   0          0.01          1.33         1.82 o
  12   0   0          3.06          1.99         2.03 o
  13   0   0          2.01          1.70         2.48 o
   2   1   0        296.94        257.97        18.22 o
   3   1   0        169.88        148.00        10.52 o
   4   1   0        789.19        746.62        46.78 o
   5   1   0       1548.31       1529.15        94.03 o
   6   1   0        687.60        678.99        48.33 o
   7   1   0         42.70         33.47         2.11 o
   8   1   0        108.00         89.80         6.30 o
   9   1   0        711.86        742.47        54.90 o
  10   1   0         33.22         50.41         5.25 o
  11   1   0         26.78         35.19         3.96 o
  12   1   0        268.53        359.36        26.04 o
  13   1   0         35.90         42.29         4.51 o
   0   2   0       3465.71       2958.57       261.82 o
   1   2   0       4058.95       3299.92       187.99 o
   2   2   0       2715.22       2776.14       164.77 o
   3   2   0         21.61         18.36         1.15 o
   4   2   0        931.89        917.56        54.68 o
   5   2   0       1314.78       1392.55       106.31 o
   6   2   0        247.73        216.29        13.58 o
   7   2   0        218.29        216.16        15.30 o
   8   2   0         78.01         70.68         4.94 o
   9   2   0         88.39         89.23         6.61 o
  10   2   0          3.53          7.66         1.66 o
  11   2   0         11.43         12.20         1.90 o
  12   2   0          0.61          1.24         1.61 o
  13   2   0          3.06          4.74         2.10 o
   1   3   0        231.03        212.37        12.39 o
   2   3   0        626.56        590.39        37.19 o
   3   3   0       2886.62       3420.33       214.37 o
   4   3   0       2817.34       3279.68       187.91 o
   5   3   0       1507.77       1556.23       103.62 o
   6   3   0         57.40         63.73         4.21 o
   7   3   0        309.96        265.57        17.69 o
   8   3   0         23.98         16.39         1.86 o
   9   3   0        161.83        209.48        15.53 o
  10   3   0        109.03        106.88         9.11 o
  11   3   0         96.99        139.38        13.51 o
  12   3   0         59.20         59.03         6.36 o
  13   3   0          9.46          6.46         2.53 o
   0   4   0       3441.81       4466.38       329.81 o
   1   4   0         23.81         29.85         1.72 o
   2   4   0        452.53        486.85        28.94 o
   3   4   0         40.85         40.82         2.56 o
   4   4   0          6.85         10.17         0.74 o
   5   4   0        220.49        208.95        14.01 o
   6   4   0        506.91        471.22        26.35 o
   7   4   0          5.04          4.54         0.60 o
   8   4   0          1.94          1.49         0.71 o
   9   4   0          0.67          4.66         1.31 o
  10   4   0          9.66         10.40         2.08 o
  11   4   0         61.88         69.28         7.26 o
  12   4   0          2.56          1.50         2.06 o
  13   4   0          0.20          0.55         2.78 o
   1   5   0       1048.05       1209.67        71.65 o
   2   5   0        297.37        340.67        20.29 o
   3   5   0        138.64        140.00         8.28 o
   4   5   0         38.12         42.87         2.90 o
   5   5   0        691.71        625.13        37.74 o
   6   5   0        383.60        326.03        21.50 o
   7   5   0        153.08        118.19         9.13 o
   8   5   0          3.36          4.42         1.51 o
   9   5   0         24.02         24.20         2.98 o
  10   5   0         44.19         45.95         5.07 o
  11   5   0        134.69        124.52        18.81 o
  12   5   0         31.54         13.87         5.87 o
   0   6   0          0.11          1.26         0.60 o
   1   6   0        484.85        511.68        33.48 o
   2   6   0        610.51        698.16        40.91 o
   3   6   0        230.77        234.06        15.64 o
   4   6   0        163.77        157.31         9.80 o
   5   6   0        353.27        324.22        19.75 o
   6   6   0        165.71        159.17        13.80 o
   7   6   0        363.50        404.10        36.07 o
   8   6   0         29.90         27.65         3.26 o
   9   6   0         44.08         46.75         5.06 o
  10   6   0          5.00          5.87         1.97 o
  11   6   0          1.32          1.91         2.19 o
   1   7   0        112.72        117.97         7.49 o
   2   7   0       1321.54       1494.05       102.99 o
   3   7   0        103.12         99.55         6.17 o
   4   7   0         86.63         83.11         5.92 o
   5   7   0          0.08          0.49         0.77 o
   6   7   0        564.47        554.24        52.51 o
   7   7   0          4.98          6.74         1.63 o
   8   7   0        137.26        116.61        11.44 o
   9   7   0          2.32          0.85         1.83 o
  10   7   0         61.52         32.07        14.13 o
   0   8   0       1423.37       1837.74       164.48 o
   1   8   0        263.98        289.49        19.91 o
   2   8   0         92.65         92.10         6.77 o
   3   8   0         90.36         94.39         7.74 o
   4   8   0         11.31         10.72         1.85 o
   5   8   0         17.70         11.53         1.79 o
   6   8   0         64.82         66.24         8.16 o
   7   8   0          4.62          4.40         1.52 o
   8   8   0         10.90          3.29         2.58 o
   9   8   0         14.08          2.77         2.56 o
   1   9   0         86.78        118.07        10.72 o
   2   9   0         28.52         34.17         4.06 o
   3   9   0         14.38         11.56         3.61 o
   4   9   0         25.98         24.93         2.79 o
   5   9   0        233.13        162.45        33.04 o
   6   9   0         39.86         20.39         6.52 o
   8   9   0          2.23          0.52         1.94 o
   0  10   0         25.97         34.03        11.16 o
   1  10   0         14.88         24.66         5.83 o
   2  10   0          5.66          3.22         1.60 o
   3  10   0         44.60         20.98         7.50 o
   5  10   0          6.69         -1.91         2.44 o
   6  10   0          7.34          2.21         2.94 o
   2  11   0          3.31          0.65         4.56 o
 -13   1   1         24.60         35.29         3.93 o
 -11   1   1        218.69        296.50        25.42 o
 -10   1   1          2.37          0.88         1.32 o
  -9   1   1         10.89         11.15         1.15 o
  -8   1   1          3.72          2.97         0.60 o
  -7   1   1       1120.21       1108.03        67.64 o
  -6   1   1          4.78          4.09         0.64 o
  -5   1   1         18.72         20.88         1.77 o
  -4   1   1        543.80        480.63        36.38 o
  -3   1   1       2352.03       2294.73       180.92 o
  -2   1   1       1149.31       1082.16        71.18 o
  -1   1   1        142.22        129.68         7.87 o
   1   1   1         75.62         52.54         3.57 o
   2   1   1       2421.98       2064.58       134.44 o
   3   1   1        120.87         93.61         6.04 o
   4   1   1        709.13        677.06        40.03 o
   5   1   1       2691.72       3038.24       215.34 o
   6   1   1       1044.54        958.36        67.93 o
   7   1   1         15.32         17.14         1.26 o
   8   1   1        199.96        156.37         9.53 o
   9   1   1        121.97        145.88        14.13 o
  10   1   1        107.32        160.79        15.58 o
  11   1   1        212.39        292.93        23.08 o
  12   1   1          7.64         17.19         2.48 o
  13   1   1          0.74          2.71         1.84 o
 -13   2   1          0.96          1.31         2.07 o
 -12   2   1        456.87        577.54        59.95 o
 -11   2   1         58.89         66.71         5.36 o
 -10   2   1          4.75          3.52         1.32 o
  -9   2   1        124.69        108.37         7.95 o
  -8   2   1         85.91         74.44         5.26 o
  -7   2   1        249.83        222.77        14.62 o
  -5   2   1          1.12          2.20         0.47 o
  -4   2   1       2611.94       2908.83       199.99 o
  -3   2   1        967.21        988.31        65.93 o
  -2   2   1        188.18        171.44         9.92 o
  -1   2   1        624.56        535.44        31.98 o
   0   2   1       1727.42       1586.02        88.10 o
   1   2   1         37.71         39.99         2.63 o
   2   2   1       4150.43       4037.41       261.30 o
   3   2   1        868.21        771.52        49.91 o
   4   2   1         97.26         92.60         6.27 o
   5   2   1          0.22          0.74         0.44 o
   6   2   1         13.61         17.24         1.29 o
   7   2   1        140.55        150.10         8.40 o
   8   2   1         88.12         95.69         8.63 o
   9   2   1         29.42         27.47         3.17 o
  10   2   1        189.54        226.39        21.70 o
  11   2   1         82.09         82.35         8.21 o
  12   2   1        149.61        151.49        13.22 o
  13   2   1         55.89         68.04         5.01 o
 -13   3   1         70.84         49.36        15.71 o
 -12   3   1          1.63          3.10         1.96 o
 -11   3   1         78.56         91.04         9.19 o
 -10   3   1          8.16         12.90         1.73 o
  -9   3   1         18.73         15.00         2.03 o
  -8   3   1        144.85        128.56        10.84 o
  -7   3   1         37.52         26.06         1.68 o
  -6   3   1        410.31        375.15        22.87 o
  -5   3   1       1070.69       1098.63        73.30 o
  -4   3   1          7.10          6.75         0.57 o
  -3   3   1          2.21          4.60         0.72 o
  -2   3   1        121.98         99.52         6.29 o
  -1   3   1          0.33          1.95         0.29 o
   0   3   1       1605.07       1736.23       107.88 o
   1   3   1       3129.68       3490.24       203.23 o
   2   3   1       2003.66       2250.94       141.23 o
   3   3   1       3120.22       3588.46       199.14 o
   4   3   1        268.50        252.95        16.38 o
   5   3   1          1.63          1.92         0.51 o
   6   3   1        290.00        286.22        17.75 o
   7   3   1         17.21         17.72         1.44 o
   8   3   1          0.44          1.91         0.70 o
   9   3   1         76.54        115.26        11.31 o
  10   3   1         91.43        117.46         9.92 o
  11   3   1         13.40         14.23         2.12 o
  12   3   1         13.45         12.97         2.55 o
  13   3   1         11.96          6.98         2.78 o
 -13   4   1         11.39          6.54         3.66 o
 -12   4   1         49.64         34.01        10.01 o
 -11   4   1        523.88        611.56        70.61 o
 -10   4   1        125.24        140.82        13.77 o
  -9   4   1         11.83         11.23         1.85 o
  -8   4   1          4.93          3.89         0.84 o
  -7   4   1          0.15          0.85         0.55 o
  -6   4   1        212.77        191.56        11.71 o
  -5   4   1         44.41         46.17         3.04 o
  -4   4   1        344.83        343.09        21.73 o
  -3   4   1          3.06          4.73         0.46 o
  -2   4   1       2077.95       2510.68       136.11 o
  -1   4   1        332.61        326.88        19.51 o
   0   4   1        559.05        607.78        36.27 o
   1   4   1         85.04         95.09         5.62 o
   2   4   1         93.62        123.86         7.95 o
   3   4   1        745.99        790.42        48.54 o
   4   4   1         47.36         57.31         3.82 o
   5   4   1        585.22        564.06        37.65 o
   6   4   1        118.93        104.25         6.61 o
   7   4   1          3.53          2.67         0.60 o
   8   4   1        709.29        740.00        70.36 o
   9   4   1        544.25        689.06        59.27 o
  10   4   1        173.07        196.91        19.04 o
  11   4   1        216.61        263.07        23.27 o
  12   4   1        153.40        126.24        17.63 o
 -12   5   1         21.19         13.38         6.52 o
 -11   5   1         28.41         23.24         6.01 o
 -10   5   1        325.43        346.05        29.94 o
  -9   5   1          0.12          3.85         1.47 o
  -8   5   1         61.64         54.16         5.62 o
  -7   5   1          5.26          3.39         0.88 o
  -6   5   1        244.84        223.49        19.35 o
  -5   5   1        605.45        572.64        31.98 o
  -4   5   1        402.11        408.07        24.86 o
  -3   5   1          0.13          2.25         0.44 o
  -2   5   1        908.40       1107.17        68.73 o
  -1   5   1         70.41         69.25         4.49 o
   0   5   1        460.55        630.94        36.73 o
   1   5   1          0.00          1.64         0.41 o
   2   5   1        604.46        743.95        42.98 o
   3   5   1       1731.67       1981.99       119.05 o
   4   5   1        726.18        741.67        46.80 o
   5   5   1         93.23         92.54         5.50 o
   6   5   1        137.43        142.16        12.53 o
   7   5   1         59.16         46.86         3.84 o
   8   5   1        119.99        103.67         8.69 o
   9   5   1         60.66         77.18         7.84 o
  10   5   1         47.87         48.17         5.26 o
  11   5   1          4.00          4.26         1.87 o
  12   5   1          0.09          0.18         2.43 o
 -12   6   1         21.83         12.45         4.50 o
 -11   6   1          6.55          1.24         2.03 o
 -10   6   1          1.36          0.99         1.57 o
  -9   6   1        110.06        114.68        11.29 o
  -8   6   1         43.84         46.18         4.87 o
  -7   6   1          1.03          1.55         1.04 o
  -6   6   1        122.64        104.66        11.19 o
  -5   6   1        414.03        364.51        24.70 o
  -4   6   1        253.97        246.09        15.60 o
  -3   6   1        358.90        357.00        22.53 o
  -2   6   1          7.85         11.36         0.72 o
  -1   6   1       1630.18       2084.99       119.14 o
   0   6   1          0.07          1.51         0.46 o
   1   6   1         55.71         87.04         5.32 o
   2   6   1        983.78       1164.51        71.64 o
   3   6   1        141.41        150.45         9.90 o
   4   6   1        157.83        149.43         9.92 o
   5   6   1         41.83         38.29         2.57 o
   6   6   1         55.59         62.10         7.96 o
   7   6   1         32.11         31.23         3.49 o
   8   6   1          0.80          1.31         1.44 o
   9   6   1         81.49        100.63         8.75 o
  10   6   1         46.92         37.25         6.56 o
  11   6   1          2.07          1.15         2.12 o
 -11   7   1          0.23          0.61         3.57 o
 -10   7   1         25.96         12.69         4.73 o
  -9   7   1         36.20         21.34         5.60 o
  -8   7   1          0.17          1.19         1.52 o
  -7   7   1         39.45         35.76         3.85 o
  -6   7   1         49.04         47.70         4.90 o
  -5   7   1          5.08          4.02         0.89 o
  -4   7   1          3.25          2.73         0.69 o
  -3   7   1         80.08         74.35         4.77 o
  -2   7   1          1.52          2.87         0.60 o
  -1   7   1         18.57         16.07         1.23 o
   0   7   1         48.06         49.39         3.18 o
   1   7   1         63.94         70.71         4.64 o
   2   7   1         25.98         29.05         2.01 o
   3   7   1        587.58        560.52        35.52 o
   4   7   1          9.72          8.21         1.19 o
   5   7   1        323.99        382.24        36.42 o
   6   7   1         77.44         86.68         8.56 o
   7   7   1         71.04         66.09         6.67 o
   8   7   1        169.00        171.76        27.01 o
   9   7   1        180.46        180.43        39.61 o
  10   7   1          8.50          2.85         2.76 o
 -10   8   1          4.78          1.32         2.55 o
  -9   8   1          9.82          2.71         2.68 o
  -8   8   1          8.24          2.96         1.64 o
  -7   8   1         21.81         13.62         2.84 o
  -6   8   1          0.34          1.63         1.27 o
  -5   8   1        883.64        848.74        78.67 o
  -4   8   1         49.73         43.02         5.05 o
  -3   8   1         38.86         36.13         5.16 o
  -2   8   1         68.53         79.34         6.45 o
  -1   8   1         37.73         41.00         3.55 o
   0   8   1        403.00        456.93        30.14 o
   1   8   1         15.48         16.81         1.66 o
   2   8   1          7.00          9.77         1.42 o
   3   8   1        175.76        197.90        20.73 o
   4   8   1         17.80         20.54         2.78 o
   5   8   1          6.02          5.05         1.58 o
   6   8   1          1.42          0.85         1.45 o
   7   8   1         62.51         49.39        14.62 o
   8   8   1          0.04          0.19         1.77 o
   9   8   1         22.69          5.40         4.12 o
  -8   9   1          2.81          1.71         2.16 o
  -7   9   1          1.45         -0.45         1.87 o
  -5   9   1         12.37          7.89         1.99 o
  -4   9   1          2.90          0.85         1.32 o
  -3   9   1         11.91         16.38         2.68 o
  -2   9   1         64.59         88.18        16.83 o
  -1   9   1         88.54        107.83         9.63 o
   0   9   1         24.75         33.17         3.43 o
   1   9   1         28.13         31.70         4.50 o
   2   9   1         20.03         29.23         3.17 o
   3   9   1          6.79          7.96         1.76 o
   4   9   1        172.61        159.27        16.95 o
   6   9   1          1.52          1.74         1.52 o
   7   9   1          8.53          2.20         2.33 o
  -6  10   1          5.42          1.54         2.43 o
  -5  10   1         25.26          8.16         5.72 o
  -4  10   1          3.48          1.17         1.81 o
  -3  10   1         28.47         21.74        13.50 o
  -2  10   1         21.32         31.92        11.53 o
  -1  10   1          0.49          0.65         1.43 o
   0  10   1         10.10          7.96         3.21 o
   1  10   1         81.74         51.59        15.64 o
   2  10   1          2.28          3.29         1.95 o
   3  10   1         72.40         38.26        17.20 o
   4  10   1          9.68          1.30         1.90 o
  -3  11   1         19.42          5.42         5.38 o
  -2  11   1          6.95         -0.55         4.85 o
   0  11   1          0.06          2.77         4.74 o
   1  11   1        113.41        263.83        52.50 o
   2  11   1         11.88          0.39         4.63 o
   3  11   1          9.12         -2.43         4.64 o
 -13   0   2          0.73          0.52         2.45 o
 -12   0   2         58.29         67.61         8.90 o
 -11   0   2         18.98         27.76         4.27 o
 -10   0   2        538.35        689.45       105.67 o
  -9   0   2          0.10          1.29         0.93 o
  -8   0   2        200.85        163.29        15.69 o
  -7   0   2        300.96        275.22        25.06 o
  -6   0   2         74.21         56.35         5.67 o
  -5   0   2       1072.03       1004.79       103.88 o
  -4   0   2       3407.41       3771.26       471.19 o
  -3   0   2       2813.68       2453.46       258.49 o
  -2   0   2      36735.47      37674.93      4060.56 o
  -1   0   2         14.11         12.86         1.40 o
   0   0   2      14909.48      11484.20      1206.58 o
   1   0   2         50.67         53.37         5.20 o
   2   0   2       1741.86       1684.53       182.13 o
   3   0   2       1599.25       1399.52       150.74 o
   4   0   2        718.74        716.77        77.60 o
   5   0   2         51.82         45.76         5.20 o
   6   0   2        667.85        642.97        69.55 o
   7   0   2        304.27        292.82        23.29 o
   8   0   2        408.07        357.28        36.88 o
   9   0   2        180.65        211.78        25.86 o
  10   0   2         85.90         91.08        11.59 o
  11   0   2         26.27         41.50         5.94 o
  12   0   2         13.24         14.35         2.70 o
  13   0   2         16.42         16.40         3.75 o
 -14   1   2         17.35         12.80         5.41 o
 -13   1   2         25.24         33.48         3.99 o
 -12   1   2         28.64         45.16         4.96 o
 -11   1   2         62.70         80.54         7.07 o
 -10   1   2         56.09         75.15         6.62 o
  -9   1   2        421.71        361.17        20.06 o
  -8   1   2        214.64        209.11        14.77 o
  -7   1   2        140.65        120.28         9.26 o
  -6   1   2         15.08         14.59         1.25 o
  -5   1   2         30.44         22.81         1.91 o
  -4   1   2         45.78         69.00         5.42 o
  -3   1   2        372.04        272.70        20.22 o
  -2   1   2       5873.19       4890.93       366.99 o
   0   1   2       1381.88       1086.76        67.08 o
   1   1   2       2524.21       1972.61       143.95 o
   2   1   2        362.43        344.92        24.64 o
   3   1   2        281.51        222.14        12.93 o
   4   1   2        279.50        244.78        16.39 o
   5   1   2        837.97        795.80        52.79 o
   6   1   2        593.31        595.92        35.84 o
   7   1   2        242.11        223.49        14.77 o
   8   1   2        202.81        164.91        15.66 o
   9   1   2        163.03        207.40        19.85 o
  10   1   2        217.13        221.00        13.22 o
  11   1   2         29.59         35.63         3.76 o
  12   1   2          3.35          3.48         1.62 o
  13   1   2         16.07         13.99         2.48 o
 -13   2   2          8.34          6.04         2.52 o
 -12   2   2          6.25          6.99         1.65 o
 -11   2   2          1.75          2.85         1.55 o
 -10   2   2        145.15        187.75        17.89 o
  -9   2   2         15.11         13.33         1.41 o
  -8   2   2          8.56         11.57         1.17 o
  -7   2   2         39.72         41.89         3.15 o
  -6   2   2        701.05        679.36        47.13 o
  -5   2   2         23.02         24.81         1.85 o
  -4   2   2        654.62        540.81        31.89 o
  -3   2   2       5278.36       5473.83       339.78 o
  -2   2   2        318.07        254.84        13.29 o
  -1   2   2          2.61          5.89         0.62 o
   0   2   2        594.87        497.68        31.69 o
   1   2   2         21.25         29.27         1.99 o
   2   2   2         11.05          7.45         0.65 o
   3   2   2        993.80       1063.02        70.84 o
   4   2   2        115.84         94.70         6.52 o
   5   2   2         56.93         67.70         4.95 o
   6   2   2         91.68         92.23         5.79 o
   7   2   2        343.49        287.31        16.46 o
   8   2   2         17.67         10.40         1.68 o
   9   2   2         77.24         76.92         7.68 o
  10   2   2         27.98         42.36         4.59 o
  11   2   2          1.45          3.91         1.77 o
  12   2   2          8.75          7.64         1.97 o
  13   2   2         17.52         19.26         2.81 o
 -13   3   2          8.29          6.45         2.51 o
 -12   3   2         13.92         18.91         5.99 o
 -11   3   2         88.90        122.77         9.68 o
 -10   3   2          0.25          3.61         1.53 o
  -9   3   2         37.44         44.07         4.56 o
  -8   3   2         29.11         28.44         3.47 o
  -7   3   2        240.03        226.40        13.06 o
  -6   3   2        341.51        292.28        19.83 o
  -5   3   2        535.53        523.42        36.73 o
  -4   3   2         49.59         55.06         3.61 o
  -3   3   2        125.66        137.44         8.35 o
  -2   3   2        745.31        761.30        52.63 o
  -1   3   2        231.36        206.63        13.30 o
   0   3   2         94.11         96.04         6.14 o
   1   3   2          0.74          1.00         0.32 o
   2   3   2       1198.42       1220.44        75.76 o
   3   3   2         60.56         57.89         3.74 o
   4   3   2        116.55         94.80         6.47 o
   5   3   2        236.95        186.89        11.70 o
   6   3   2        232.85        185.72        12.48 o
   7   3   2         94.91         64.44         4.55 o
   8   3   2          0.43          2.15         0.91 o
   9   3   2          4.70          6.54         1.61 o
  10   3   2         12.75         10.08         1.95 o
  11   3   2         16.35         18.00         2.48 o
  12   3   2          8.50         10.46         2.35 o
 -13   4   2         77.09         69.51        17.89 o
 -12   4   2          1.17          2.64         2.03 o
 -11   4   2          3.74          4.30         1.52 o
 -10   4   2         11.27         12.92         2.17 o
  -9   4   2         53.43         68.88         6.89 o
  -8   4   2         82.44         73.29         6.45 o
  -7   4   2         23.17         17.65         1.51 o
  -6   4   2         40.70         42.58         3.14 o
  -5   4   2          1.08          2.39         0.52 o
  -4   4   2         19.56         24.41         1.61 o
  -3   4   2          0.08          0.34         0.27 o
  -2   4   2          1.11          1.60         0.36 o
  -1   4   2        168.14        161.77         9.84 o
   0   4   2          4.15          4.39         0.51 o
   1   4   2         51.10         61.30         3.74 o
   2   4   2         11.59          8.54         0.73 o
   3   4   2        346.62        346.36        22.99 o
   4   4   2        595.66        587.26        37.00 o
   5   4   2         93.51         91.70         6.02 o
   6   4   2        192.71        172.05        11.49 o
   7   4   2         41.41         34.15         2.57 o
   8   4   2         27.24         35.98         3.45 o
   9   4   2          2.94          3.50         1.41 o
  10   4   2         15.31         12.70         2.16 o
  11   4   2         16.07         12.52         2.30 o
  12   4   2          4.37          2.88         2.26 o
 -12   5   2         31.44         31.88        13.45 o
 -11   5   2          1.56          0.50         1.97 o
 -10   5   2         18.17         24.48         3.15 o
  -9   5   2        425.99        498.91        47.20 o
  -8   5   2        129.87        136.64        18.70 o
  -7   5   2        460.35        453.14        42.61 o
  -6   5   2        261.16        230.22        16.90 o
  -5   5   2         50.76         47.82         3.28 o
  -4   5   2        227.58        217.11        13.30 o
  -3   5   2         43.24         47.43         3.24 o
  -2   5   2          4.90          5.35         0.61 o
  -1   5   2       1235.87       1414.10        87.20 o
   0   5   2          0.17          0.94         0.35 o
   1   5   2         90.31        123.40         7.93 o
   2   5   2        667.42        785.15        49.55 o
   3   5   2        327.32        299.58        17.22 o
   4   5   2          9.09         11.11         0.88 o
   5   5   2         89.98         77.64         4.53 o
   6   5   2         50.23         32.72         3.11 o
   7   5   2          7.12          8.15         1.29 o
   8   5   2        169.04        189.91        18.29 o
   9   5   2          2.65          2.71         1.59 o
  10   5   2          3.73          1.55         1.78 o
  11   5   2         42.41         27.93         5.86 o
 -12   6   2         53.65         38.16        12.32 o
 -11   6   2          7.38          4.40         2.52 o
 -10   6   2          5.36          1.74         1.77 o
  -9   6   2         11.19         12.97         2.17 o
  -8   6   2         88.92         85.51         7.07 o
  -7   6   2         63.66         51.71         7.13 o
  -6   6   2        260.92        214.72        16.63 o
  -5   6   2          5.19          5.79         0.72 o
  -4   6   2        257.01        242.26        17.53 o
  -3   6   2        819.57        853.56        57.24 o
  -2   6   2        184.27        205.76        11.49 o
  -1   6   2         20.48         21.50         1.66 o
   0   6   2         83.83         87.96         5.09 o
   1   6   2         17.36         17.65         1.17 o
   2   6   2          4.64          4.02         0.55 o
   3   6   2        347.38        360.74        21.79 o
   4   6   2         52.18         55.27         3.67 o
   5   6   2         95.75         70.71         4.89 o
   6   6   2         13.55         15.79         1.98 o
   7   6   2         89.99         88.25         8.76 o
   8   6   2         40.83         35.59         3.20 o
   9   6   2         27.21         26.22         3.31 o
  10   6   2          7.46          6.43         1.95 o
  11   6   2          5.75          2.21         2.90 o
 -11   7   2          1.75          1.87         2.50 o
 -10   7   2         20.59         13.58         3.84 o
  -9   7   2         12.09         10.76         2.11 o
  -8   7   2        239.35        181.12        21.65 o
  -7   7   2         26.47         19.67         2.45 o
  -6   7   2         41.31         31.54         5.62 o
  -5   7   2         75.52         62.44         7.05 o
  -4   7   2        224.42        208.50        17.61 o
  -3   7   2          0.09          0.29         0.55 o
  -2   7   2        532.90        549.00        33.96 o
  -1   7   2          4.08          3.82         0.63 o
   0   7   2        126.53        153.05         9.55 o
   1   7   2         81.31         83.89         5.52 o
   2   7   2         90.19         95.58         6.22 o
   3   7   2        373.02        340.25        22.47 o
   4   7   2        355.77        392.28        30.62 o
   5   7   2         90.89         91.95         9.01 o
   6   7   2        824.55        958.43        90.10 o
   7   7   2        156.96        165.88        15.98 o
   8   7   2         23.87         25.52         3.12 o
   9   7   2         57.23         35.15         9.61 o
  10   7   2         12.67          7.67         3.00 o
 -10   8   2         15.14          6.97         2.80 o
  -9   8   2         42.08         21.28         8.47 o
  -8   8   2         33.40         16.60         6.64 o
  -7   8   2        123.87         58.67        20.29 o
  -6   8   2         12.57          6.92         1.85 o
  -5   8   2         86.67         80.17        12.99 o
  -4   8   2         27.40         39.10         5.37 o
  -3   8   2        692.71        893.88       104.34 o
  -2   8   2        613.28        732.42        75.31 o
  -1   8   2        271.76        294.56        23.95 o
   0   8   2        258.22        308.56        21.41 o
   1   8   2         44.71         49.64         4.61 o
   2   8   2          4.29          4.61         1.09 o
   3   8   2         51.90         51.03         5.86 o
   4   8   2         59.42         75.02         7.45 o
   5   8   2         11.60         11.30         1.79 o
   6   8   2          5.09          5.94         1.60 o
   7   8   2         26.63         14.52         5.12 o
   8   8   2          5.36          1.91         1.77 o
   9   8   2          0.49          1.55         4.63 o
  -8   9   2          0.68          1.56         3.63 o
  -7   9   2         35.05         16.40        12.80 o
  -6   9   2          0.32          0.40         1.40 o
  -5   9   2         42.23         34.87        13.10 o
  -4   9   2          0.36          1.55         2.02 o
  -3   9   2         41.53         54.80         7.33 o
  -1   9   2         72.67         95.79        13.40 o
   0   9   2        211.44        316.70        44.79 o
   1   9   2        158.24        233.58        28.33 o
   2   9   2        207.08        271.38        25.13 o
   3   9   2         42.51         40.71         4.23 o
   4   9   2          1.15          0.55         1.68 o
   5   9   2         36.42         30.40         9.43 o
   6   9   2          5.07          2.30         1.64 o
   7   9   2         26.61          9.22         5.31 o
   8   9   2          0.02         -0.91         3.68 o
  -6  10   2          0.30         -0.17         2.22 o
  -5  10   2          0.07          1.34         1.74 o
  -4  10   2         37.49         13.00         8.36 o
  -3  10   2         12.97         12.62         9.75 o
  -1  10   2         12.90         13.28         4.05 o
   0  10   2         47.72         83.85         8.07 o
   1  10   2         37.95         54.74        17.16 o
   2  10   2         43.24         44.32        14.72 o
   3  10   2          8.71          4.56         2.56 o
   4  10   2          2.53          1.26         2.48 o
   5  10   2          0.10         -0.88         2.92 o
   6  10   2          0.20          1.10         3.84 o
   0  11   2          2.48          3.33         4.57 o
   1  11   2         91.97        136.69        28.22 o
   2  11   2         52.59         99.19        21.26 o
   3  11   2          0.34          0.43         6.28 o
 -13   1   3        114.92        136.41        42.34 o
 -11   1   3        197.42        292.90        27.75 o
 -10   1   3          0.91          1.72         1.02 o
  -9   1   3         20.63         22.18         2.61 o
  -8   1   3         88.70         80.02         5.58 o
  -7   1   3        290.56        275.24        19.69 o
  -6   1   3         16.12         18.16         1.68 o
  -5   1   3         14.92         19.41         1.46 o
  -4   1   3       1711.02       1836.54       130.58 o
  -3   1   3        554.24        540.46        35.72 o
  -2   1   3        443.80        353.78        22.44 o
  -1   1   3        119.47        100.31         7.20 o
   0   1   3        978.43        891.21        59.24 o
   1   1   3       1439.24       1358.20        90.36 o
   2   1   3       2089.46       2381.34       168.71 o
   3   1   3        104.98         66.51         4.88 o
   4   1   3         18.07         18.60         1.22 o
   5   1   3        109.19         93.77         6.42 o
   6   1   3        315.64        297.47        20.93 o
   7   1   3         88.90         72.35         4.31 o
   8   1   3         64.24         64.94         6.53 o
   9   1   3         70.24         83.58         6.80 o
  10   1   3         19.55         33.70         3.53 o
  11   1   3         23.91         24.76         2.51 o
  12   1   3          0.34          0.17         1.52 o
 -13   2   3          4.12          3.18         1.94 o
 -12   2   3          2.02          0.60         1.79 o
 -11   2   3        115.93        158.76        13.60 o
 -10   2   3        192.97        245.32        22.97 o
  -9   2   3        141.05        148.61        11.57 o
  -8   2   3         40.31         40.80         2.76 o
  -7   2   3       1080.11       1096.65        64.67 o
  -6   2   3         66.47         70.20         4.02 o
  -5   2   3        156.04        127.53         8.67 o
  -4   2   3         13.50         12.10         0.88 o
  -3   2   3       1023.97       1027.03        75.89 o
  -2   2   3          4.11         11.17         1.14 o
  -1   2   3        154.42        127.23        11.02 o
   0   2   3        583.79        530.78        33.51 o
   1   2   3       1275.00       1331.57        93.03 o
   2   2   3        483.60        452.81        26.86 o
   3   2   3        276.03        271.75        17.67 o
   4   2   3        485.24        500.58        35.64 o
   5   2   3        287.86        219.11        13.93 o
   6   2   3        147.25        127.11         7.10 o
   7   2   3        399.70        326.63        18.63 o
   8   2   3        170.79        185.08        12.76 o
   9   2   3        832.09        984.32        92.44 o
  10   2   3        266.34        294.77        22.37 o
  11   2   3        188.10        275.14        23.83 o
  12   2   3         67.83         82.72         6.76 o
 -13   3   3        135.81        126.51        34.73 o
 -12   3   3          0.53          0.44         1.78 o
 -11   3   3         56.45         69.53         7.19 o
 -10   3   3         42.58         49.14         5.68 o
  -9   3   3          1.20          0.80         1.12 o
  -8   3   3        146.25        121.75        10.18 o
  -7   3   3          3.24          5.23         0.72 o
  -6   3   3        572.68        533.62        37.00 o
  -5   3   3        138.11        122.73         7.41 o
  -4   3   3         44.79         56.95         4.09 o
  -3   3   3        211.13        230.18        15.58 o
  -2   3   3       2189.07       2515.52       171.96 o
  -1   3   3       4535.86       5261.45       339.77 o
   0   3   3       1266.13       1334.29        82.36 o
   1   3   3       1137.10       1172.90        81.27 o
   2   3   3          4.99          7.72         0.60 o
   3   3   3        397.70        371.74        24.71 o
   4   3   3         24.33         19.53         1.71 o
   5   3   3         12.07         13.88         1.15 o
   6   3   3         76.24         61.50         4.17 o
   7   3   3        325.34        285.36        25.58 o
   8   3   3          0.37          1.62         1.25 o
   9   3   3        262.08        325.60        31.14 o
  10   3   3        155.35        181.16        17.54 o
  11   3   3          9.34         11.27         2.12 o
  12   3   3         30.12         33.40         3.16 o
 -13   4   3         95.57         96.38        26.28 o
 -12   4   3         83.05         61.69        17.13 o
 -11   4   3          0.04          0.44         1.69 o
 -10   4   3         29.89         33.65         4.35 o
  -9   4   3         51.99         59.20         5.27 o
  -8   4   3        330.74        353.82        29.45 o
  -7   4   3        145.71        115.87        11.47 o
  -6   4   3         62.26         49.39         3.20 o
  -5   4   3          0.20          1.20         0.47 o
  -4   4   3        770.09        780.84        50.96 o
  -3   4   3        173.59        183.18        11.93 o
  -2   4   3         34.55         57.03         4.39 o
  -1   4   3        328.13        326.99        20.82 o
   0   4   3         52.75         43.67         2.38 o
   1   4   3        827.59        897.50        55.69 o
   2   4   3        935.67       1003.49        60.01 o
   3   4   3        893.56        971.25        61.07 o
   4   4   3       1095.17       1114.32        66.65 o
   5   4   3         76.27         85.14         5.86 o
   6   4   3        287.36        242.72        14.83 o
   7   4   3        139.70        150.48        12.60 o
   8   4   3       1533.96       1840.64       154.07 o
   9   4   3        101.65        114.16         9.96 o
  10   4   3         33.25         34.80         4.06 o
  11   4   3         25.95         18.66         2.91 o
  12   4   3          0.76          0.00         2.56 o
 -12   5   3          1.09          3.47         3.01 o
 -11   5   3         16.75         13.13         3.32 o
 -10   5   3         13.94          8.05         1.83 o
  -9   5   3        108.92        110.52         9.05 o
  -8   5   3         69.24         74.46         9.33 o
  -7   5   3         79.49         79.97         7.98 o
  -6   5   3          0.17          0.63         0.62 o
  -5   5   3        318.09        284.30        18.28 o
  -4   5   3         14.75         10.88         1.01 o
  -3   5   3         34.89         32.14         1.85 o
  -2   5   3        691.26        695.23        43.79 o
  -1   5   3        492.75        502.45        30.07 o
   0   5   3        385.89        462.34        28.40 o
   1   5   3         60.02         66.91         3.67 o
   2   5   3         82.56        100.21         6.02 o
   3   5   3         77.81         66.96         4.65 o
   4   5   3          0.55          0.70         0.52 o
   5   5   3        303.82        280.35        17.56 o
   6   5   3         45.83         33.56         3.21 o
   7   5   3         69.71         76.68         7.58 o
   8   5   3          9.25         11.14         1.79 o
   9   5   3          4.71          6.11         1.58 o
  10   5   3         43.16         46.08         5.19 o
  11   5   3         68.75         53.92         8.97 o
 -12   6   3          4.55          1.01         3.00 o
 -11   6   3         60.62         31.06         9.58 o
 -10   6   3         12.49          8.16         2.24 o
  -9   6   3         81.14         57.59         7.35 o
  -8   6   3        100.34         94.69         9.21 o
  -7   6   3        110.61        112.75        10.37 o
  -6   6   3         35.28         29.88         3.55 o
  -5   6   3        853.37        743.54       111.52 o
  -4   6   3        112.73        100.69         8.30 o
  -3   6   3        184.15        201.81        12.71 o
  -2   6   3         31.72         34.47         2.76 o
  -1   6   3        393.15        455.58        32.30 o
   0   6   3         20.75         22.81         1.53 o
   1   6   3          0.51          1.38         0.51 o
   2   6   3        429.52        468.30        29.48 o
   3   6   3          0.58          1.47         0.62 o
   4   6   3          2.56          1.28         0.61 o
   5   6   3        863.13        895.64        67.37 o
   6   6   3         15.59         25.65         2.98 o
   7   6   3         40.63         35.37         3.93 o
   8   6   3        107.06        125.87        12.38 o
   9   6   3        123.45        121.81        12.03 o
  10   6   3          0.68          0.17         1.92 o
 -11   7   3          0.71         -0.59         2.34 o
 -10   7   3         73.13         42.47        13.36 o
  -9   7   3          5.72          3.84         1.73 o
  -8   7   3          5.89          3.84         1.40 o
  -7   7   3        191.65        171.47        21.41 o
  -6   7   3         43.91         43.99         5.89 o
  -5   7   3         19.33         24.15         3.64 o
  -4   7   3          7.24          7.50         1.59 o
  -3   7   3        163.86        166.94        12.59 o
  -2   7   3        232.83        253.05        19.39 o
  -1   7   3        160.24        151.33         9.65 o
   0   7   3         15.91         12.19         1.43 o
   1   7   3        178.51        177.20        12.34 o
   2   7   3        139.96        150.32        10.12 o
   3   7   3        204.54        192.91        14.96 o
   4   7   3        682.11        760.30        70.70 o
   5   7   3        108.63        116.61        11.35 o
   6   7   3          4.88          8.36         1.80 o
   7   7   3        129.54        145.43        14.22 o
   8   7   3         26.92         21.14         6.50 o
   9   7   3          6.85          2.94         2.07 o
  10   7   3         12.47          8.81         3.70 o
 -10   8   3          0.00          1.12         2.04 o
  -9   8   3         29.73         16.92         3.73 o
  -8   8   3         12.05          6.02         2.87 o
  -7   8   3        147.09         86.19        31.88 o
  -6   8   3         15.30         16.33         2.44 o
  -5   8   3         64.61         63.26         8.27 o
  -4   8   3         23.19         27.02         4.19 o
  -3   8   3         30.11         39.81         4.11 o
  -2   8   3          0.93          2.88         1.33 o
  -1   8   3          0.01          1.16         1.30 o
   0   8   3         13.71         17.15         2.41 o
   1   8   3         25.68         23.96         2.41 o
   2   8   3        247.91        284.00        44.44 o
   3   8   3         12.51         15.65         2.77 o
   4   8   3         27.79         33.28         3.66 o
   5   8   3          1.90          4.28         1.43 o
   6   8   3          4.39          1.41         1.27 o
   7   8   3        112.11         70.04        19.42 o
   8   8   3         10.29          3.79         1.89 o
   9   8   3         13.89          9.36         5.38 o
  -8   9   3          1.63          2.04         2.29 o
  -7   9   3          0.72          0.88         1.56 o
  -6   9   3         34.32         24.02         8.70 o
  -5   9   3         52.95         48.60        17.37 o
  -4   9   3         15.96         20.61         3.63 o
  -3   9   3        182.31        235.31        28.96 o
  -2   9   3          0.85          2.73         1.90 o
  -1   9   3         91.19        119.39        12.11 o
   0   9   3         44.47         61.87         6.03 o
   1   9   3          2.44          1.61         1.71 o
   2   9   3         74.93         88.34         8.64 o
   3   9   3        232.60        242.62        22.51 o
   4   9   3         16.54         12.57         3.78 o
   5   9   3         19.82          9.72         2.65 o
   6   9   3         29.56         14.17         4.28 o
   7   9   3          2.88          3.43         3.85 o
  -6  10   3         30.79          6.33         6.88 o
  -5  10   3         14.23          2.92         2.13 o
  -4  10   3          5.72          1.85         2.37 o
  -3  10   3          3.11          1.24         2.47 o
  -2  10   3         10.90          8.06         5.31 o
  -1  10   3         86.96        124.30        11.74 o
   0  10   3         15.57         34.77        13.42 o
   1  10   3        122.16         93.08        68.97 o
   2  10   3         24.70         21.10        17.80 o
   3  10   3          1.57          0.71         2.28 o
   4  10   3          4.88          0.19         2.28 o
   5  10   3         23.32         19.77         6.13 o
  -1  11   3         36.42         72.90        16.75 o
   0  11   3          7.52         18.97         7.68 o
   1  11   3         16.95         53.51        12.87 o
   2  11   3          0.25          2.91         5.11 o
   3  11   3          0.68          4.07         4.09 o
 -13   0   4          0.06          1.36         2.48 o
 -12   0   4         30.10         37.55        12.44 o
 -11   0   4         13.27         15.10         2.88 o
 -10   0   4        181.83        232.34        35.94 o
  -9   0   4        423.41        382.56        47.12 o
  -8   0   4        481.86        440.90        47.06 o
  -7   0   4         69.48         66.51         7.43 o
  -6   0   4       1069.34       1058.94       114.46 o
  -5   0   4       1825.88       2028.38       192.51 o
  -4   0   4         43.48         46.91         5.29 o
  -3   0   4       2102.46       2449.05       229.93 o
  -2   0   4       3255.47       3561.01       332.27 o
  -1   0   4        544.83        505.94        46.69 o
   0   0   4        935.11        874.77        82.47 o
   1   0   4       3751.71       4293.90       391.90 o
   2   0   4       4913.37       5598.25       527.39 o
   3   0   4        392.60        343.25        32.49 o
   4   0   4       1099.27       1201.10       113.07 o
   5   0   4          4.69         10.76         1.41 o
   6   0   4         35.37         37.38         2.79 o
   7   0   4       3877.51       4371.28       364.94 o
   8   0   4          1.71          4.27         1.85 o
   9   0   4        655.94        812.45        89.03 o
  10   0   4         42.38         49.24         5.32 o
  11   0   4        149.18        191.17        23.82 o
  12   0   4         25.90         35.24         5.75 o
 -13   1   4          2.82          2.58         1.92 o
 -12   1   4         50.44         73.07         8.51 o
 -11   1   4        215.61        309.10        29.06 o
 -10   1   4        213.36        273.27        25.65 o
  -9   1   4         16.24         16.76         1.45 o
  -8   1   4          0.61          1.00         0.60 o
  -7   1   4        150.17        140.45         9.49 o
  -6   1   4         42.71         37.69         2.60 o
  -5   1   4       1722.84       1826.58       129.67 o
  -4   1   4        778.84        748.76        57.45 o
  -3   1   4        477.63        451.98        29.28 o
  -2   1   4        314.01        272.16        17.91 o
  -1   1   4        726.59        576.47        38.86 o
   0   1   4         67.19         55.94         3.70 o
   1   1   4        208.47        193.64        13.08 o
   2   1   4         48.30         38.46         2.20 o
   3   1   4       3419.61       4242.72       300.86 o
   4   1   4       1416.07       1481.03        97.22 o
   5   1   4        521.43        511.20        34.01 o
   6   1   4          0.16          1.68         0.57 o
   7   1   4        435.12        400.03        29.79 o
   8   1   4         19.25         20.44         2.06 o
   9   1   4         10.10         11.77         1.68 o
  10   1   4        157.98        167.34        14.44 o
  11   1   4        289.18        371.78        32.03 o
  12   1   4          9.32          8.33         1.97 o
 -13   2   4          9.58          6.52         2.09 o
 -12   2   4         18.10         17.51         5.25 o
 -11   2   4         23.26         36.86         4.22 o
 -10   2   4         18.66         30.45         3.47 o
  -9   2   4          0.00          1.69         0.90 o
  -8   2   4        174.80        184.00        11.55 o
  -7   2   4        342.47        292.39        20.79 o
  -6   2   4        162.42        136.20         9.56 o
  -5   2   4        243.48        228.95        17.26 o
  -4   2   4        376.86        366.84        26.20 o
  -3   2   4        442.67        429.77        30.18 o
  -2   2   4        135.62        112.09         8.05 o
  -1   2   4          8.70          4.02         0.46 o
   0   2   4       1533.27       1637.95       106.01 o
   1   2   4        159.57        159.24        10.12 o
   2   2   4        855.27        922.61        61.45 o
   3   2   4        339.16        312.40        22.34 o
   4   2   4        987.76        989.22        62.28 o
   5   2   4        964.03        893.90        63.57 o
   6   2   4         37.46         35.21         2.38 o
   7   2   4       1176.24       1112.40        92.03 o
   8   2   4         19.44         27.89         2.89 o
   9   2   4         96.45        109.47        10.85 o
  10   2   4         63.55         78.29         7.23 o
  11   2   4         49.69         69.28         6.60 o
  12   2   4         19.01         21.08         2.68 o
 -13   3   4         54.92         85.74        22.88 o
 -12   3   4          0.06          2.04         1.95 o
 -11   3   4         28.61         31.75         4.22 o
 -10   3   4        244.19        322.39        30.50 o
  -9   3   4         53.51         58.59         6.05 o
  -8   3   4        469.90        486.96        34.00 o
  -7   3   4          0.52          0.95         0.58 o
  -6   3   4         13.18         10.21         0.96 o
  -5   3   4        448.66        431.49        26.28 o
  -4   3   4         29.62         28.08         2.00 o
  -3   3   4        274.77        296.76        25.29 o
  -2   3   4       1707.63       1789.47       125.64 o
  -1   3   4        460.74        496.10        32.65 o
   0   3   4        147.35        151.27         9.70 o
   1   3   4         33.97         31.86         2.19 o
   2   3   4        478.94        505.50        39.94 o
   3   3   4        350.94        290.67        17.98 o
   4   3   4         21.62         19.71         1.36 o
   5   3   4       1022.31        997.47        75.17 o
   6   3   4         66.55         60.17         4.32 o
   7   3   4        207.87        234.15        19.47 o
   8   3   4         12.31         17.64         2.01 o
   9   3   4          3.28          2.08         1.34 o
  10   3   4         77.27        105.70         9.35 o
  11   3   4        173.68        213.45        18.55 o
  12   3   4        177.79        165.51        15.87 o
 -13   4   4          3.40          2.83         3.63 o
 -12   4   4         23.02         15.23         4.31 o
 -11   4   4          0.03         -0.03         1.71 o
 -10   4   4          4.64          6.16         1.84 o
  -9   4   4         20.18         22.36         2.79 o
  -8   4   4        137.69        149.46        12.52 o
  -7   4   4        160.62        138.73        16.62 o
  -6   4   4         33.60         30.86         2.73 o
  -5   4   4        119.33        118.59         8.23 o
  -4   4   4        516.76        527.00        38.61 o
  -3   4   4         51.67         54.16         4.07 o
  -2   4   4         55.90         68.25         5.18 o
  -1   4   4          4.92          2.57         0.56 o
   0   4   4         80.48         77.82         5.75 o
   1   4   4        820.77        898.53        56.40 o
   2   4   4        231.11        215.33        13.57 o
   3   4   4         81.45         79.72         5.16 o
   4   4   4        102.81        103.77         6.46 o
   5   4   4          9.47          4.10         0.65 o
   6   4   4         22.17         22.82         2.04 o
   7   4   4        280.00        329.14        28.34 o
   8   4   4         93.33         93.65         9.33 o
   9   4   4         29.49         41.08         3.51 o
  10   4   4          7.50         12.81         2.20 o
  11   4   4         38.16         38.25         4.49 o
 -12   5   4         38.37         27.88         5.37 o
 -11   5   4         66.89         34.84        11.46 o
 -10   5   4          3.34          2.04         1.67 o
  -9   5   4         66.38         70.60         7.96 o
  -8   5   4        464.79        444.75        37.77 o
  -7   5   4        108.24        118.78        13.27 o
  -6   5   4         12.16          3.65         0.67 o
  -5   5   4        135.21        121.58        14.91 o
  -4   5   4        404.11        384.35        31.54 o
  -3   5   4        244.47        239.14        16.96 o
  -2   5   4         16.19         21.38         1.46 o
  -1   5   4        290.36        322.68        23.60 o
   0   5   4          4.26          4.54         0.72 o
   1   5   4        495.60        498.20        32.73 o
   2   5   4        192.47        189.06        10.26 o
   3   5   4         75.49         82.16         5.15 o
   4   5   4          9.12          7.15         0.85 o
   5   5   4        207.77        186.25        12.97 o
   6   5   4         43.29         49.41         5.09 o
   7   5   4          0.15          0.74         1.31 o
   8   5   4        113.75        135.45        11.93 o
   9   5   4         53.36         68.13         5.60 o
  10   5   4          0.51          1.89         1.76 o
  11   5   4          1.97          2.82         4.95 o
 -12   6   4         20.97          8.01         2.42 o
 -11   6   4         11.31          8.36         2.87 o
 -10   6   4         30.87         19.34         6.38 o
  -9   6   4          5.97          2.55         1.29 o
  -8   6   4         69.41         57.56         6.89 o
  -7   6   4         66.49         82.82         8.25 o
  -6   6   4         68.85         83.04         7.87 o
  -5   6   4          0.20          0.86         1.16 o
  -4   6   4         44.85         35.08         4.71 o
  -3   6   4        194.39        182.21        14.14 o
  -2   6   4         58.50         63.64         5.44 o
  -1   6   4         42.95         50.58         3.36 o
   0   6   4        780.44        835.15        60.36 o
   1   6   4         21.21         24.84         1.99 o
   2   6   4        427.91        420.96        26.20 o
   3   6   4         41.14         42.04         2.67 o
   4   6   4        841.46        839.99        64.29 o
   5   6   4        634.56        735.61        63.34 o
   6   6   4         10.90         11.54         1.73 o
   7   6   4        159.07        217.89        20.38 o
   8   6   4          1.61          2.58         1.62 o
   9   6   4        100.52        100.95        14.79 o
  10   6   4          0.67          0.58         2.19 o
 -11   7   4          7.90          2.51         2.51 o
 -10   7   4         10.50          5.56         2.45 o
  -9   7   4         95.29         60.01        21.49 o
  -8   7   4          0.10          1.55         1.43 o
  -7   7   4          2.51          2.01         1.59 o
  -6   7   4          3.61          3.70         1.68 o
  -5   7   4          5.94          7.00         2.12 o
  -4   7   4        368.10        438.30        76.69 o
  -3   7   4          4.33          8.23         1.53 o
  -2   7   4        469.91        532.34        47.34 o
  -1   7   4          5.86          5.04         1.26 o
   0   7   4         30.91         26.85         3.26 o
   1   7   4        536.19        583.48        58.60 o
   2   7   4          4.80          7.27         1.06 o
   3   7   4        235.80        204.91        14.37 o
   4   7   4        134.45        142.66        13.69 o
   5   7   4        355.96        429.69        40.72 o
   6   7   4         31.99         31.29         3.06 o
   7   7   4          1.18         -0.01         1.73 o
   8   7   4         26.45         16.62         5.79 o
   9   7   4        221.87        177.14        18.52 o
 -10   8   4          1.17          0.07         2.09 o
  -9   8   4          0.23          1.96         2.05 o
  -8   8   4          6.38          3.31         1.58 o
  -7   8   4        133.37         84.40        31.66 o
  -6   8   4        144.42        160.15        24.94 o
  -5   8   4        122.46        141.95        22.24 o
  -4   8   4         53.86         69.21         9.13 o
  -3   8   4        485.97        688.22        70.34 o
  -2   8   4        315.95        423.70        50.34 o
  -1   8   4         25.68         34.56         3.65 o
   0   8   4         16.58         24.96         3.86 o
   1   8   4         19.11         18.74         3.02 o
   2   8   4         22.46         32.84         5.21 o
   3   8   4         84.09         87.33         7.42 o
   4   8   4         12.13          8.23         1.66 o
   5   8   4          0.54          1.16         1.26 o
   6   8   4         16.87          7.95         3.67 o
   7   8   4         12.34          7.62         2.03 o
   8   8   4          6.52          6.32         3.62 o
  -8   9   4         26.63          9.87         2.88 o
  -7   9   4          2.79          1.53         1.56 o
  -6   9   4         81.92         55.31        20.85 o
  -5   9   4         22.12         24.60         8.34 o
  -4   9   4         51.22         59.57        20.54 o
  -2   9   4        112.91        182.86        22.13 o
  -1   9   4         57.22         70.01         8.84 o
   0   9   4         56.96         78.19         9.78 o
   1   9   4          0.75          3.30         2.02 o
   2   9   4          0.19          0.51         1.72 o
   3   9   4         21.29         15.46         4.65 o
   5   9   4          5.81          3.71         1.76 o
   6   9   4          8.81          3.79         1.87 o
   7   9   4         36.45         26.78         7.46 o
  -6  10   4         25.88          8.40         6.26 o
  -5  10   4         18.49          7.32         5.18 o
  -4  10   4         71.49         44.97        31.76 o
  -3  10   4          0.06          2.58         3.17 o
  -2  10   4         48.54         72.05         5.58 o
  -1  10   4          0.79          1.50         2.56 o
   0  10   4          3.75          4.96         2.67 o
   1  10   4          1.46          1.81         2.04 o
   2  10   4          0.33          0.54         1.90 o
   3  10   4          4.65          3.75         2.82 o
   4  10   4          9.50          9.91         4.60 o
   5  10   4          6.21          6.90         4.21 o
  -1  11   4        118.75        186.19        38.08 o
   0  11   4         96.45        184.00        37.59 o
   1  11   4          7.63          9.58         5.90 o
   2  11   4         38.88         46.88        11.82 o
 -13   1   5          8.60          3.21         2.27 o
 -12   1   5         21.06         23.64         7.48 o
 -11   1   5         18.41         30.84         3.24 o
 -10   1   5        288.08        372.98        35.47 o
  -9   1   5        387.02        471.57        43.56 o
  -8   1   5        746.28        740.43        47.83 o
  -7   1   5        107.79        110.88         8.02 o
  -6   1   5         37.00         40.31         2.65 o
  -5   1   5        299.17        334.14        23.57 o
  -4   1   5        290.17        292.24        20.72 o
  -3   1   5        153.47        128.12         9.92 o
  -2   1   5        337.28        314.27        22.15 o
  -1   1   5        123.10        125.27         8.98 o
   0   1   5       2409.31       2864.16       188.82 o
   1   1   5        146.19        143.47         8.79 o
   2   1   5       1842.46       2099.01       146.96 o
   3   1   5         44.27         42.54         3.06 o
   4   1   5        449.24        405.25        24.44 o
   5   1   5        372.91        327.55        15.26 o
   6   1   5        245.20        204.26        12.02 o
   7   1   5       1453.62       1563.48       121.90 o
   8   1   5         70.54         67.13         6.11 o
   9   1   5         10.76         19.24         2.45 o
  10   1   5          0.85          0.66         1.53 o
  11   1   5        134.49        152.90        10.41 o
  12   1   5         65.75         41.21         7.68 o
 -13   2   5          5.87          3.39         2.55 o
 -12   2   5        174.06        218.16        49.58 o
 -11   2   5         26.60         39.01         4.42 o
 -10   2   5        221.48        289.28        24.36 o
  -9   2   5        207.65        285.67        27.08 o
  -8   2   5         51.71         43.68         4.92 o
  -7   2   5        270.43        265.82        17.14 o
  -6   2   5          1.18          0.91         0.46 o
  -5   2   5       1937.01       2306.25       180.68 o
  -4   2   5        107.08        129.70         8.37 o
  -3   2   5        370.79        438.74        28.37 o
  -2   2   5        424.00        378.06        22.27 o
  -1   2   5         65.71         77.92         4.89 o
   0   2   5         27.80         31.83         2.31 o
   1   2   5         28.80         27.62         2.04 o
   2   2   5        159.99        132.13         7.74 o
   3   2   5         38.33         33.95         2.62 o
   4   2   5        619.62        552.70        39.31 o
   5   2   5         90.68         76.90         5.87 o
   6   2   5        209.49        168.46        14.02 o
   7   2   5        197.35        199.23        19.14 o
   8   2   5          4.91         11.07         1.53 o
   9   2   5        237.28        348.13        24.53 o
  10   2   5         13.31         19.16         2.59 o
  11   2   5        354.63        449.87        35.96 o
 -13   3   5         11.48         10.88         4.15 o
 -12   3   5          0.00          1.39         1.89 o
 -11   3   5          2.97          2.98         1.70 o
 -10   3   5         18.35         18.51         2.56 o
  -9   3   5         16.17         21.78         2.70 o
  -8   3   5        487.68        535.46        42.34 o
  -7   3   5         42.51         36.99         3.11 o
  -6   3   5          0.17          0.59         0.56 o
  -5   3   5        179.00        194.85        13.27 o
  -4   3   5        550.86        560.68        53.15 o
  -3   3   5        729.56        675.82        55.03 o
  -2   3   5         79.60         77.06         6.76 o
  -1   3   5          5.98          5.26         0.53 o
   0   3   5        221.74        223.76        13.20 o
   1   3   5        296.30        263.76        14.20 o
   2   3   5         86.95         85.79         4.91 o
   3   3   5         65.27         77.40         4.90 o
   4   3   5        102.54        105.48         6.39 o
   5   3   5          1.38          1.02         0.54 o
   6   3   5        352.75        345.51        29.60 o
   7   3   5        900.13       1043.68        98.16 o
   8   3   5        337.00        398.50        30.85 o
   9   3   5         42.84         49.96         4.32 o
  10   3   5         31.99         37.72         4.03 o
  11   3   5          0.65          1.15         1.64 o
 -13   4   5         16.75         13.90         4.85 o
 -12   4   5          2.34          0.47         2.45 o
 -11   4   5          2.05          1.99         1.83 o
 -10   4   5        124.36        141.76        14.07 o
  -9   4   5        154.67        170.07        16.16 o
  -8   4   5        459.20        488.85        37.10 o
  -7   4   5        177.44        154.82        11.26 o
  -6   4   5         37.50         31.01         3.40 o
  -5   4   5        394.22        344.94        27.62 o
  -4   4   5        143.28        116.06         9.56 o
  -3   4   5       1252.55       1409.31       112.01 o
  -2   4   5         52.58         53.57         3.67 o
  -1   4   5         14.35         15.45         1.51 o
   0   4   5        161.44        195.37        15.30 o
   1   4   5        233.28        283.89        17.27 o
   2   4   5        112.16        101.84         6.04 o
   3   4   5         14.46         11.85         0.92 o
   4   4   5          1.29          1.72         0.58 o
   5   4   5        253.23        231.53        17.92 o
   6   4   5       1737.14       2000.83       187.91 o
   7   4   5        108.05        130.02        12.77 o
   8   4   5         32.42         37.86         4.21 o
   9   4   5          0.75          0.60         1.61 o
  10   4   5          8.59          9.45         2.12 o
  11   4   5          4.68          3.53         2.33 o
 -12   5   5          0.12         -0.65         2.33 o
 -11   5   5          0.68          1.15         2.18 o
 -10   5   5         26.61         20.31         5.00 o
  -9   5   5          6.27          4.90         1.46 o
  -8   5   5         85.58         80.39        16.62 o
  -7   5   5        122.89        134.35        16.58 o
  -6   5   5         39.71         43.37         5.63 o
  -5   5   5         17.41         18.14         2.44 o
  -4   5   5        386.67        366.37        37.49 o
  -3   5   5         16.71         14.20         1.55 o
  -2   5   5         43.35         40.27         2.49 o
  -1   5   5         69.30         59.98         4.86 o
   0   5   5        523.97        539.64        36.50 o
   1   5   5         49.73         53.49         3.36 o
   2   5   5        132.02        121.22         7.78 o
   3   5   5          0.22          0.57         0.59 o
   4   5   5          6.44          6.31         1.10 o
   5   5   5        141.80        147.09        11.31 o
   6   5   5        354.11        424.11        40.33 o
   7   5   5          4.28          2.80         1.48 o
   8   5   5         28.63         30.98         3.66 o
   9   5   5         45.65         35.98         6.10 o
  10   5   5         14.87         10.36         2.43 o
 -11   6   5          3.36          2.12         2.14 o
 -10   6   5          0.46         -0.07         1.84 o
  -9   6   5         30.27         23.29         4.19 o
  -8   6   5         44.51         43.26         7.34 o
  -7   6   5        336.73        352.37        51.06 o
  -6   6   5        406.54        458.48        70.60 o
  -5   6   5         18.03         19.48         3.90 o
  -4   6   5         82.72         75.32         8.16 o
  -3   6   5         29.33         28.62         5.42 o
  -2   6   5        165.57        154.47        12.46 o
  -1   6   5         38.60         38.48         2.71 o
   0   6   5         60.31         58.76         5.67 o
   1   6   5        120.54        114.20         9.07 o
   2   6   5         42.63         30.50         2.67 o
   3   6   5        609.47        656.41        50.98 o
   4   6   5        244.92        279.33        24.14 o
   5   6   5        637.35        723.45        62.11 o
   6   6   5          0.27          0.78         1.35 o
   7   6   5         40.22         38.88         5.78 o
   8   6   5         63.37         45.11         7.61 o
   9   6   5         94.30         73.32        12.67 o
 -10   7   5         20.00         10.12         2.73 o
  -9   7   5          1.01          0.18         1.58 o
  -8   7   5          2.54          2.93         1.79 o
  -7   7   5          2.51          3.45         1.85 o
  -6   7   5         15.59         22.19         4.58 o
  -5   7   5          2.50          3.76         2.57 o
  -4   7   5          2.56          8.17         2.15 o
  -3   7   5          1.70          2.00         1.50 o
  -2   7   5         17.94         27.11         2.62 o
  -1   7   5         18.35         34.23         4.48 o
   0   7   5        177.42        218.41        18.42 o
   1   7   5         71.99         83.59         9.10 o
   2   7   5        314.70        316.65        41.78 o
   3   7   5        101.41        102.83        10.01 o
   4   7   5         25.82         24.77         2.07 o
   5   7   5         26.73         32.73         3.29 o
   6   7   5         16.43         17.75         3.25 o
   7   7   5          2.14          0.54         1.64 o
   8   7   5          5.73          3.45         1.88 o
   9   7   5          0.91          1.60         4.74 o
  -9   8   5         12.24          5.66         2.19 o
  -8   8   5          1.11          0.51         1.74 o
  -7   8   5        102.84         99.33        15.69 o
  -6   8   5          3.24          2.26         2.04 o
  -5   8   5         69.10         86.08        13.85 o
  -4   8   5         33.70         53.60         8.95 o
  -3   8   5        185.64        271.61        32.62 o
  -2   8   5          1.42          3.31         1.67 o
  -1   8   5         43.01         52.56         5.37 o
   0   8   5         37.92         43.88         4.59 o
   1   8   5          1.55          2.42         1.58 o
   2   8   5        474.26        616.09        73.25 o
   3   8   5          7.62         12.72         2.09 o
   4   8   5         93.28         94.25         9.52 o
   5   8   5        111.31         95.06         9.54 o
   6   8   5          7.42          4.45         1.66 o
   7   8   5         15.61         11.32         4.17 o
   8   8   5          8.20          8.57         3.71 o
  -8   9   5          6.49          3.99         2.44 o
  -7   9   5          2.34          1.65         2.12 o
  -6   9   5          3.86          0.99         1.86 o
  -5   9   5         54.09         46.09         7.93 o
  -4   9   5          0.37          1.10         2.81 o
  -3   9   5         91.04        117.44        14.81 o
  -2   9   5          7.64          7.41         2.43 o
  -1   9   5          8.18          6.24         2.14 o
   0   9   5          1.95          1.08         1.69 o
   1   9   5         21.59         34.08         4.94 o
   2   9   5          0.73          1.63         1.81 o
   3   9   5         17.05         13.73         5.96 o
   4   9   5          8.07          2.77         2.41 o
   5   9   5          0.00          0.44         1.61 o
   6   9   5          0.87          3.11         3.81 o
  -5  10   5         38.81         13.01        10.66 o
  -4  10   5          0.41          2.13         3.14 o
  -3  10   5         77.83         49.79        37.61 o
  -2  10   5          0.00          0.14         2.41 o
  -1  10   5         84.72        103.25         9.90 o
   0  10   5         24.67         19.67         8.81 o
   1  10   5          1.27          2.20         2.33 o
   2  10   5         98.33        130.22        13.49 o
   3  10   5         25.72         31.51        11.53 o
   4  10   5         11.04         11.41         4.88 o
  -1  11   5         22.13         34.02        10.38 o
   0  11   5          0.75         -0.01         5.63 o
 -13   0   6         18.90         14.55        12.43 o
 -11   0   6        107.06        130.80        16.44 o
 -10   0   6        544.05        708.19       107.59 o
  -9   0   6          0.70          0.50         1.22 o
  -8   0   6        103.50        107.15        11.78 o
  -7   0   6         93.47         97.59         9.45 o
  -6   0   6        602.50        630.61        59.68 o
  -5   0   6        203.84        203.67        21.65 o
  -4   0   6         37.99         41.41         4.70 o
  -3   0   6       1461.22       1624.15       152.11 o
  -2   0   6        350.80        355.38        33.54 o
  -1   0   6          0.10          0.56         0.50 o
   0   0   6       1898.14       2145.10       202.26 o
   1   0   6          2.97          4.57         0.84 o
   2   0   6        687.44        674.94        63.73 o
   3   0   6         23.64         22.18         2.44 o
   4   0   6       1396.74       1290.39       103.78 o
   5   0   6       2161.57       2174.29       172.99 o
   6   0   6         91.38         91.02        11.49 o
   7   0   6       2035.07       2674.71       319.99 o
   8   0   6         54.53         72.42         9.48 o
   9   0   6        209.91        194.62        56.31 o
  10   0   6          2.45          2.91         2.38 o
  11   0   6        175.84        200.85        25.10 o
 -13   1   6          0.22         -0.21         2.44 o
 -12   1   6         26.28         26.17         7.64 o
 -11   1   6         32.98         47.53         5.14 o
 -10   1   6         30.03         36.82         4.59 o
  -9   1   6         26.60         31.36         3.12 o
  -8   1   6          7.02          5.26         0.80 o
  -7   1   6        129.30        126.68         8.70 o
  -6   1   6         27.68         27.37         2.03 o
  -5   1   6       1295.09       1445.16       108.62 o
  -4   1   6        738.21        829.44        58.65 o
  -3   1   6         37.09         32.58         2.82 o
  -2   1   6         20.93         23.11         1.83 o
  -1   1   6          1.25          2.98         0.50 o
   0   1   6         31.54         40.60         2.90 o
   1   1   6        517.26        537.61        33.40 o
   2   1   6        214.29        207.15        13.98 o
   3   1   6        288.06        299.57        19.24 o
   4   1   6         62.69         65.04         4.51 o
   5   1   6          4.25          6.11         0.80 o
   6   1   6        234.24        242.44        20.94 o
   7   1   6         94.03         95.18         6.89 o
   8   1   6         17.30         15.76         1.82 o
   9   1   6        300.71        377.69        29.91 o
  10   1   6         97.29        117.26        10.62 o
  11   1   6          6.58          3.77         2.03 o
 -13   2   6          0.64          0.58         3.17 o
 -12   2   6         57.04         54.84        13.70 o
 -11   2   6          6.24          8.31         2.14 o
 -10   2   6          0.01          2.08         1.56 o
  -9   2   6         56.67         59.38         5.99 o
  -8   2   6         48.01         39.24         2.99 o
  -7   2   6          0.02          0.82         0.57 o
  -6   2   6        421.54        424.50        26.96 o
  -5   2   6        454.65        500.11        35.38 o
  -4   2   6         41.95         50.07         3.52 o
  -3   2   6        303.40        313.21        24.82 o
  -2   2   6        412.31        415.23        27.69 o
  -1   2   6        391.10        380.61        23.79 o
   0   2   6         80.05         84.84         5.24 o
   1   2   6       1084.73       1169.15        73.40 o
   2   2   6        402.08        434.73        26.94 o
   3   2   6          0.68          1.40         0.54 o
   4   2   6          0.65          0.67         0.55 o
   5   2   6       1288.66       1228.90        73.78 o
   6   2   6          7.31          9.76         1.16 o
   7   2   6        133.65        143.88        10.40 o
   8   2   6         93.54        107.32         7.84 o
   9   2   6         30.32         47.12         4.25 o
  10   2   6         38.06         43.56         4.20 o
  11   2   6        104.92        105.82         8.59 o
 -13   3   6          5.70          4.19         3.24 o
 -12   3   6         15.74         19.93         4.29 o
 -11   3   6          5.30          6.08         2.10 o
 -10   3   6         15.54         15.43         2.37 o
  -9   3   6         13.44         16.93         2.24 o
  -8   3   6         49.33         57.21         4.71 o
  -7   3   6        114.02         98.66         7.66 o
  -6   3   6        129.81        123.83         9.20 o
  -5   3   6          2.52          3.87         1.02 o
  -4   3   6        190.79        175.37        16.63 o
  -3   3   6         24.13         30.81         2.95 o
  -2   3   6         54.10         47.03         4.27 o
  -1   3   6         60.59         57.99         3.81 o
   0   3   6       1392.36       1472.45        82.61 o
   1   3   6         10.41         17.49         1.10 o
   2   3   6        351.03        322.85        21.45 o
   3   3   6          0.16          1.01         0.52 o
   4   3   6         79.13         62.84         4.45 o
   5   3   6         98.03         80.84         6.41 o
   6   3   6         66.22         76.59         7.63 o
   7   3   6         29.06         32.26         3.66 o
   8   3   6         32.30         25.34         2.07 o
   9   3   6         41.61         54.18         4.17 o
  10   3   6         64.16         71.55         5.66 o
 -12   4   6          3.54          4.32         2.54 o
 -11   4   6          0.00         -0.08         1.77 o
 -10   4   6         62.43         50.84         5.55 o
  -9   4   6         11.43         10.76         1.82 o
  -8   4   6        152.36        166.61        17.18 o
  -7   4   6         18.00         19.30         3.88 o
  -6   4   6        196.11        192.60        32.88 o
  -5   4   6         25.68         20.60         3.54 o
  -4   4   6        210.56        206.69        17.38 o
  -3   4   6         23.89         20.34         1.50 o
  -2   4   6        205.60        206.70        14.71 o
  -1   4   6         89.53         87.80         7.62 o
   0   4   6         61.95         63.00         3.18 o
   1   4   6         25.20         24.61         1.79 o
   2   4   6         27.76         25.65         1.84 o
   3   4   6          0.71          0.89         0.58 o
   4   4   6          8.77         10.21         0.93 o
   5   4   6         63.67         73.79         6.55 o
   6   4   6        222.69        268.27        23.31 o
   7   4   6         23.89         27.78         2.68 o
   8   4   6         31.58         33.18         3.10 o
   9   4   6          0.11          0.99         1.68 o
  10   4   6         25.30         17.00         2.58 o
 -12   5   6          6.28          2.96         2.51 o
 -11   5   6          0.97          1.48         1.69 o
 -10   5   6         48.89         32.25         6.43 o
  -9   5   6        109.53        120.96        18.84 o
  -8   5   6         11.79          7.85         2.04 o
  -7   5   6         10.52          9.59         2.44 o
  -6   5   6        190.77        240.77        22.94 o
  -5   5   6         42.48         57.59         9.26 o
  -4   5   6        189.17        174.73        26.28 o
  -3   5   6          1.77          2.10         0.77 o
  -2   5   6        427.72        374.21        28.17 o
  -1   5   6         94.91         85.78         6.82 o
   0   5   6        800.56        786.76        59.79 o
   1   5   6        145.76        128.28         8.38 o
   2   5   6        187.87        171.24         9.44 o
   3   5   6        486.40        485.62        38.56 o
   4   5   6         54.79         69.85         5.39 o
   5   5   6         71.47         94.38         9.29 o
   6   5   6        115.90        125.46        12.26 o
   7   5   6          0.95          1.90         1.50 o
   8   5   6          4.82          5.40         1.86 o
   9   5   6        140.17        124.87        18.83 o
  10   5   6        231.41        188.02        38.47 o
 -11   6   6          1.57          2.27         2.02 o
 -10   6   6          6.48          3.93         2.07 o
  -9   6   6          1.63          0.52         1.53 o
  -8   6   6         10.60          5.11         1.90 o
  -7   6   6          0.05          0.34         1.97 o
  -6   6   6        267.50        398.61        37.65 o
  -5   6   6        588.31        839.90       128.73 o
  -4   6   6          2.66          3.59         1.86 o
  -3   6   6         40.43         49.26         6.45 o
  -2   6   6        200.27        184.92        19.43 o
  -1   6   6          0.77          2.14         1.02 o
   0   6   6          1.62          1.35         1.02 o
   1   6   6        391.69        396.66        37.09 o
   2   6   6        226.75        190.35        18.52 o
   3   6   6         81.64         78.97         6.78 o
   4   6   6          2.02          3.48         1.36 o
   5   6   6        227.93        255.88        24.43 o
   6   6   6          7.73          5.27         1.49 o
   7   6   6          6.80          6.41         1.83 o
   8   6   6          0.04          0.64         1.31 o
   9   6   6         26.64         19.33         3.09 o
 -10   7   6          4.87          2.31         1.71 o
  -9   7   6          0.22          1.59         1.43 o
  -8   7   6         62.18         51.51         8.51 o
  -7   7   6         37.96         31.46         8.95 o
  -6   7   6         60.47         82.26        13.26 o
  -5   7   6         99.23        131.47        20.60 o
  -4   7   6        204.36        291.74        24.89 o
  -3   7   6          6.98          9.52         2.87 o
  -2   7   6        124.81        134.16        24.21 o
  -1   7   6        280.82        429.71        50.72 o
   0   7   6          5.13          3.32         1.62 o
   1   7   6        621.15        761.16        90.89 o
   2   7   6         69.35         67.12         6.37 o
   3   7   6          0.05          1.29         1.24 o
   4   7   6          2.53          4.53         1.23 o
   5   7   6          7.03          5.17         1.49 o
   6   7   6         12.35          9.75         1.98 o
   7   7   6        333.71        301.92        36.60 o
   8   7   6         67.04         42.20        14.57 o
  -9   8   6          0.67          0.08         1.57 o
  -8   8   6         43.70         24.11         4.84 o
  -7   8   6         12.52         18.14         2.57 o
  -6   8   6          2.45          3.40         2.53 o
  -5   8   6          0.36          0.81         2.70 o
  -4   8   6        141.46        191.41        18.44 o
  -3   8   6          0.47          4.08         2.11 o
  -2   8   6         37.98         36.71         4.08 o
  -1   8   6         10.94         12.34         2.57 o
   0   8   6          2.57          8.42         2.38 o
   1   8   6         11.08         10.68         2.29 o
   2   8   6        183.87        216.97        22.28 o
   3   8   6         27.41         33.16         4.57 o
   4   8   6         28.11         29.51         4.22 o
   5   8   6         80.75         86.52        11.02 o
   6   8   6         52.22         30.20        10.94 o
   7   8   6         79.29         56.01        12.67 o
  -7   9   6         15.52         10.62         3.09 o
  -6   9   6        144.96        108.78        17.20 o
  -5   9   6        190.57        215.69        33.68 o
  -4   9   6         13.92         14.38         5.67 o
  -3   9   6          6.74          9.11         2.73 o
  -2   9   6         14.62         21.51         3.69 o
  -1   9   6        104.63        130.69        15.70 o
   0   9   6          6.45         10.12         2.50 o
   1   9   6         22.45         37.02         5.35 o
   2   9   6        140.24        194.92        17.28 o
   3   9   6          2.72          2.23         1.81 o
   4   9   6         82.58        100.10        10.26 o
   5   9   6         14.85         10.04         4.64 o
  -4  10   6         55.08         22.67        19.89 o
  -3  10   6         13.46          4.49         4.52 o
  -2  10   6          0.79          1.21         2.77 o
  -1  10   6          2.56          3.19         2.50 o
   0  10   6          0.08          0.49         2.14 o
   1  10   6          5.69          3.45         2.22 o
   2  10   6          1.09          1.08         4.11 o
   3  10   6          1.08          0.38         3.83 o
 -12   1   7          4.30          1.49         1.90 o
 -11   1   7         30.88         31.56         5.33 o
 -10   1   7        156.25        184.10        17.89 o
  -9   1   7          0.70          2.68         1.24 o
  -8   1   7         12.35         10.19         1.22 o
  -7   1   7         29.98         32.29         2.25 o
  -6   1   7        384.08        422.16        30.04 o
  -5   1   7         48.54         52.83         4.44 o
  -4   1   7        957.72       1041.84        72.64 o
  -3   1   7         43.57         48.41         3.34 o
  -2   1   7         71.68         63.11         4.37 o
  -1   1   7        123.43        122.68         8.35 o
   0   1   7        677.10        696.92        46.65 o
   1   1   7         93.00         90.96         6.26 o
   2   1   7         72.48         69.98         4.90 o
   3   1   7        344.39        299.63        18.60 o
   4   1   7         27.77         29.38         1.94 o
   5   1   7        154.84        141.05        13.71 o
   6   1   7          0.53          0.50         1.16 o
   7   1   7          2.60          7.14         1.52 o
   8   1   7          2.77          4.36         1.56 o
   9   1   7         50.20         61.22         5.22 o
  10   1   7          5.08          4.47         1.87 o
 -12   2   7          2.09          1.64         2.00 o
 -11   2   7          3.27          2.85         1.73 o
 -10   2   7        262.47        332.50        35.48 o
  -9   2   7        456.05        521.17        63.71 o
  -8   2   7         27.02         24.86         3.89 o
  -7   2   7          7.80          4.35         0.93 o
  -6   2   7         93.95         94.53         6.78 o
  -5   2   7          5.27          3.14         0.69 o
  -4   2   7         40.07         42.19         3.36 o
  -3   2   7          5.60          7.39         0.77 o
  -2   2   7        263.65        273.63        19.18 o
  -1   2   7         55.04         55.02         3.85 o
   0   2   7        143.08        128.81         7.86 o
   1   2   7          0.44          1.01         0.48 o
   2   2   7        103.77        105.86         6.64 o
   3   2   7        636.99        566.11        33.62 o
   4   2   7          5.80          8.02         0.94 o
   5   2   7        114.06         98.83         8.77 o
   6   2   7        134.66        143.46        12.56 o
   7   2   7         19.62         24.57         2.51 o
   8   2   7         59.51         67.38         5.77 o
   9   2   7         13.05         16.25         2.24 o
  10   2   7         32.90         28.83         3.02 o
 -12   3   7          0.02          1.24         2.42 o
 -11   3   7          2.13          0.40         1.77 o
 -10   3   7         33.93         26.48         2.90 o
  -9   3   7          0.79          1.17         1.20 o
  -8   3   7          0.55          1.13         1.20 o
  -7   3   7         44.53         48.01         6.62 o
  -6   3   7         29.75         27.41         4.79 o
  -5   3   7          6.74          4.03         0.88 o
  -4   3   7         33.64         33.19         2.99 o
  -3   3   7        106.21        100.21         7.09 o
  -2   3   7        418.53        411.44        26.52 o
  -1   3   7         55.56         50.60         3.53 o
   0   3   7         39.76         41.34         2.78 o
   1   3   7        322.22        339.60        21.29 o
   2   3   7          0.15          0.66         0.57 o
   3   3   7        244.44        219.99        13.87 o
   4   3   7        722.19        701.27        52.22 o
   5   3   7        278.71        298.13        25.67 o
   6   3   7         99.51        131.07        11.60 o
   7   3   7         71.29         76.34         7.08 o
   8   3   7          6.96          8.61         1.73 o
   9   3   7         49.49         50.37         5.98 o
  10   3   7        274.66        256.89        31.39 o
 -12   4   7         14.98          8.82         3.00 o
 -11   4   7         99.33         93.09        10.03 o
 -10   4   7         86.72         79.23        15.10 o
  -9   4   7          4.80          4.00         1.68 o
  -8   4   7          3.74          3.44         1.23 o
  -7   4   7          5.13         10.59         2.89 o
  -6   4   7        234.60        337.21        73.48 o
  -5   4   7          3.00          4.79         1.43 o
  -4   4   7         46.65         39.56         5.96 o
  -3   4   7         23.93         30.00         2.85 o
  -2   4   7        184.65        185.97        17.10 o
  -1   4   7         22.91         26.89         2.59 o
   0   4   7        151.77        126.39         7.90 o
   1   4   7         31.53         27.00         1.90 o
   2   4   7        741.50        690.97        40.80 o
   3   4   7         45.41         50.35         3.64 o
   4   4   7        163.87        174.44        14.11 o
   5   4   7          4.10          5.32         1.42 o
   6   4   7        132.85        144.29        11.10 o
   7   4   7          7.20          8.92         1.90 o
   8   4   7         86.01         93.86        11.31 o
   9   4   7        170.17        165.07        17.32 o
 -11   5   7         27.91         15.44         2.90 o
 -10   5   7          2.80          2.19         1.71 o
  -9   5   7         14.58         18.40         2.50 o
  -8   5   7          3.05          4.32         2.17 o
  -7   5   7        101.83        158.78        24.75 o
  -6   5   7        171.35        238.13        22.61 o
  -5   5   7          1.29          5.59         2.45 o
  -4   5   7        155.37        192.93        16.04 o
  -3   5   7         21.61         19.20         1.82 o
  -2   5   7          2.86          7.89         1.17 o
  -1   5   7         10.63          7.35         1.41 o
   0   5   7          2.90          3.03         1.14 o
   1   5   7          0.62          0.94         0.75 o
   2   5   7        146.29        149.87        11.68 o
   3   5   7        122.15        108.88         9.41 o
   4   5   7        141.09        149.70        11.22 o
   5   5   7         45.03         67.06         6.85 o
   6   5   7         82.80         87.92        12.36 o
   7   5   7         28.72         34.50         4.85 o
   8   5   7          2.23          1.29         1.57 o
   9   5   7         67.55         58.40         5.03 o
 -11   6   7          9.25          3.76         2.17 o
 -10   6   7          3.84          1.33         1.67 o
  -9   6   7         22.13         14.68         2.64 o
  -8   6   7        125.91        118.90        18.68 o
  -7   6   7          0.38          1.12         2.10 o
  -6   6   7        261.82        352.77        33.44 o
  -5   6   7          3.19          5.00         2.05 o
  -4   6   7        133.03        192.97        16.92 o
  -3   6   7        226.56        314.83        27.01 o
  -2   6   7         46.08         53.96         5.81 o
  -1   6   7         79.08        101.29        12.57 o
   0   6   7          4.41          4.29         1.26 o
   1   6   7          4.74          6.88         1.32 o
   2   6   7         96.33         81.44        14.88 o
   3   6   7        367.82        360.36        32.05 o
   4   6   7         22.03         32.02         3.96 o
   5   6   7          7.80         10.50         1.77 o
   6   6   7        117.49         92.81        13.34 o
   7   6   7         13.51         10.92         2.70 o
   8   6   7         12.66          7.83         2.65 o
 -10   7   7          3.24          0.64         1.41 o
  -9   7   7          0.16          1.48         2.07 o
  -8   7   7          0.01          0.96         2.03 o
  -7   7   7          6.61          5.31         2.22 o
  -6   7   7         21.05         32.09         6.00 o
  -5   7   7         53.56         73.13         8.93 o
  -4   7   7          0.23          0.05         1.96 o
  -3   7   7         32.68         40.02         4.66 o
  -2   7   7         11.39         13.01         2.59 o
  -1   7   7         32.27         40.21         5.52 o
   0   7   7          2.17          5.96         1.86 o
   1   7   7         41.27         59.58         7.75 o
   2   7   7         23.99         30.30         3.13 o
   3   7   7          0.79         -0.41         1.23 o
   4   7   7         43.08         45.20         6.17 o
   5   7   7         32.37         33.49         3.86 o
   6   7   7        120.77        108.01        13.33 o
   7   7   7          3.85          1.18         1.69 o
  -8   8   7         24.50         14.44         2.97 o
  -7   8   7         33.30         20.31         2.83 o
  -6   8   7          6.27          9.43         3.33 o
  -5   8   7         10.38          8.53         4.75 o
  -4   8   7          0.29          2.02         2.65 o
  -3   8   7         18.74         22.02         3.72 o
  -2   8   7         40.18         44.07         4.78 o
  -1   8   7          3.54          1.96         1.86 o
   0   8   7        154.66        204.88        24.47 o
   1   8   7          7.33         10.22         2.31 o
   2   8   7        148.98        163.90        16.69 o
   3   8   7          2.67          2.62         1.57 o
   4   8   7          6.31          6.82         1.93 o
   5   8   7          6.66          5.82         1.82 o
   6   8   7          2.19          3.27         3.01 o
  -7   9   7          4.44          1.46         2.34 o
  -6   9   7          1.29          1.03         2.78 o
  -5   9   7         18.51         14.71         4.19 o
  -4   9   7          2.62          3.62         2.98 o
  -3   9   7          2.06          4.32         2.07 o
  -2   9   7          7.11          8.04         2.48 o
  -1   9   7          2.22          0.95         1.87 o
   0   9   7          0.85          1.47         2.00 o
   1   9   7          0.40          0.47         2.12 o
   2   9   7         24.81         24.92         3.26 o
   3   9   7         12.50         12.42         5.98 o
   4   9   7        128.30        116.49        24.08 o
  -2  10   7          3.96          3.01         2.63 o
  -1  10   7          8.76          4.86         3.65 o
   0  10   7         55.43         59.07        14.14 o
   1  10   7          3.46          2.66         5.19 o
 -11   0   8          0.10          0.72         2.11 o
 -10   0   8          1.23          0.86         2.05 o
  -9   0   8         81.92        106.59        13.58 o
  -8   0   8         56.58         52.44         7.16 o
  -7   0   8         92.77         79.09        10.00 o
  -6   0   8         61.90         67.30         7.53 o
  -5   0   8          0.03         -0.01         0.79 o
  -4   0   8        440.96        438.93        47.18 o
  -3   0   8         13.38         14.98         2.00 o
  -2   0   8        190.65        187.79        20.39 o
  -1   0   8         46.99         43.83         4.45 o
   0   0   8        277.25        240.88        22.99 o
   1   0   8        181.36        163.88        17.99 o
   2   0   8         55.73         49.84         4.99 o
   3   0   8         23.18         12.36         1.65 o
   4   0   8        412.50        441.38        48.08 o
   5   0   8       1471.32       1497.81       153.23 o
   6   0   8         51.30         49.36         6.77 o
   7   0   8         37.95         66.87         8.88 o
   8   0   8         30.32         39.89         5.88 o
   9   0   8         92.99        105.83        13.80 o
 -12   1   8         17.94          8.32         9.26 o
 -11   1   8          1.78          0.56         1.72 o
 -10   1   8         18.62         12.61         2.03 o
  -9   1   8        112.81        139.19        15.37 o
  -8   1   8        275.31        351.24        38.10 o
  -7   1   8        136.23        131.49        10.84 o
  -6   1   8          5.78          5.42         0.91 o
  -5   1   8          6.85          5.82         0.85 o
  -4   1   8         47.10         53.27         3.95 o
  -3   1   8        145.31        140.07         9.98 o
  -2   1   8        305.65        310.58        20.75 o
  -1   1   8        241.67        229.05        17.36 o
   0   1   8        258.42        253.96        15.69 o
   1   1   8        124.36        117.58         8.48 o
   2   1   8          2.40          3.62         0.69 o
   3   1   8         45.63         39.01         3.14 o
   4   1   8        106.03        116.67         9.11 o
   5   1   8        109.59        108.42         9.64 o
   6   1   8          4.27          2.92         1.37 o
   7   1   8         18.36         28.89         3.22 o
   8   1   8         72.54         88.26         7.39 o
   9   1   8          0.07          1.08         1.75 o
 -12   2   8         13.63          4.83         5.06 o
 -11   2   8          0.58         -0.12         1.68 o
 -10   2   8         11.55         13.07         2.42 o
  -9   2   8         48.39         56.75         7.38 o
  -8   2   8        114.44        137.44        17.19 o
  -7   2   8          2.82          4.69         0.99 o
  -6   2   8         58.43         72.01         5.38 o
  -5   2   8          2.05          3.12         0.79 o
  -4   2   8         77.77         88.09         6.07 o
  -3   2   8         97.88         98.86         6.86 o
  -2   2   8          0.01          1.03         0.58 o
  -1   2   8        424.35        433.12        30.42 o
   0   2   8         60.09         52.13         3.32 o
   1   2   8        549.50        519.51        32.65 o
   2   2   8        291.24        303.53        19.55 o
   3   2   8        353.81        333.20        24.02 o
   4   2   8          0.15          0.28         1.04 o
   5   2   8         52.19         63.81         5.96 o
   6   2   8         74.78         72.06         5.98 o
   7   2   8         47.53         55.57         5.42 o
   8   2   8         26.86         33.25         3.37 o
   9   2   8          6.39          4.85         1.74 o
 -12   3   8         13.84          2.34         5.04 o
 -11   3   8          5.45          4.71         1.77 o
 -10   3   8          8.66          6.22         1.91 o
  -9   3   8          2.95          3.28         1.69 o
  -8   3   8          0.44          1.18         1.40 o
  -7   3   8        306.92        344.41        60.80 o
  -6   3   8        212.89        216.85        31.70 o
  -5   3   8         94.39        103.57        10.97 o
  -4   3   8        170.73        158.27        17.64 o
  -3   3   8        664.10        624.33        49.29 o
  -2   3   8         47.96         44.81         3.57 o
  -1   3   8        515.09        459.22        30.06 o
   0   3   8          4.17          4.57         0.77 o
   1   3   8         55.64         52.23         3.46 o
   2   3   8        106.04        105.96         7.36 o
   3   3   8         95.50         90.00         8.04 o
   4   3   8         42.10         42.51         4.11 o
   5   3   8          1.76          0.79         1.14 o
   6   3   8          3.92          3.85         1.44 o
   7   3   8         67.75         71.33         7.72 o
   8   3   8         19.22         24.81         2.76 o
   9   3   8          3.19          3.96         2.60 o
 -11   4   8          1.36          1.12         2.04 o
 -10   4   8          0.15          0.85         1.61 o
  -9   4   8         16.82         14.34         3.26 o
  -8   4   8         55.80         68.55        11.02 o
  -7   4   8         31.48         47.00         7.93 o
  -6   4   8         41.84         60.13         9.90 o
  -5   4   8        134.34        213.45        32.96 o
  -4   4   8         61.73         79.07         9.65 o
  -3   4   8        127.38        131.56        13.81 o
  -2   4   8         15.89         16.57         2.31 o
  -1   4   8         23.76         21.84         2.78 o
   0   4   8         19.77         21.75         2.19 o
   1   4   8         78.58         68.52         5.65 o
   2   4   8         56.12         46.83         4.14 o
   3   4   8         38.27         41.24         4.04 o
   4   4   8          8.26          5.87         1.55 o
   5   4   8          5.06          6.09         1.54 o
   6   4   8         30.91         30.81         3.97 o
   7   4   8         12.68         10.49         1.59 o
   8   4   8         79.55         68.90         8.60 o
 -11   5   8          8.89          5.03         2.26 o
 -10   5   8          0.31          0.85         1.61 o
  -9   5   8         55.28         54.14         8.91 o
  -8   5   8          2.79          2.93         2.12 o
  -7   5   8        164.14        253.89        39.29 o
  -6   5   8        269.88        411.36        63.28 o
  -5   5   8        134.79        209.56        32.50 o
  -4   5   8         55.83         73.99         9.53 o
  -3   5   8          0.08          1.33         1.28 o
  -2   5   8        285.44        328.90        27.79 o
  -1   5   8        619.10        737.08        89.19 o
   0   5   8        416.00        395.73        48.36 o
   1   5   8          0.54          1.61         0.92 o
   2   5   8          0.27          0.74         1.03 o
   3   5   8          1.83          2.76         1.28 o
   4   5   8         97.79        112.38        10.06 o
   5   5   8          4.12          6.68         1.45 o
   6   5   8         33.60         33.84         3.87 o
   7   5   8         48.11         45.86         7.46 o
   8   5   8        156.36        157.29        16.41 o
 -10   6   8         51.64         26.37         4.82 o
  -9   6   8         33.20         24.44         4.64 o
  -8   6   8         39.29         34.07         3.85 o
  -7   6   8          5.36          3.22         2.62 o
  -6   6   8        107.47        154.47        34.30 o
  -5   6   8         10.51         22.48         4.42 o
  -4   6   8        105.54        142.38        17.73 o
  -3   6   8         98.63        130.11        13.61 o
  -2   6   8         11.82         17.09         2.36 o
  -1   6   8        406.11        507.33        60.56 o
   0   6   8          6.23          6.73         1.89 o
   1   6   8        150.47        165.36        16.81 o
   2   6   8        282.33        305.22        24.09 o
   3   6   8         50.96         45.98         6.88 o
   4   6   8         12.36         16.46         2.16 o
   5   6   8         17.83         15.34         2.52 o
   6   6   8         56.38         54.89         6.56 o
   7   6   8         37.12         34.86         4.10 o
  -9   7   8         29.73         14.83         3.49 o
  -8   7   8         88.60         66.87         6.79 o
  -7   7   8        244.23        251.93        38.97 o
  -6   7   8          8.99          9.64         3.42 o
  -5   7   8          0.60          1.34         2.12 o
  -4   7   8        118.02        149.30        18.53 o
  -3   7   8          4.05          6.56         2.20 o
  -2   7   8         45.33         49.79         6.77 o
  -1   7   8         70.10        103.94        13.13 o
   0   7   8         35.00         35.05         4.93 o
   1   7   8         22.44         21.00         3.34 o
   2   7   8         38.29         50.39         6.66 o
   3   7   8          8.33         13.16         1.75 o
   4   7   8         21.82         27.12         2.95 o
   5   7   8         31.90         23.90         3.57 o
   6   7   8         31.75         22.89         2.69 o
  -8   8   8          0.51          0.91         2.21 o
  -7   8   8         50.34         33.04         8.69 o
  -6   8   8         21.55         16.10         4.25 o
  -5   8   8         64.24         69.01        11.47 o
  -4   8   8         12.58         12.87         3.62 o
  -3   8   8         11.37         10.84         2.42 o
  -2   8   8          7.56          7.01         2.34 o
  -1   8   8         11.28         14.52         2.99 o
   0   8   8         47.45         55.06         5.21 o
   1   8   8         12.84         13.04         2.20 o
   2   8   8         28.23         23.95         3.74 o
   3   8   8         78.30         79.18         9.91 o
   4   8   8        169.75        185.33        18.50 o
  -5   9   8          2.96          1.29         2.84 o
  -4   9   8          0.05          1.46         2.92 o
  -3   9   8         66.91         59.05         8.22 o
  -2   9   8         48.52         49.33         6.78 o
  -1   9   8         35.35         33.49         5.13 o
   0   9   8         12.58         12.45         2.63 o
   1   9   8         36.88         33.38         3.65 o
   2   9   8         36.82         32.35         4.98 o
 -11   1   9          9.75          3.89         2.82 o
 -10   1   9         10.48          5.69         4.03 o
  -9   1   9         94.47        111.49        12.41 o
  -8   1   9          1.85          2.59         1.59 o
  -7   1   9        565.36        664.95        82.84 o
  -6   1   9          8.45         10.12         1.42 o
  -5   1   9         67.84         73.83         6.63 o
  -4   1   9         24.82         25.89         2.13 o
  -3   1   9          5.21          5.55         0.87 o
  -2   1   9        320.45        339.65        24.10 o
  -1   1   9        327.72        331.74        22.66 o
   0   1   9         50.50         47.58         3.38 o
   1   1   9         32.67         26.38         2.28 o
   2   1   9        250.73        264.76        22.69 o
   3   1   9        140.09        157.01        13.64 o
   4   1   9        131.90        139.13        12.18 o
   5   1   9          0.87          2.68         1.35 o
   6   1   9         83.95         97.57         8.83 o
   7   1   9         91.22        118.54         8.80 o
   8   1   9         24.12         17.94         2.48 o
 -11   2   9         17.09          3.23         4.12 o
 -10   2   9         10.91          5.56         4.59 o
  -9   2   9         57.40         53.98         6.48 o
  -8   2   9         61.79         68.43         7.61 o
  -7   2   9          0.11          1.89         1.35 o
  -6   2   9          4.51          3.66         1.18 o
  -5   2   9         88.99         80.21         6.66 o
  -4   2   9        112.71        123.86        10.14 o
  -3   2   9       1052.33       1095.11        92.00 o
  -2   2   9        205.70        197.53        13.16 o
  -1   2   9        300.76        282.01        22.45 o
   0   2   9          0.99          2.31         0.82 o
   1   2   9         83.56         67.06         5.06 o
   2   2   9        665.41        673.65        64.13 o
   3   2   9        535.50        532.86        45.62 o
   4   2   9        127.95        120.80         8.62 o
   5   2   9         22.31         30.45         3.22 o
   6   2   9          9.37         11.45         2.01 o
   7   2   9          9.79         10.94         2.03 o
   8   2   9         68.59         59.15         8.77 o
 -11   3   9          4.74          0.95         1.92 o
 -10   3   9         12.27         12.91         2.06 o
  -9   3   9          0.30          0.19         1.66 o
  -8   3   9          4.11          3.75         1.67 o
  -7   3   9         28.59         33.40         7.09 o
  -6   3   9         80.87        130.33        20.48 o
  -5   3   9         10.15         16.35         3.57 o
  -4   3   9         83.93        124.77        19.68 o
  -3   3   9         20.65         22.52         4.31 o
  -2   3   9          0.05          1.29         0.78 o
  -1   3   9        395.70        370.68        26.83 o
   0   3   9         87.89         91.20         7.39 o
   1   3   9         63.90         62.12         5.93 o
   2   3   9        223.83        197.82        15.56 o
   3   3   9         11.99         11.28         1.89 o
   4   3   9         85.55         90.21         8.92 o
   5   3   9        109.98        111.52        15.88 o
   6   3   9         77.43         69.55        13.04 o
   7   3   9        112.78        109.36        20.83 o
   8   3   9         47.10         43.48         4.54 o
 -11   4   9          7.43          7.93         2.75 o
 -10   4   9         75.91         50.89         8.29 o
  -9   4   9         12.03         13.16         3.18 o
  -8   4   9        133.03        176.08        27.38 o
  -7   4   9         90.34        120.61        19.06 o
  -6   4   9        224.37        369.87        57.04 o
  -5   4   9        109.63        187.38        21.77 o
  -4   4   9         17.02         26.62         4.86 o
  -3   4   9        182.77        255.51        31.27 o
  -2   4   9         65.85         81.10        10.30 o
  -1   4   9         45.79         52.61         6.90 o
   0   4   9        285.24        279.18        31.90 o
   1   4   9          3.49          5.51         1.14 o
   2   4   9         31.46         40.56         3.30 o
   3   4   9         28.76         33.98         3.02 o
   4   4   9        453.16        486.66        41.94 o
   5   4   9          0.38          1.09         1.26 o
   6   4   9          4.09          3.73         1.47 o
   7   4   9         23.85         20.89         3.67 o
 -10   5   9          0.90          2.29         2.38 o
  -9   5   9          2.43          4.61         2.41 o
  -8   5   9         14.06         18.69         3.96 o
  -7   5   9         29.71         35.15         6.47 o
  -6   5   9         23.44         38.17         6.82 o
  -5   5   9         83.54        100.76         9.93 o
  -4   5   9         24.75         23.97         2.83 o
  -3   5   9         40.90         55.04         5.97 o
  -2   5   9          2.75          3.80         1.97 o
  -1   5   9         98.13        119.50        14.91 o
   0   5   9        342.56        380.06        40.58 o
   1   5   9        335.33        367.93        44.52 o
   2   5   9         51.80         38.34         6.92 o
   3   5   9          6.66          5.64         1.42 o
   4   5   9         97.17         91.34        12.96 o
   5   5   9         83.14         83.61        12.91 o
   6   5   9          4.81          5.18         1.96 o
   7   5   9        233.43        192.24        20.37 o
  -9   6   9          4.38          3.17         2.45 o
  -8   6   9         59.98         46.08         4.97 o
  -7   6   9         10.14         14.89         3.91 o
  -6   6   9          9.05         13.24         2.62 o
  -5   6   9        161.03        227.94        35.23 o
  -4   6   9         13.99         18.17         2.70 o
  -3   6   9         17.82         22.32         3.71 o
  -2   6   9         22.14         35.18         5.14 o
  -1   6   9        128.82        167.06        20.53 o
   0   6   9          1.71          4.38         1.87 o
   1   6   9          0.43          0.26         1.42 o
   2   6   9          5.09          3.80         1.56 o
   3   6   9          4.35          3.66         1.50 o
   4   6   9         48.01         42.98         5.78 o
   5   6   9         36.71         34.80         3.71 o
   6   6   9          0.26         -0.35         1.66 o
  -8   7   9         51.40         28.70         3.57 o
  -7   7   9          0.24          2.06         2.94 o
  -6   7   9          6.39          5.38         3.23 o
  -5   7   9         29.94         35.53         6.58 o
  -4   7   9         20.07         27.83         5.40 o
  -3   7   9          6.35          4.06         2.17 o
  -2   7   9          0.72          1.46         1.90 o
  -1   7   9          6.43          3.88         2.09 o
   0   7   9          7.94          7.74         2.17 o
   1   7   9          2.68          2.92         1.80 o
   2   7   9         30.09         28.48         4.20 o
   3   7   9         29.28         29.12         2.59 o
   4   7   9        100.22        102.02        12.84 o
   5   7   9         27.83         24.30         4.79 o
  -6   8   9          0.20         -0.49         2.71 o
  -5   8   9         32.39         27.26         4.29 o
  -4   8   9          8.33          5.93         2.84 o
  -3   8   9         34.55         35.02         5.33 o
  -2   8   9          3.40          3.50         1.80 o
  -1   8   9         37.95         35.16         5.36 o
   0   8   9        224.44        227.66        28.26 o
   1   8   9         10.49          8.82         1.83 o
   2   8   9         15.67         17.66         3.44 o
   3   8   9         35.54         27.45         3.83 o
  -3   9   9          0.00         -0.96         2.34 o
  -2   9   9          0.54          0.97         2.10 o
  -1   9   9          1.86          0.34         2.39 o
 -10   0  10         61.79         43.30        32.21 o
  -9   0  10          4.58          0.57         1.95 o
  -8   0  10        177.51        179.12        27.78 o
  -7   0  10          0.22          2.33         2.14 o
  -6   0  10         16.41         22.68         4.32 o
  -5   0  10        143.70        174.88        27.26 o
  -4   0  10         12.32         16.52         3.51 o
  -3   0  10        394.32        422.32        65.20 o
  -2   0  10        373.92        440.12        67.68 o
  -1   0  10       1591.43       1814.90       278.61 o
   0   0  10         29.85         34.73         4.75 o
   1   0  10          1.24          0.89         1.58 o
   2   0  10        302.82        367.14        44.81 o
   3   0  10        207.52        179.89        22.27 o
   4   0  10         87.18         75.24         9.84 o
   5   0  10         53.96         61.50         8.33 o
   6   0  10         27.05         20.49         3.49 o
   7   0  10        185.66        146.37        50.35 o
  -9   1  10          3.91          1.07         1.55 o
  -8   1  10         43.83         56.39         6.41 o
  -7   1  10         14.99         15.97         2.30 o
  -6   1  10          6.48          5.77         1.84 o
  -5   1  10         51.68         61.50         7.09 o
  -4   1  10          2.93          2.96         1.57 o
  -3   1  10         68.88         65.58         7.37 o
  -2   1  10         45.55         45.29         4.71 o
  -1   1  10         19.89         23.75         3.00 o
   0   1  10          6.02          8.06         1.41 o
   1   1  10        197.86        194.50        16.58 o
   2   1  10          0.41          2.22         1.42 o
   3   1  10         21.86         23.32         2.81 o
   4   1  10          8.97         10.29         1.75 o
   5   1  10         10.85         15.31         1.85 o
   6   1  10          0.51          1.00         1.49 o
   7   1  10         59.78         49.57         7.04 o
 -10   2  10         18.18          8.51         6.87 o
  -9   2  10         67.27         53.92        22.34 o
  -8   2  10         72.79         87.93        18.63 o
  -7   2  10         22.97         30.65         7.23 o
  -6   2  10         61.15         69.35        14.42 o
  -5   2  10        117.96        146.77        24.09 o
  -4   2  10          0.02          1.37         1.42 o
  -3   2  10         40.80         46.08         6.57 o
  -2   2  10         53.71         62.42         7.37 o
  -1   2  10        220.50        219.26        21.10 o
   0   2  10         92.51         98.22         9.59 o
   1   2  10         65.50         63.36         5.71 o
   2   2  10         45.50         38.78         3.59 o
   3   2  10          3.11          4.39         1.49 o
   4   2  10         27.62         33.18         4.19 o
   5   2  10         39.85         36.92         4.42 o
   6   2  10         25.50         24.97         2.82 o
   7   2  10        179.85        172.78        21.52 o
 -10   3  10          2.98          1.71         1.84 o
  -9   3  10          8.69          4.69         2.26 o
  -8   3  10          6.33          6.40         2.54 o
  -7   3  10         48.36         70.72         8.76 o
  -6   3  10          2.65          0.87         2.44 o
  -5   3  10        306.08        410.01        63.16 o
  -4   3  10         75.46        111.04        17.47 o
  -3   3  10        500.55        542.44        95.47 o
  -2   3  10         49.38         56.78         8.09 o
  -1   3  10         27.01         28.50         4.62 o
   0   3  10        219.16        214.25        19.89 o
   1   3  10        102.78         98.02         8.70 o
   2   3  10        320.49        286.70        27.33 o
   3   3  10         52.20         42.16         4.16 o
   4   3  10          9.19          7.34         1.71 o
   5   3  10          2.96          3.05         1.53 o
   6   3  10          4.71          6.72         1.86 o
   7   3  10         35.77         36.86         5.11 o
 -10   4  10          1.24          0.28         1.80 o
  -9   4  10          1.50          1.27         1.97 o
  -8   4  10          6.58          7.93         2.79 o
  -7   4  10         36.64         64.17        10.73 o
  -6   4  10         49.99         72.50        11.87 o
  -5   4  10          2.45          6.24         2.77 o
  -4   4  10          7.89         12.50         2.54 o
  -3   4  10         65.03         82.62        10.67 o
  -2   4  10          0.01          0.43         1.63 o
  -1   4  10        363.92        422.83        51.36 o
   0   4  10          0.00          1.39         1.14 o
   1   4  10          3.73          5.60         1.50 o
   2   4  10         30.08         25.46         3.13 o
   3   4  10         32.20         24.53         3.70 o
   4   4  10         13.71         12.27         2.55 o
   5   4  10         64.43         51.59         9.92 o
   6   4  10         24.19         24.37         4.01 o
  -9   5  10          5.89          1.31         2.33 o
  -8   5  10          6.41          5.62         2.20 o
  -7   5  10         47.00         57.72         9.81 o
  -6   5  10          0.85          5.11         2.88 o
  -5   5  10          4.65          5.66         2.22 o
  -4   5  10         25.25         39.14         6.79 o
  -3   5  10        230.41        286.41        28.33 o
  -2   5  10        235.62        296.25        36.56 o
  -1   5  10         97.29        117.77        14.75 o
   0   5  10        221.17        258.33        31.55 o
   1   5  10         27.11         31.54         3.17 o
   2   5  10         64.93         77.30         9.82 o
   3   5  10         38.41         35.46         3.92 o
   4   5  10         16.79         19.44         3.15 o
   5   5  10         29.22         28.99         4.33 o
   6   5  10          2.43          2.16         1.93 o
  -8   6  10        128.63         87.40        14.12 o
  -7   6  10         18.81         17.63         3.72 o
  -6   6  10        126.72        138.55        21.86 o
  -5   6  10          0.02         -0.50         2.68 o
  -4   6  10          2.88          4.41         2.45 o
  -3   6  10          7.32         11.82         2.73 o
  -2   6  10         87.05        118.61        14.89 o
  -1   6  10         67.45         72.81         9.48 o
   0   6  10         22.59         18.69         3.26 o
   1   6  10         15.53         14.95         2.33 o
   2   6  10         76.08         79.79         7.13 o
   3   6  10         29.67         27.01         2.89 o
   4   6  10          1.66          2.24         1.97 o
   5   6  10         48.37         23.66         4.58 o
  -7   7  10          0.10          1.08         3.12 o
  -6   7  10          1.05          1.89         2.79 o
  -5   7  10         61.49         65.30        11.03 o
  -4   7  10          0.02          0.47         2.69 o
  -3   7  10         10.70          8.94         2.66 o
  -2   7  10          4.25          3.10         2.18 o
  -1   7  10          0.59          0.40         2.10 o
   0   7  10         29.75         29.43         4.48 o
   1   7  10          8.21          6.10         2.14 o
   2   7  10         48.32         47.00         4.54 o
   3   7  10          2.55          1.15         1.97 o
  -4   8  10         36.16         32.08         6.34 o
  -3   8  10          2.39          0.61         2.09 o
  -2   8  10         40.99         28.72         5.50 o
  -1   8  10          4.31          4.98         2.46 o
   0   8  10          9.58          4.72         2.74 o
  -8   1  11          1.27          0.19         1.57 o
  -7   1  11         36.88         31.33         8.18 o
  -6   1  11          8.13         11.13         2.56 o
  -5   1  11         51.64         57.85         6.66 o
  -4   1  11          2.40          4.03         2.05 o
  -3   1  11        375.37        441.97        47.47 o
  -2   1  11         20.58         22.86         3.07 o
  -1   1  11         22.99         26.03         3.06 o
   0   1  11         23.98         22.87         2.98 o
   1   1  11        588.66        610.12        74.16 o
   2   1  11         88.32         85.67         9.99 o
   3   1  11        252.40        250.33        45.08 o
   4   1  11         27.72         18.07         3.35 o
   5   1  11          0.03          0.71         1.57 o
   6   1  11          2.91          0.89         2.34 o
  -9   2  11         21.04          6.96         7.02 o
  -8   2  11         47.01         56.45        13.19 o
  -7   2  11          0.22          0.13         1.63 o
  -6   2  11          5.65          2.00         1.99 o
  -5   2  11         74.29         78.72        17.52 o
  -4   2  11         34.34         40.10         6.60 o
  -3   2  11          6.86          5.06         1.82 o
  -2   2  11        141.33        148.86        14.12 o
  -1   2  11          6.59          6.08         1.59 o
   0   2  11         99.32         80.35         7.85 o
   1   2  11        189.09        168.02        17.94 o
   2   2  11        101.61         73.27         9.83 o
   3   2  11         12.84          9.11         1.87 o
   4   2  11          7.68          5.97         1.81 o
   5   2  11          0.25         -0.15         1.56 o
   6   2  11         42.05         36.96         6.72 o
  -9   3  11          7.20          2.78         3.05 o
  -8   3  11         16.83         11.91        10.28 o
  -7   3  11         22.43         29.66         5.64 o
  -6   3  11          5.49          4.18         2.27 o
  -5   3  11          3.20          4.30         2.72 o
  -4   3  11          4.85          6.35         2.51 o
  -3   3  11        101.37        126.57        16.06 o
  -2   3  11         84.78         93.49        15.07 o
  -1   3  11         17.84         17.48         2.65 o
   0   3  11         51.65         53.01         6.71 o
   1   3  11        145.46        133.86        12.88 o
   2   3  11        205.05        193.13        20.18 o
   3   3  11         86.61         86.09         7.72 o
   4   3  11         21.70         14.03         3.12 o
   5   3  11         65.62         55.72         6.93 o
  -9   4  11         42.90         13.56        12.82 o
  -8   4  11          4.41          2.67         2.55 o
  -7   4  11          0.87          3.87         2.59 o
  -6   4  11         14.65         16.25         4.04 o
  -5   4  11          1.99          1.65         2.69 o
  -4   4  11         15.71         19.72         3.27 o
  -3   4  11          6.45         12.65         2.82 o
  -2   4  11         68.51         89.42        11.60 o
  -1   4  11         34.22         40.04         5.71 o
   0   4  11          2.32          4.11         1.88 o
   1   4  11         12.03         15.30         2.77 o
   2   4  11         32.25         27.37         2.84 o
   3   4  11          2.22          2.37         1.52 o
   4   4  11          4.66          5.74         2.01 o
   5   4  11         18.43         17.06         2.99 o
  -8   5  11         35.54         24.68         4.99 o
  -7   5  11          7.82          4.58         3.32 o
  -6   5  11         27.72         26.95         4.29 o
  -5   5  11         67.92         84.91        13.65 o
  -4   5  11         37.20         45.61         7.83 o
  -3   5  11         46.34         37.61         5.57 o
  -2   5  11          4.15          6.91         2.54 o
  -1   5  11         35.48         29.66         4.54 o
   0   5  11         25.97         29.50         4.49 o
   1   5  11         23.20         21.37         3.47 o
   2   5  11        112.18         89.43         9.23 o
   3   5  11        142.07        125.60        15.82 o
   4   5  11          9.48          8.55         3.51 o
  -7   6  11          5.17         14.45        11.10 o
  -6   6  11          1.11          2.06         2.26 o
  -5   6  11         33.14         27.38         5.55 o
  -4   6  11        109.87        116.84        11.52 o
  -3   6  11         56.16         47.72         5.61 o
  -2   6  11          1.71          2.34         2.51 o
  -1   6  11         69.54         77.31        10.22 o
   0   6  11          8.87          9.75         2.47 o
   1   6  11        149.30        151.52        20.90 o
   2   6  11         36.59         32.33         5.83 o
   3   6  11          7.64          6.27         2.40 o
  -5   7  11          2.36          0.64         3.03 o
  -4   7  11          9.93          9.64         3.56 o
  -3   7  11         25.10         17.66         3.97 o
  -2   7  11          2.56          0.91         2.29 o
  -1   7  11          8.17          7.26         2.96 o
   0   7  11         16.50         13.50         4.58 o
  -7   0  12         34.54         16.00        13.22 o
  -6   0  12          0.13          0.84         4.47 o
  -5   0  12          8.87          0.14         3.65 o
  -4   0  12        165.38        120.58        84.71 o
  -3   0  12        143.33        103.64        74.39 o
  -2   0  12         15.58         12.86        10.65 o
  -1   0  12         11.82          6.98         6.54 o
   0   0  12         81.31         73.14        51.22 o
   1   0  12         14.28          9.94         7.48 o
   2   0  12         87.88         91.99        20.69 o
   3   0  12          0.04          0.20         2.45 o
   4   0  12          0.23          1.44         2.94 o
  -7   1  12         18.46         12.09         8.51 o
  -6   1  12          0.45         -0.44         1.97 o
  -5   1  12         10.60          4.34         3.46 o
  -4   1  12          8.26         11.18         2.94 o
  -3   1  12        112.96        110.93        38.94 o
  -2   1  12         38.33         29.00        11.01 o
  -1   1  12         29.76         20.04         8.33 o
   0   1  12         16.07          9.36         3.95 o
   1   1  12          7.01          2.56         1.87 o
   2   1  12          0.38          0.45         1.79 o
   3   1  12          0.73          0.80         1.60 o
   4   1  12         60.07         40.64        30.59 o
  -8   2  12          1.99          1.75         2.24 o
  -7   2  12          6.27          2.70         2.88 o
  -6   2  12          1.24         -0.96         2.56 o
  -5   2  12         62.01         53.35        38.12 o
  -3   2  12         48.85         42.12        13.34 o
  -2   2  12          0.02          1.55         2.36 o
  -1   2  12          3.59          4.82         1.71 o
   0   2  12         16.03          9.25         2.26 o
   1   2  12          5.80          4.18         1.55 o
   2   2  12         59.37         45.72        11.72 o
   3   2  12          0.03         -1.03         1.96 o
   4   2  12          0.03         -0.56         2.06 o
  -7   3  12          5.99          8.36         4.90 o
  -6   3  12          1.91          1.28         2.48 o
  -5   3  12          0.46         -0.34         2.32 o
  -4   3  12          0.64          2.91         3.74 o
  -3   3  12          0.01          1.00         1.95 o
  -2   3  12          0.11          0.79         2.69 o
  -1   3  12         27.89         36.12         8.17 o
   0   3  12          0.20          0.80         1.88 o
   1   3  12         28.04         26.24         4.09 o
   2   3  12         38.49         41.10         6.84 o
   3   3  12         23.40         27.06         7.08 o
  -7   4  12          0.59          2.83         4.66 o
  -6   4  12          0.55          0.53         2.45 o
  -5   4  12          0.59          1.66         2.42 o
  -4   4  12          0.96          0.73         2.47 o
  -3   4  12          9.01          6.99         2.76 o
  -2   4  12         17.51         20.67         3.89 o
  -1   4  12         14.21         16.16         3.27 o
   0   4  12          2.12          3.37         2.09 o
   1   4  12         28.70         21.43         4.13 o
   2   4  12         36.35         30.28         5.46 o
   3   4  12         48.21         32.51         5.90 o
  -6   5  12          2.70          0.97         3.11 o
  -5   5  12          2.84          2.87         3.13 o
  -4   5  12          0.14         -0.12         2.31 o
  -3   5  12         59.55         55.64         9.28 o
  -2   5  12        131.51        133.67        15.97 o
  -1   5  12         53.01         47.60         8.17 o
   0   5  12          2.76          2.90         2.21 o
   1   5  12        249.70        251.56        38.88 o
   2   5  12          1.74          1.25         1.73 o
  -4   6  12         54.51         38.47         7.18 o
  -3   6  12         52.97         35.64         6.44 o
  -2   6  12         14.60         11.04         3.19 o
  -1   6  12          4.88          4.18         2.70 o
  -5   1  13          0.13          0.46         2.84 o
  -4   1  13         13.25          6.79         3.81 o
  -3   1  13         36.07         22.67        18.52 o
  -2   1  13         13.19          8.69         8.40 o
  -1   1  13         71.94         46.92        33.88 o
   0   1  13        140.36        110.84        76.87 o
   1   1  13         77.81         41.07        30.30 o
  -5   2  13         11.59          3.35         4.50 o
  -4   2  13         96.27         69.15        49.66 o
  -3   2  13         32.34         18.55        15.58 o
  -2   2  13         70.20         63.41        44.57 o
  -1   2  13        153.52        124.93        85.85 o
   0   2  13          3.72          0.44         3.54 o
   1   2  13         11.24          3.38         5.75 o
  -5   3  13          1.48          0.12         2.90 o
  -4   3  13          0.01          1.58         2.84 o
  -3   3  13         39.74         24.10        19.11 o
  -2   3  13        159.74        150.43       104.45 o
  -1   3  13         77.61         42.08        38.15 o
   0   3  13         34.75         16.66        14.48 o
  -3   4  13          6.97          0.59         2.61 o
  -2   4  13          2.84          0.04         2.79 o
  -1   4  13         50.45         32.06        23.80 o
                                                
