# Supplementary material for: Crystal structures of the two epimers from the unusual thermal C6-epimerization of 5-oxo-1,2,3,5,5a,6,7,9b-octa­hydro-7,9a-ep­oxy­pyrrolo­[2,1-a]iso­indole-6-carb­oxy­lic acid, 5a(RS),6(SR),7(RS),9a(SR),9b(SR) and 5a(RS),6(RS),7(RS),9a(SR),9b(SR)
Source: Acta Crystallogr E Crystallogr Commun. 2016 Sep 16;72(Pt 10):1429–33. doi: 10.1107/S2056989016014420 (PMC5050770; doi:10.1107/S2056989016014420)
Supplement: Supplementary file 3 [file e-72-01429-IIasup3.hkl]

#
# h,k,l, Fc-squared, Fo-squared, sigma(Fo-squared), status flag
#
data_IIa
_shelx_title ' Pop233 in P-1'
_shelx_refln_list_code          4
_shelx_F_calc_maximum       96.96
_exptl_crystal_F_000       248.00
_reflns_d_resolution_high  0.7854

loop_
 _space_group_symop_operation_xyz
 'x, y, z'
 '-x, -y, -z'

_cell_length_a     8.4700
_cell_length_b     8.5100
_cell_length_c     8.5900
_cell_angle_alpha  94.044
_cell_angle_beta  111.120
_cell_angle_gamma 105.168

_shelx_F_squared_multiplier     1.000

loop_
 _refln_index_h
 _refln_index_k
 _refln_index_l
 _refln_F_squared_calc
 _refln_F_squared_meas
 _refln_F_squared_sigma
 _refln_observed_status
   1   0   0       1845.85       2333.05       555.07 o
   2   0   0        172.12        230.70        52.50 o
   3   0   0          4.21          9.87         2.45 o
   4   0   0        211.35        316.72        86.18 o
   5   0   0         32.57         56.98        13.11 o
   6   0   0         34.14         54.20        15.00 o
   7   0   0         23.92         56.10        22.02 o
   8   0   0          0.00          0.64         2.76 o
  -9   1   0         26.56         21.02        10.25 o
  -8   1   0         53.92         76.76        29.89 o
  -7   1   0          6.33          8.81         3.56 o
  -6   1   0         43.82         50.90        12.09 o
  -5   1   0          3.55          3.14         1.00 o
  -4   1   0        375.77        374.63        86.93 o
  -3   1   0        139.44        126.42        34.81 o
  -2   1   0          5.71          4.83         0.82 o
  -1   1   0        201.61        171.36        28.43 o
   0   1   0         43.66         42.57         6.11 o
   1   1   0        296.05        255.89        41.75 o
   2   1   0        697.87        677.04       118.50 o
   3   1   0        229.28        259.65        46.22 o
   4   1   0         40.34         49.73        15.05 o
   5   1   0         47.58         54.60        14.81 o
   6   1   0        114.62        124.83        32.10 o
   7   1   0          7.24         15.25         6.15 o
   8   1   0         38.68         54.28        38.45 o
  -8   2   0         43.17         57.29        18.58 o
  -7   2   0         78.37         79.78        18.56 o
  -6   2   0         31.04         38.57         9.27 o
  -5   2   0        173.82        175.43        40.82 o
  -4   2   0         28.02         27.74         5.42 o
  -3   2   0       1099.77       1217.38       170.53 o
  -2   2   0        686.53        707.65       116.75 o
  -1   2   0       9401.91       9779.16      1456.72 o
   0   2   0        597.06        572.47       155.31 o
   1   2   0       1519.76       1491.11       259.01 o
   2   2   0       1141.91       1198.45       198.60 o
   3   2   0         33.39         36.74         7.59 o
   4   2   0          6.81          9.59         1.93 o
   5   2   0        118.45        125.41        26.41 o
   6   2   0         91.87        130.64        42.88 o
   7   2   0          0.98          3.66         3.10 o
   8   2   0          2.71          4.33         2.97 o
  -8   3   0          3.77          1.74         1.67 o
  -7   3   0          9.14          7.22         1.71 o
  -6   3   0          0.69          0.65         0.48 o
  -5   3   0        139.38        135.27        27.12 o
  -4   3   0          2.64          3.60         0.78 o
  -3   3   0        214.09        261.69        43.73 o
  -2   3   0       1034.04       1127.29       176.98 o
  -1   3   0         38.86         36.51         5.75 o
   0   3   0        381.15        377.34        63.72 o
   1   3   0          0.56          0.75         0.42 o
   2   3   0        393.43        386.32        66.92 o
   3   3   0         78.12         73.97        13.32 o
   4   3   0        215.07        228.82        42.94 o
   5   3   0         57.34         65.63        13.64 o
   6   3   0          1.42          1.53         2.18 o
   7   3   0          2.51          2.53         2.41 o
   8   3   0          3.48          2.45         2.57 o
  -7   4   0          4.41          3.37         1.03 o
  -6   4   0         20.27         14.93         3.47 o
  -5   4   0          2.62          3.58         0.96 o
  -4   4   0        147.20        175.88        27.63 o
  -3   4   0        154.93        175.12        27.84 o
  -2   4   0         85.09         85.88        12.40 o
  -1   4   0        348.29        368.32        57.43 o
   0   4   0          1.42          1.55         0.67 o
   1   4   0        234.27        234.27        37.40 o
   2   4   0          2.74          3.49         0.96 o
   3   4   0         67.50         56.38        10.06 o
   4   4   0         51.37         54.75        14.28 o
   5   4   0        380.05        402.09       139.56 o
   6   4   0         28.82         47.06        33.35 o
   7   4   0         21.85         23.64        11.23 o
  -7   5   0         20.84         16.47         8.50 o
  -6   5   0        117.68        121.91        44.60 o
  -5   5   0          0.37          0.23         0.49 o
  -4   5   0        318.66        437.74        65.04 o
  -3   5   0        446.44        527.08        74.11 o
  -2   5   0        524.06        601.90        89.33 o
  -1   5   0       1015.80       1124.48       207.48 o
   0   5   0         91.99         89.19        14.90 o
   1   5   0         35.08         34.12         5.02 o
   2   5   0         34.36         32.98         5.38 o
   3   5   0          4.51          6.33         2.79 o
   4   5   0         57.00         61.40        18.13 o
   5   5   0          4.72          4.29         2.75 o
   6   5   0         16.55         15.70        11.31 o
  -7   6   0          6.16          2.18         7.09 o
  -6   6   0         20.42         16.09         8.46 o
  -5   6   0          0.66          0.98         0.50 o
  -4   6   0         33.89         39.73         7.15 o
  -3   6   0         88.46         99.90        15.43 o
  -2   6   0         92.23         95.22        14.60 o
  -1   6   0         26.40         23.09         4.44 o
   0   6   0          0.53          0.37         0.57 o
   1   6   0          2.03          1.78         0.79 o
   2   6   0        820.12        867.88       247.92 o
   3   6   0          0.02         -0.45         1.46 o
   4   6   0          1.64          0.63         3.05 o
   5   6   0         14.21         12.45         9.66 o
   6   6   0         41.38         37.77        17.73 o
  -7   7   0         40.14         32.62        13.81 o
  -6   7   0          4.13         11.08         7.48 o
  -4   7   0          0.14          0.64         0.54 o
  -3   7   0        110.93        149.21        35.83 o
  -2   7   0          0.07         -0.16         0.57 o
  -1   7   0         25.13         99.96        25.90 o
   0   7   0          0.18          1.67         1.47 o
   1   7   0        390.44        374.36       102.71 o
   2   7   0          1.48          7.57         4.39 o
   3   7   0          5.49         28.74        10.40 o
   4   7   0         11.47         10.26         9.34 o
   5   7   0          0.86          0.57         1.95 o
  -7   8   0          1.41         -1.62         8.62 o
  -6   8   0         26.45         55.82        21.09 o
  -5   8   0         29.86         32.47        22.04 o
  -4   8   0         46.56         72.51        18.98 o
  -3   8   0          3.98          6.09         2.38 o
  -2   8   0         38.56         48.67        11.56 o
  -1   8   0         48.45         44.28        14.39 o
   0   8   0         12.67         23.41         9.37 o
   1   8   0        141.14        150.76        52.11 o
   2   8   0         11.72         14.98         7.83 o
   3   8   0         61.22         34.78        35.64 o
   4   8   0         78.42        103.77        73.36 o
  -6   9   0          1.95         -3.38         6.15 o
  -5   9   0          0.14          6.44         8.70 o
  -4   9   0          0.02          1.50         2.94 o
  -3   9   0         63.27         71.08        16.57 o
  -2   9   0          0.00          0.04         1.00 o
  -1   9   0          6.12          4.95         2.15 o
   0   9   0         40.17         41.65         6.44 o
   1   9   0          3.18          2.19         1.85 o
   2   9   0          3.74          3.90         3.19 o
  -5  10   0         57.41         74.87        27.83 o
  -4  10   0         35.73         29.90        12.20 o
  -3  10   0          0.08          0.23         5.52 o
  -2  10   0          0.84          0.31         1.26 o
  -1  10   0         41.75         21.01         9.38 o
   0  10   0          1.73          0.62         5.46 o
   0 -10   1         25.39         17.28        12.80 o
   1 -10   1          1.25          0.81         1.20 o
   2 -10   1         12.95         27.34         8.73 o
   3 -10   1          4.44         23.90         7.92 o
   4 -10   1          0.07          2.60         3.78 o
   5 -10   1          4.80         32.96        13.49 o
  -2  -9   1          0.38         -0.08         1.71 o
  -1  -9   1        109.83         73.21        49.02 o
   0  -9   1         73.84         54.81        36.01 o
   1  -9   1          0.51          0.42         1.32 o
   2  -9   1          0.94          0.33         1.45 o
   3  -9   1        143.53        156.65        34.16 o
   4  -9   1          8.03          8.78         6.40 o
   5  -9   1          5.23          5.69         6.35 o
   6  -9   1          0.41          1.55         7.38 o
  -4  -8   1         12.26         12.37         9.03 o
  -3  -8   1          1.10          2.14         2.26 o
  -2  -8   1          1.27          1.56         1.82 o
  -1  -8   1        125.25        121.71        34.05 o
   0  -8   1         62.33         75.06        22.04 o
   1  -8   1         13.19         17.35         5.71 o
   2  -8   1          0.92          2.91         1.58 o
   3  -8   1          6.23          4.50         1.74 o
   4  -8   1         23.86         28.79         5.69 o
   5  -8   1         78.78        117.51        41.36 o
   6  -8   1          4.45          3.80         8.48 o
  -5  -7   1          4.89          6.93         5.26 o
  -4  -7   1         44.41         25.61        26.45 o
  -3  -7   1          1.21          2.56         2.11 o
  -2  -7   1          2.43          5.79         3.11 o
  -1  -7   1          0.01          0.76         1.07 o
   0  -7   1         84.81         99.56        25.77 o
   1  -7   1         54.23         47.67         8.55 o
   2  -7   1        374.42        367.44        60.94 o
   3  -7   1         10.42         10.01         1.95 o
   4  -7   1        142.71        153.35        43.71 o
   5  -7   1          3.68          0.00         6.41 o
   6  -7   1         82.37         89.35        31.96 o
   7  -7   1          0.00          3.49         7.26 o
  -6  -6   1         11.06          6.64         5.02 o
  -5  -6   1          0.01          0.41         2.36 o
  -4  -6   1         39.88         37.34        13.68 o
  -3  -6   1        118.91        126.81        39.66 o
  -2  -6   1         16.72         15.59         3.90 o
  -1  -6   1         15.89         13.47         2.60 o
   0  -6   1        142.96        146.34        30.03 o
   1  -6   1          2.12          2.74         0.89 o
   2  -6   1        262.55        316.76        46.33 o
   3  -6   1         58.30         68.91        11.34 o
   4  -6   1          1.24          0.91         2.45 o
   5  -6   1        228.59        332.61        66.76 o
   6  -6   1        105.35         51.47        19.11 o
   7  -6   1          0.15         -0.55         8.51 o
  -7  -5   1          0.42          0.57         1.81 o
  -6  -5   1         33.15         15.54        15.32 o
  -5  -5   1          8.33         10.02         3.73 o
  -4  -5   1         39.47         40.85        11.45 o
  -3  -5   1         65.04         60.85        10.16 o
  -2  -5   1         19.77         19.24         3.31 o
  -1  -5   1        318.35        299.00        42.58 o
   0  -5   1         65.08         65.27        10.77 o
   1  -5   1        119.51        125.34        17.22 o
   2  -5   1        116.94        119.12        18.64 o
   3  -5   1         35.28         31.18         4.77 o
   4  -5   1          4.29          6.06         2.62 o
   5  -5   1        109.95        122.26        24.20 o
   6  -5   1          1.19          0.22         5.42 o
   7  -5   1         14.64          0.19         5.52 o
  -7  -4   1          0.13          0.85         1.67 o
  -6  -4   1         76.08        111.80        54.92 o
  -5  -4   1          0.02         -0.36         1.08 o
  -4  -4   1         33.44         37.00         6.72 o
  -3  -4   1         77.38         76.39        12.49 o
  -2  -4   1        196.09        197.73        29.23 o
  -1  -4   1        119.15        116.17        21.33 o
   0  -4   1         36.59         44.62         7.52 o
   1  -4   1        273.18        279.06        57.31 o
   2  -4   1        168.67        151.24        26.48 o
   3  -4   1        450.62        512.83       124.87 o
   4  -4   1        355.94        504.15        99.96 o
   5  -4   1         27.17         25.72        11.87 o
   6  -4   1          0.05         -0.88         2.79 o
  -8  -3   1         18.99         17.45        12.57 o
  -7  -3   1         37.74         46.38        19.02 o
  -6  -3   1          9.16         27.99        13.80 o
  -5  -3   1         23.48         62.74        16.55 o
  -4  -3   1        358.24        408.80        72.39 o
  -2  -3   1        934.19        990.73       177.88 o
  -1  -3   1        238.61        224.20        42.95 o
   0  -3   1        195.50        258.40        39.27 o
   1  -3   1         62.95        226.78        58.99 o
   2  -3   1          0.00         42.26        15.86 o
   4  -3   1        126.12        168.04        41.15 o
   6  -3   1         26.32         26.98         8.51 o
   7  -3   1        103.68         75.00        18.94 o
  -8  -2   1         23.47         40.91        15.80 o
  -7  -2   1          4.59          9.26         3.32 o
  -6  -2   1        262.01        339.53       132.06 o
  -5  -2   1        226.73        275.40        55.59 o
  -4  -2   1          1.04          1.30         0.53 o
  -3  -2   1         83.08         89.00        13.89 o
  -2  -2   1        457.32        424.93        81.14 o
  -1  -2   1        113.21        111.82        22.13 o
   0  -2   1         28.16         33.30         5.28 o
   1  -2   1       2619.08       2720.32       352.20 o
   2  -2   1         42.67         48.65        12.07 o
   3  -2   1         30.30         38.94         7.75 o
   4  -2   1          3.88          4.34         0.89 o
   5  -2   1        141.57        173.37        45.85 o
   6  -2   1        115.81        137.10        37.28 o
   7  -2   1        111.86        138.88        64.38 o
   8  -2   1         19.59         20.65        10.08 o
  -9  -1   1         14.48          8.70         7.92 o
  -8  -1   1          2.14          2.46         1.45 o
  -7  -1   1        211.72        291.72       143.81 o
  -6  -1   1         48.70         62.06        15.07 o
  -5  -1   1         16.77         24.04         6.12 o
  -4  -1   1        152.22        157.12        27.54 o
  -3  -1   1         25.65         24.02         4.97 o
  -2  -1   1       1729.32       1808.41       293.02 o
  -1  -1   1          0.01          0.36         0.29 o
   0  -1   1       4354.27       5682.43       864.12 o
   1  -1   1       3615.43       4271.64       644.07 o
   2  -1   1         91.67         99.69        17.98 o
   3  -1   1         12.84         10.82         2.03 o
   4  -1   1        126.16        137.08        33.90 o
   5  -1   1        180.53        205.61        47.91 o
   6  -1   1          2.24          2.78         1.00 o
   7  -1   1         81.10         73.05        51.63 o
   8  -1   1          9.66         13.86         7.64 o
  -9   0   1          0.53         -0.13         1.53 o
  -8   0   1          4.47          4.84         2.43 o
  -7   0   1        139.79        179.22        58.88 o
  -6   0   1         59.36         73.78        22.20 o
  -5   0   1         29.40         25.57         7.05 o
  -4   0   1        169.13        160.70        44.69 o
  -3   0   1        278.40        247.40        45.91 o
  -2   0   1        126.43         99.90        23.08 o
  -1   0   1        195.32        148.27        30.64 o
   0   0   1       1158.07        935.15       120.51 o
   1   0   1        562.69        525.19       100.03 o
   2   0   1        305.58        324.57        59.00 o
   3   0   1        106.78        110.44        19.53 o
   4   0   1         12.32         13.37         3.42 o
   5   0   1          5.89          7.36         1.92 o
   6   0   1         23.56         22.69         5.89 o
   7   0   1         56.96         56.22        39.77 o
   8   0   1         82.01        152.81        70.97 o
  -9   1   1          1.83          0.53         1.42 o
  -8   1   1          6.52          5.48         2.24 o
  -7   1   1        185.29        232.51        64.97 o
  -6   1   1         31.79         35.63         9.01 o
  -5   1   1         21.16         20.74         5.11 o
  -4   1   1       1077.41       1351.81       310.01 o
  -3   1   1        105.25        104.61        18.23 o
  -2   1   1       1214.29       1148.36       184.62 o
  -1   1   1       1525.44       1212.39       102.12 o
   0   1   1        894.43        896.23       228.68 o
   1   1   1         24.06         25.17         4.70 o
   2   1   1        383.87        355.55        57.65 o
   3   1   1         69.73         66.59        11.43 o
   4   1   1         56.62         58.15        10.17 o
   5   1   1          7.47          7.82         2.74 o
   6   1   1        193.20        246.33       173.81 o
   7   1   1          4.39          4.80         3.06 o
   8   1   1          0.44          1.81         4.16 o
  -9   2   1         17.00         10.74        11.63 o
  -8   2   1         18.08         24.20         8.08 o
  -7   2   1          0.33          0.64         0.66 o
  -6   2   1         22.85         24.41         6.49 o
  -5   2   1        292.23        343.46        83.85 o
  -4   2   1        199.37        196.82        34.70 o
  -3   2   1          2.05          2.37         0.48 o
  -2   2   1       1341.25       1351.75       201.00 o
  -1   2   1        165.12        127.20        21.12 o
   0   2   1        872.40        837.82       132.84 o
   1   2   1       1184.01       1215.95       195.37 o
   2   2   1       1549.55       1676.25       293.34 o
   3   2   1        233.03        253.85        52.43 o
   4   2   1         62.53         75.77        14.05 o
   5   2   1        169.75        121.22        23.42 o
   6   2   1        155.80        190.77        88.41 o
   7   2   1         28.83         53.40        25.04 o
  -9   3   1          0.00          0.88         1.24 o
  -8   3   1         56.89         83.58        28.56 o
  -7   3   1         57.84         77.90        18.57 o
  -6   3   1          0.08          0.13         0.48 o
  -5   3   1        513.44        612.70       102.53 o
  -4   3   1         35.45         34.01         3.39 o
  -3   3   1        186.86        173.86        29.20 o
  -2   3   1        930.57        906.26       124.31 o
  -1   3   1         71.06         55.74         5.79 o
   0   3   1        135.85        103.86        14.50 o
   1   3   1          7.64         10.34         2.10 o
   2   3   1        149.67        157.37        27.77 o
   3   3   1         11.27         10.50         2.23 o
   4   3   1         70.32         76.04        14.23 o
   5   3   1        252.54        247.63        62.57 o
   6   3   1         69.78         83.63        38.84 o
   7   3   1          6.55         11.63         8.84 o
  -8   4   1        110.55        138.32        46.99 o
  -7   4   1         42.46         51.15        10.79 o
  -6   4   1         62.24         77.91        14.91 o
  -5   4   1         34.15         45.13         7.96 o
  -4   4   1        319.43        534.70       100.30 o
  -3   4   1       1805.15       2301.90       254.04 o
  -2   4   1         86.66        122.95        34.54 o
  -1   4   1        453.82        442.36        83.32 o
   1   4   1        779.89        934.78       155.58 o
   2   4   1         42.52         62.41         9.69 o
   3   4   1         60.10         59.21        11.59 o
   4   4   1         71.82         56.52        16.09 o
   5   4   1          0.47          0.41         1.94 o
   6   4   1          0.21         -0.39         1.72 o
   7   4   1         22.64         38.96        27.77 o
  -8   5   1          2.41          1.03         1.20 o
  -7   5   1         56.87         41.16        10.43 o
  -6   5   1         62.08         82.99        14.37 o
  -5   5   1        184.71        225.98        41.84 o
  -4   5   1         80.57         79.43        13.77 o
  -3   5   1        149.94        137.25        24.29 o
  -2   5   1         33.98         36.91         5.20 o
  -1   5   1          2.82          2.85         0.93 o
   0   5   1        243.10        233.54        45.08 o
   1   5   1         46.60         46.45         8.39 o
   2   5   1        350.63        338.13        59.39 o
   3   5   1        105.34        109.00        31.18 o
   4   5   1         23.45         28.30        20.14 o
   5   5   1         16.85         16.45        14.06 o
   6   5   1          4.85          3.72         2.96 o
  -7   6   1         60.00         41.95         9.23 o
  -6   6   1          7.38          6.96         1.96 o
  -5   6   1        174.53        198.02        32.90 o
  -4   6   1          1.14          0.27         0.52 o
  -3   6   1         26.00         27.06         2.73 o
  -2   6   1          8.06         10.72         1.12 o
  -1   6   1        330.53        332.81        45.48 o
   0   6   1         65.69         54.56        10.59 o
   1   6   1        195.67        221.08        65.62 o
   2   6   1         25.03         29.47         8.17 o
   3   6   1         79.20         75.36        25.08 o
   4   6   1         13.42          5.01        10.13 o
   5   6   1          5.42         12.71         6.41 o
  -8   7   1          0.01          6.00         9.64 o
  -7   7   1          9.22          4.61         4.84 o
  -6   7   1         30.23         34.69         8.38 o
  -5   7   1        357.36        426.86        77.92 o
  -4   7   1         42.65         38.00         7.31 o
  -3   7   1        100.16        105.19        10.30 o
  -2   7   1        134.26        144.30        14.67 o
  -1   7   1         97.91        109.39        20.62 o
   0   7   1         36.25         37.62        13.33 o
   1   7   1        319.18        365.56        87.45 o
   2   7   1         48.75         41.46        15.63 o
   3   7   1         22.62         13.46        14.33 o
   4   7   1         21.07         24.08        11.47 o
  -7   8   1         14.45         22.56        12.64 o
  -6   8   1         21.08         16.59         5.92 o
  -5   8   1         25.54         35.41         9.39 o
  -4   8   1          6.35         10.51         3.28 o
  -3   8   1        241.02        287.37        67.05 o
  -2   8   1         59.96         69.87        15.38 o
  -1   8   1         45.06         45.30        10.99 o
   0   8   1         37.42         42.20         5.99 o
   1   8   1         14.83         12.93         7.42 o
   2   8   1         84.50         34.74        47.93 o
   3   8   1         69.14         74.91        53.00 o
  -7   9   1          0.14          9.14        10.71 o
  -6   9   1        103.10        146.84        51.94 o
  -5   9   1        138.64        157.22        33.64 o
  -4   9   1        177.86        192.08        54.24 o
  -3   9   1         71.64         75.24        24.05 o
  -2   9   1          1.18          0.61         1.42 o
  -1   9   1          2.42         11.82        14.88 o
   0   9   1         14.38         10.59         2.96 o
   1   9   1          0.06          1.08         1.27 o
   2   9   1         14.82         10.87         7.92 o
  -5  10   1          1.66          2.43         8.17 o
  -4  10   1         29.36         30.43        15.03 o
  -3  10   1          2.07          0.68         2.03 o
  -2  10   1          4.70          1.63         1.75 o
  -1  10   1         28.42         12.63         5.31 o
  -1 -10   2          0.03          0.47         2.94 o
   0 -10   2        117.39         78.58        28.02 o
   1 -10   2          0.51          0.78         5.63 o
   2 -10   2         12.02         11.61         5.27 o
   3 -10   2         46.62         45.16        17.16 o
   4 -10   2          1.80          1.22         4.35 o
  -3  -9   2          1.78          0.24         3.21 o
  -2  -9   2         20.09          5.56         7.42 o
  -1  -9   2          0.45          0.38         1.95 o
   0  -9   2         44.39         25.54        22.65 o
   2  -9   2          3.21          3.41         1.75 o
   3  -9   2         78.03         62.85        28.01 o
   4  -9   2         63.53         76.48        27.62 o
   5  -9   2          9.17          9.19         5.67 o
   6  -9   2          0.03         -1.35         9.14 o
  -4  -8   2         11.19          7.95         6.01 o
  -3  -8   2        132.21         65.39        71.86 o
  -2  -8   2          4.19          2.46         2.13 o
  -1  -8   2         12.49         11.22         5.36 o
   0  -8   2          1.29          2.76         2.02 o
   1  -8   2          2.21          2.23         1.52 o
   2  -8   2        169.76        200.89        39.32 o
   3  -8   2          7.41          5.18         1.70 o
   4  -8   2          4.41          4.12         3.79 o
   5  -8   2          3.61          4.39         6.84 o
   6  -8   2         56.07         85.07        31.32 o
  -5  -7   2          2.44          3.85         2.98 o
  -4  -7   2          0.88          0.94         1.65 o
  -3  -7   2          1.90          2.32         1.98 o
  -2  -7   2        150.52        174.52        49.11 o
  -1  -7   2        203.31        190.44        50.97 o
   0  -7   2          1.73          0.82         0.63 o
   1  -7   2        160.50        164.37        32.23 o
   2  -7   2         77.89         83.80        13.73 o
   3  -7   2        274.08        323.38        57.27 o
   4  -7   2          3.81          1.77         5.13 o
   5  -7   2         37.44         52.15        19.48 o
   6  -7   2          0.30          2.52         8.05 o
  -6  -6   2          1.15          0.48         1.59 o
  -5  -6   2          0.92          2.21         1.58 o
  -4  -6   2          7.38         13.11         4.76 o
  -3  -6   2          0.86         57.34        49.21 o
  -2  -6   2        150.32        118.85        17.58 o
  -1  -6   2        139.03        115.87        20.30 o
   0  -6   2         10.40         10.66         2.64 o
   1  -6   2          4.07          2.98         0.83 o
   2  -6   2          6.33          6.65         1.51 o
   3  -6   2          0.00         62.44        43.73 o
   4  -6   2         12.85         22.55        10.34 o
   5  -6   2        282.22        356.36       123.07 o
   7  -6   2          0.35          5.77        15.16 o
  -7  -5   2          0.59          1.57         1.39 o
  -6  -5   2         12.27         20.58         6.58 o
  -5  -5   2         60.27         62.33        20.94 o
  -4  -5   2         31.74         40.39        12.06 o
  -3  -5   2        201.46        185.64        26.55 o
  -2  -5   2          0.37          0.07         0.42 o
  -1  -5   2         79.89         85.56        15.33 o
   0  -5   2        912.69        943.59       152.85 o
   1  -5   2         51.71         50.24         9.14 o
   2  -5   2         17.44         18.81         3.04 o
   3  -5   2         68.86         73.09        18.37 o
   4  -5   2        282.60        367.27        89.47 o
   5  -5   2          4.53          5.29         3.02 o
   6  -5   2          1.22         -0.78         4.74 o
   7  -5   2         30.76          7.57         8.70 o
  -8  -4   2          8.75          9.50         3.32 o
  -7  -4   2         18.72         27.95        11.04 o
  -6  -4   2          0.32          0.67         1.32 o
  -5  -4   2          4.49          3.17         1.78 o
  -4  -4   2         10.55          9.31         2.09 o
  -3  -4   2          0.07          0.43         0.41 o
  -2  -4   2        316.52        324.68        62.84 o
  -1  -4   2        218.93        212.63        35.62 o
   0  -4   2        159.04        142.67        25.32 o
   1  -4   2          0.74          0.64         0.27 o
   2  -4   2        757.18        877.21       213.60 o
   3  -4   2          3.78          1.56         2.01 o
   4  -4   2          2.24          1.69         4.13 o
   5  -4   2         11.80          5.91         7.72 o
   6  -4   2          0.15          1.62         3.77 o
  -8  -3   2         14.52         22.79         7.81 o
  -7  -3   2         12.66         23.24         8.14 o
  -6  -3   2        202.07        207.12        47.69 o
  -5  -3   2         66.70         70.09        12.33 o
  -4  -3   2          0.14          0.63         0.46 o
  -3  -3   2          0.57          1.87         0.61 o
  -2  -3   2        319.53        298.83        58.11 o
  -1  -3   2        639.65        607.21        98.96 o
   0  -3   2         38.63         29.46         5.32 o
   1  -3   2        608.21        617.93       104.23 o
   2  -3   2          0.06          1.00         1.21 o
   3  -3   2         43.01         37.01         9.40 o
   4  -3   2          1.05          1.09         2.00 o
   5  -3   2         48.65         28.14        23.30 o
  -9  -2   2         36.23         33.20        26.73 o
  -8  -2   2          0.40          1.33         1.53 o
  -7  -2   2         36.49         39.04        20.07 o
  -6  -2   2         50.88         62.21        23.95 o
  -5  -2   2        259.94        307.28        45.64 o
  -4  -2   2        493.69        554.09        97.09 o
  -3  -2   2         12.99          9.04         1.85 o
  -2  -2   2        845.66        866.10       183.58 o
  -1  -2   2         93.66         78.30        14.41 o
   0  -2   2        181.98        163.68        28.21 o
   1  -2   2          0.32          0.27         0.17 o
   2  -2   2         98.40         92.51        22.69 o
   3  -2   2        177.44        162.84        31.29 o
   4  -2   2        218.01        193.38        39.63 o
   5  -2   2         63.16         59.66        12.77 o
   6  -2   2         68.24         80.43        20.85 o
  -9  -1   2         19.94         17.54        14.84 o
  -8  -1   2         13.39         18.13         7.17 o
  -7  -1   2        149.96        207.68        69.28 o
  -6  -1   2          3.26          3.80         1.23 o
  -5  -1   2         80.43         80.89        15.46 o
  -4  -1   2         45.82         36.46         7.17 o
  -3  -1   2        203.99        196.67        37.96 o
  -2  -1   2          7.26         26.19        13.18 o
  -1  -1   2          4.43          4.65         2.06 o
   0  -1   2        428.61        380.31        57.37 o
   1  -1   2        508.48        469.53        79.92 o
   2  -1   2         29.11         31.91         5.36 o
   3  -1   2         99.89        101.64        19.12 o
   4  -1   2        106.03        119.55        22.36 o
   5  -1   2        286.65        363.07        95.27 o
   6  -1   2          0.01          0.62         0.80 o
   7  -1   2         71.72         96.44        44.78 o
  -9   0   2         22.54         16.14        13.82 o
  -8   0   2          1.12          0.76         1.11 o
  -7   0   2          7.47          9.82         4.05 o
  -6   0   2        137.79        172.46        52.72 o
  -5   0   2        693.14        831.99       227.41 o
  -4   0   2        689.69        633.84       129.74 o
  -3   0   2         33.36         34.80         7.27 o
  -2   0   2        233.18        202.79        39.94 o
  -1   0   2       1847.20       1680.87       189.15 o
   0   0   2       1289.37       1186.30       131.24 o
   1   0   2        814.93        773.30       137.95 o
   2   0   2         19.12         14.11         2.98 o
   3   0   2        145.88        145.79        26.94 o
   4   0   2        162.00        178.88        38.52 o
   5   0   2          3.42          3.10         1.29 o
   6   0   2          1.56          4.48         4.09 o
   7   0   2         72.04        123.72        57.46 o
  -9   1   2          1.68          0.43         1.18 o
  -8   1   2         68.68        113.30        36.52 o
  -7   1   2         45.30         42.52        11.33 o
  -6   1   2          4.99          4.60         1.23 o
  -5   1   2          2.64          3.44         0.94 o
  -4   1   2          0.00          0.25         0.36 o
  -3   1   2         95.75         85.29        31.77 o
  -2   1   2        308.13        278.42        30.10 o
  -1   1   2       1371.55       1462.44       129.13 o
   0   1   2          5.66          4.36         0.64 o
   1   1   2       1285.91       1371.29       285.37 o
   2   1   2        343.07        354.05        64.95 o
   3   1   2        396.05        336.75        66.50 o
   4   1   2        190.32        187.00        33.73 o
   5   1   2         57.30         57.09        14.87 o
   6   1   2        415.65        713.22       330.33 o
   7   1   2          2.43          7.33         4.85 o
  -9   2   2         27.53         29.85        20.50 o
  -8   2   2          7.09          8.68         3.74 o
  -7   2   2          7.17          6.91         1.84 o
  -6   2   2         56.98         58.59        14.65 o
  -5   2   2        384.52        373.51        64.11 o
  -4   2   2        128.70        118.40        12.54 o
  -3   2   2        634.85        610.07        87.63 o
  -2   2   2       1127.85       1114.00       123.32 o
  -1   2   2        352.14        299.61        51.29 o
   0   2   2       3094.76       3318.66       441.97 o
   1   2   2         49.63         59.49        11.28 o
   2   2   2        373.72        383.90        65.33 o
   3   2   2         17.99         15.59         3.11 o
   4   2   2         75.73         70.84        14.09 o
   5   2   2          6.52          6.02         3.54 o
   6   2   2          5.05         14.51         7.60 o
   7   2   2         12.27         22.26        16.11 o
  -9   3   2          5.34          5.64         2.75 o
  -8   3   2         53.58         81.12        27.60 o
  -7   3   2         79.43        114.58        26.50 o
  -6   3   2        131.39        163.75        27.55 o
  -5   3   2        171.43        192.14        32.49 o
  -4   3   2        247.90        254.70        40.75 o
  -3   3   2         17.44         14.38         2.39 o
  -2   3   2         14.66         10.44         2.06 o
  -1   3   2         24.50         18.33         3.86 o
   0   3   2          0.09          1.73         0.66 o
   1   3   2          4.85          3.43         1.01 o
   2   3   2        687.23        732.57       133.67 o
   3   3   2         56.34         64.02        11.45 o
   4   3   2         90.27         76.70        19.71 o
   5   3   2         47.55         59.88        42.37 o
   6   3   2         18.41         39.64        18.75 o
   7   3   2         15.21         20.47        14.90 o
  -9   4   2         29.26         26.86         9.47 o
  -8   4   2         17.25         27.62         9.39 o
  -7   4   2        138.47        151.92        28.06 o
  -6   4   2         60.28         72.04        11.97 o
  -5   4   2        240.60        230.19        27.48 o
  -4   4   2          1.47          1.58         0.50 o
  -3   4   2         20.97         19.73         3.73 o
  -2   4   2          1.02          0.94         0.57 o
  -1   4   2         11.93         12.88         2.55 o
   0   4   2        146.58        151.01        33.58 o
   1   4   2        251.62        259.04        35.83 o
   2   4   2         15.64         16.20         3.30 o
   3   4   2          8.07          7.23         2.88 o
   4   4   2         55.14         50.27        20.63 o
   5   4   2          5.53          5.21         3.33 o
   6   4   2         21.30         43.18        30.72 o
  -9   5   2          3.24          0.71         1.37 o
  -8   5   2         25.79         28.28        13.79 o
  -7   5   2        259.15        301.15        57.11 o
  -6   5   2         11.85         14.16         4.04 o
  -5   5   2         92.67         98.66        20.51 o
  -4   5   2        100.10         92.19        10.84 o
  -3   5   2        164.59        154.73        15.63 o
  -2   5   2          0.69          0.59         0.56 o
  -1   5   2         49.85         41.94         6.90 o
   0   5   2         51.35         48.68         9.03 o
   1   5   2        115.90        114.18        24.16 o
   2   5   2         22.97         27.46         9.87 o
   3   5   2         31.76         39.51        12.23 o
   4   5   2          2.42          5.63         4.28 o
   5   5   2         14.72         23.15        11.06 o
  -8   6   2         33.68         15.46         7.80 o
  -7   6   2          4.33          9.78         7.06 o
  -6   6   2        217.84        296.60        58.16 o
  -5   6   2          1.54          3.18         2.31 o
  -4   6   2          6.63         26.97         7.01 o
  -3   6   2         63.19        120.72        19.22 o
  -2   6   2        125.17        121.17        11.46 o
  -1   6   2         43.01         39.88         6.37 o
   0   6   2         22.45          7.79         9.41 o
   1   6   2         79.48        133.82        25.90 o
   2   6   2        157.29        195.80        61.04 o
   3   6   2         13.04         37.88        22.37 o
   4   6   2         45.91         24.79        32.55 o
   5   6   2         34.57         36.23        17.05 o
  -8   7   2         25.79          6.49        10.53 o
  -7   7   2         17.60         15.86         4.23 o
  -6   7   2         69.43        106.36        26.02 o
  -5   7   2        244.30        308.15        71.89 o
  -4   7   2        112.73        145.57        17.27 o
  -3   7   2        113.11        120.01        28.85 o
  -2   7   2         55.14         61.83        12.22 o
  -1   7   2         25.01         25.81         9.19 o
   0   7   2         95.66         89.92        18.83 o
   1   7   2        113.67        126.52        12.54 o
   2   7   2          0.86          0.45         2.14 o
   3   7   2         39.30         14.35        19.26 o
   4   7   2          1.04          0.20         2.31 o
  -7   8   2         26.58         19.70         6.49 o
  -6   8   2          2.08          3.04         1.98 o
  -5   8   2          1.93          1.73         0.96 o
  -4   8   2         17.73         18.78         5.62 o
  -3   8   2         41.15         49.03        12.48 o
  -2   8   2         55.40         59.88        14.78 o
  -1   8   2         34.90         36.69        10.13 o
   0   8   2         36.82         39.20        10.13 o
   1   8   2          1.12          0.21         1.01 o
   2   8   2         41.56          9.16        12.45 o
   3   8   2         24.45         12.01         8.72 o
  -7   9   2          2.36          1.51         7.90 o
  -6   9   2          3.89         -0.02         7.82 o
  -5   9   2          2.19          2.72         1.72 o
  -4   9   2         14.14         15.22         2.52 o
  -3   9   2          0.55          0.77         1.19 o
  -2   9   2          0.71          0.59         1.03 o
  -1   9   2         14.74         14.97         2.23 o
   0   9   2          0.22          0.07         1.49 o
   1   9   2         26.67          9.25        10.32 o
  -5  10   2         13.20          8.53         7.53 o
  -4  10   2         24.99         12.74         8.46 o
  -3  10   2         40.29         27.01        13.16 o
  -2  10   2          0.01         -1.20         4.27 o
  -1  10   2          4.86          4.08         7.14 o
  -1 -10   3         17.40          7.42         7.25 o
   0 -10   3         10.98         13.13         7.95 o
   1 -10   3         17.67         18.00         6.78 o
   2 -10   3          4.10          2.86         6.10 o
   3 -10   3         12.50         12.35         8.03 o
   4 -10   3          0.01         -0.56         7.94 o
  -2  -9   3        210.11        168.25       105.11 o
  -1  -9   3        152.08        138.94        77.40 o
   0  -9   3          6.61          1.94         4.23 o
   1  -9   3          3.53          4.48         2.59 o
   2  -9   3          6.11          3.27         1.86 o
   3  -9   3          0.01         -0.29         6.39 o
   4  -9   3          0.11          0.03         7.45 o
   5  -9   3          5.91         10.35         9.90 o
  -4  -8   3         30.29         14.29        16.13 o
  -3  -8   3         48.12         49.42        15.89 o
  -2  -8   3          2.66          4.38         2.41 o
  -1  -8   3         81.51         86.48        25.29 o
   0  -8   3         70.82        102.04        28.30 o
   1  -8   3          7.22          9.07         3.34 o
   2  -8   3         50.79         61.29        11.73 o
   3  -8   3          0.17          1.72         3.93 o
   4  -8   3        105.33        189.65        66.20 o
   5  -8   3          5.49         12.82        11.52 o
   6  -8   3          0.42         12.08        15.11 o
  -6  -7   3          2.84          0.80         1.86 o
  -5  -7   3          6.91         11.17         3.94 o
  -4  -7   3         67.22         62.86        27.00 o
  -3  -7   3         99.31        110.06        26.99 o
  -2  -7   3        581.29        648.64       132.74 o
  -1  -7   3         17.92         28.26         8.10 o
   0  -7   3         10.99          7.57         2.08 o
   1  -7   3          0.03          0.08         0.64 o
   2  -7   3         18.28         21.19         6.61 o
   3  -7   3          2.84          6.07         4.26 o
   4  -7   3          5.85         15.32         8.49 o
   5  -7   3          0.16          3.67        10.02 o
   6  -7   3          9.28          2.28        12.00 o
  -7  -6   3          3.78          3.49         2.18 o
  -6  -6   3          6.67          9.89         3.75 o
  -5  -6   3          0.65          0.51         1.14 o
  -4  -6   3         66.44         78.05        21.22 o
  -3  -6   3          2.04          2.34         1.50 o
  -2  -6   3         77.65         80.77        18.67 o
  -1  -6   3         41.37         41.47         7.22 o
   0  -6   3          6.07          5.51         1.27 o
   1  -6   3         24.68         29.95         5.29 o
   2  -6   3         59.37         62.43         9.81 o
   3  -6   3        110.14        115.79        28.85 o
   4  -6   3          5.18          5.78         4.77 o
   6  -6   3          8.29         -3.43         6.65 o
  -7  -5   3         18.79         26.71        13.53 o
  -6  -5   3          4.21          4.94         2.29 o
  -5  -5   3         95.55        102.84        30.26 o
  -4  -5   3         28.96         48.89        11.74 o
  -3  -5   3        157.79        127.84        24.10 o
  -2  -5   3         71.69         57.79        10.94 o
  -1  -5   3        123.14        129.70        25.08 o
   0  -5   3        107.82        111.71        17.89 o
   1  -5   3         21.95         20.43         3.70 o
   2  -5   3          1.29          2.85         2.17 o
   3  -5   3         70.54         94.57        23.42 o
   4  -5   3         49.18         35.46         9.88 o
   5  -5   3          0.27          2.56         5.07 o
  -8  -4   3          0.03          0.15         1.22 o
  -7  -4   3         18.72         19.94         8.08 o
  -6  -4   3         42.46         39.80        14.36 o
  -5  -4   3        139.66         82.33        30.18 o
  -4  -4   3        566.17        452.49       110.73 o
  -3  -4   3         82.76         81.96        17.68 o
  -2  -4   3          0.05          3.60         2.46 o
  -1  -4   3          3.37          9.24         2.31 o
   0  -4   3          2.38          2.20         0.55 o
   1  -4   3         16.67         18.79         3.26 o
   2  -4   3         73.44         95.02        23.45 o
   4  -4   3          4.37        389.41       301.20 o
  -9  -3   3          4.18          3.80         2.99 o
  -8  -3   3          3.40          6.16         2.54 o
  -7  -3   3          0.11          2.38         1.51 o
  -6  -3   3         70.07         62.85        13.99 o
  -5  -3   3        196.95        181.00        33.87 o
  -4  -3   3         74.73         72.45        14.27 o
  -3  -3   3         41.89         45.92         8.65 o
  -2  -3   3        928.56       1038.08       176.63 o
  -1  -3   3         17.83         26.25         5.18 o
   0  -3   3        325.85        312.55        51.79 o
   1  -3   3        171.07        183.29        30.35 o
   2  -3   3         15.22         19.83         5.47 o
   3  -3   3        178.33        119.43        91.04 o
   4  -3   3        107.07         84.09        68.45 o
   5  -3   3          1.13         -2.46         3.84 o
  -9  -2   3          2.91          1.88         2.98 o
  -8  -2   3         16.84         19.91         8.71 o
  -7  -2   3         12.56         24.96         9.73 o
  -6  -2   3        174.92        144.93        29.91 o
  -5  -2   3        180.22        149.50        29.80 o
  -4  -2   3          6.78          7.01         2.06 o
  -3  -2   3        435.62        432.70        78.33 o
  -2  -2   3        813.79        869.84       171.19 o
  -1  -2   3         67.49         56.79         9.96 o
   0  -2   3         14.18          9.60         1.77 o
   1  -2   3        404.30        428.60        74.45 o
   2  -2   3        302.71        341.90        56.98 o
   3  -2   3         86.35         92.43        19.04 o
   4  -2   3        121.63        123.07        25.70 o
   5  -2   3         59.17         73.28        16.18 o
   6  -2   3        142.90        168.04        37.99 o
  -9  -1   3          6.37          4.44         6.01 o
  -8  -1   3         38.21         49.06        19.45 o
  -7  -1   3          7.57          6.81         3.80 o
  -6  -1   3          1.67          1.62         0.77 o
  -5  -1   3        310.29        270.23        64.04 o
  -4  -1   3        363.31        348.91        77.04 o
  -3  -1   3        167.76        149.78        25.32 o
  -2  -1   3        123.97        102.23        16.24 o
  -1  -1   3          1.86          2.95         0.35 o
   0  -1   3       2764.50       2994.05       439.47 o
   1  -1   3         66.68         59.37         6.44 o
   2  -1   3        176.53        216.51        35.65 o
   3  -1   3         22.52         24.14         4.59 o
   4  -1   3         48.27         56.56        10.39 o
   5  -1   3          8.01          6.73         1.64 o
   6  -1   3         11.20         12.91         4.34 o
   7  -1   3         13.08         10.93         4.01 o
  -9   0   3         46.05         49.63        47.22 o
  -8   0   3         19.35         31.32        12.73 o
  -7   0   3         84.25        107.89        34.80 o
  -6   0   3        210.44        175.85        38.75 o
  -5   0   3          6.01          4.80         1.36 o
  -4   0   3        329.31        305.46        53.01 o
  -3   0   3       1541.35       1731.23       355.68 o
  -2   0   3         91.28         85.58        13.29 o
  -1   0   3        991.82        940.29       150.60 o
   0   0   3        418.18        254.28        66.89 o
   1   0   3        349.55        292.28        51.86 o
   2   0   3          0.22          0.73         0.47 o
   3   0   3         71.91         81.79        10.15 o
   4   0   3        146.90        157.80        34.13 o
   5   0   3        101.84         73.79        17.54 o
   6   0   3         51.38         40.14        41.68 o
   7   0   3         56.15         36.18        28.14 o
 -10   1   3          0.40          0.10         1.46 o
  -9   1   3         41.85         45.32        17.69 o
  -8   1   3         39.44         50.38        15.69 o
  -7   1   3        199.33        215.31        64.62 o
  -6   1   3          4.28          4.24         1.43 o
  -5   1   3         23.17         21.10         3.77 o
  -4   1   3        260.14        282.81        30.82 o
  -3   1   3        199.28        176.93        29.93 o
  -2   1   3          1.16          1.32         0.43 o
  -1   1   3        884.42        729.28       109.22 o
   0   1   3       1440.45       1528.35       173.17 o
   1   1   3        757.33        856.44       279.89 o
   2   1   3        296.52        267.44        36.85 o
   3   1   3         25.20         26.89         5.94 o
   4   1   3         33.48         26.44         6.94 o
   5   1   3         10.88          7.82         3.63 o
   6   1   3          0.81          4.05         2.86 o
   7   1   3          1.45          0.17         1.63 o
 -10   2   3         17.80         10.71         9.96 o
  -9   2   3          2.84          4.26         2.10 o
  -8   2   3         57.86         90.75        35.16 o
  -7   2   3          0.08          0.54         0.52 o
  -6   2   3        125.26        154.21        23.51 o
  -5   2   3        515.36        540.06        95.97 o
  -4   2   3          0.70          1.23         0.53 o
  -3   2   3        124.97        111.42        12.14 o
  -2   2   3         12.12         13.29         1.36 o
  -1   2   3        521.94        520.22        59.40 o
   0   2   3        154.44        132.78        23.25 o
   1   2   3         22.18         21.78         4.25 o
   2   2   3         37.20         30.39         6.59 o
   3   2   3          3.41          3.32         1.23 o
   4   2   3         39.75         41.15        12.95 o
   5   2   3         16.85         17.02        15.17 o
   6   2   3          7.88         11.64         6.31 o
  -9   3   3          7.26          8.80         7.51 o
  -8   3   3         23.03         41.68        13.10 o
  -6   3   3          0.68          5.25         2.52 o
  -3   3   3        830.71        970.02       149.18 o
  -2   3   3          9.20         19.16         4.18 o
  -1   3   3         83.25        987.03       300.90 o
   0   3   3        874.45        923.53       156.30 o
   1   3   3        686.62        893.26       124.91 o
   2   3   3          8.64          6.92         2.03 o
   3   3   3         76.77        140.83        22.16 o
   4   3   3         44.83         67.39        18.49 o
   5   3   3          7.73         14.17         9.67 o
   6   3   3         12.85         19.90         9.67 o
  -9   4   3          1.69          0.14         1.15 o
  -8   4   3         29.21         36.60        16.88 o
  -7   4   3         63.48         81.87        17.99 o
  -6   4   3         51.08         60.13         6.69 o
  -5   4   3          0.10          0.23         0.46 o
  -4   4   3         80.55         78.01         6.49 o
  -3   4   3          1.35          1.30         0.54 o
  -2   4   3         20.98         20.01         3.36 o
  -1   4   3        210.23        189.90        28.56 o
   0   4   3          0.57          0.44         0.45 o
   1   4   3          1.54          2.23         0.77 o
   2   4   3         61.30         59.04        13.24 o
   3   4   3        152.58        186.25       131.46 o
   4   4   3         26.71         19.55        14.13 o
   5   4   3         55.33         94.03        43.73 o
  -9   5   3          3.00          1.30         2.30 o
  -8   5   3          3.72          2.99         1.84 o
  -7   5   3         38.04         51.23        20.32 o
  -6   5   3         26.01         18.68         3.82 o
  -5   5   3        199.14        200.17        39.48 o
  -4   5   3        310.35        321.09        43.96 o
  -3   5   3        155.99        148.22        24.35 o
  -2   5   3        397.57        382.34        65.99 o
  -1   5   3        120.85        108.66        16.25 o
   0   5   3          1.88          1.67         0.67 o
   1   5   3         20.64         16.86         6.76 o
   2   5   3        121.15        150.05        42.97 o
   3   5   3         44.14         51.17        19.38 o
   4   5   3          1.57          2.10         3.32 o
   5   5   3          1.94          1.10         1.12 o
  -8   6   3          0.03         -0.43         1.26 o
  -7   6   3         53.05         72.25        20.22 o
  -6   6   3          5.22          6.01         2.58 o
  -5   6   3          4.09          4.74         0.94 o
  -4   6   3        351.64        377.78        42.23 o
  -3   6   3        127.42        110.45        21.76 o
  -2   6   3         73.35         68.56         7.19 o
  -1   6   3        183.52        168.86        38.96 o
   0   6   3         14.76         21.28         7.53 o
   1   6   3         12.19         10.80         4.23 o
   2   6   3        178.05        189.84        52.85 o
   3   6   3         12.84         11.16         7.36 o
   4   6   3         14.92          4.58         8.79 o
  -7   7   3          3.15          3.43         2.01 o
  -6   7   3        101.08        146.66        35.37 o
  -5   7   3          0.04          0.24         0.98 o
  -4   7   3         49.16         66.12         8.37 o
  -3   7   3          6.93          5.05         2.38 o
  -2   7   3          9.84          9.85         3.10 o
  -1   7   3          0.00          0.09         0.92 o
   0   7   3         68.77         77.16        24.91 o
   1   7   3         23.60         27.70         6.63 o
   2   7   3        111.59         69.97        35.74 o
   3   7   3         39.64         26.98        11.33 o
  -7   8   3          8.46          4.18         4.01 o
  -6   8   3          1.59          0.45         1.34 o
  -5   8   3         20.01         22.56         3.04 o
  -4   8   3          0.49          2.13         1.27 o
  -3   8   3        236.27        287.40        67.94 o
  -2   8   3          3.63          2.96         1.01 o
  -1   8   3          5.71          5.91         1.47 o
   0   8   3          2.05          1.59         1.48 o
   1   8   3        230.72        254.84        80.89 o
   2   8   3         29.95         23.53         7.81 o
  -7   9   3         72.16         59.49        23.99 o
  -6   9   3         22.87         27.41        15.32 o
  -5   9   3         37.51         21.01         9.69 o
  -4   9   3          1.46          0.84         1.93 o
  -3   9   3         41.91         43.77        13.30 o
  -2   9   3         10.02          9.68         3.29 o
  -1   9   3          0.02          0.49         1.10 o
   0   9   3         13.25         10.76         2.93 o
  -5  10   3          6.75         70.21        27.45 o
  -4  10   3         10.39         37.01        13.09 o
  -3  10   3         36.86         48.05        20.83 o
   0 -10   4          4.21         11.55         8.03 o
   1 -10   4          0.57          0.52         6.53 o
   2 -10   4          4.16          2.85         6.96 o
   3 -10   4         17.00         19.54        10.49 o
  -2  -9   4         27.69         13.52        15.34 o
  -1  -9   4         28.63          9.18        12.35 o
   0  -9   4          0.74         -0.70         2.44 o
   1  -9   4          0.43          0.52         2.38 o
   2  -9   4         15.44         20.90        10.29 o
   3  -9   4         21.43         35.15        14.84 o
   4  -9   4          2.66          3.59        11.61 o
  -4  -8   4         51.07         20.61        28.57 o
  -3  -8   4         79.34         85.65        28.47 o
  -2  -8   4         44.55         42.07        12.26 o
  -1  -8   4         84.78        104.42        27.13 o
   0  -8   4          8.18          7.34         2.69 o
   1  -8   4          4.01          2.19         1.70 o
   2  -8   4         10.40         10.95         7.64 o
   3  -8   4         68.65        112.17        39.83 o
   4  -8   4          0.02          4.29        10.81 o
   5  -8   4          7.03          6.21        13.43 o
  -6  -7   4         13.93         11.64         5.87 o
  -5  -7   4         32.73         24.59        10.92 o
  -4  -7   4         10.25         56.90        15.89 o
  -3  -7   4         45.66         62.56        17.85 o
  -2  -7   4         12.27        295.93       106.37 o
  -1  -7   4         21.54         28.91         8.03 o
   0  -7   4        299.48        502.69       122.94 o
   1  -7   4         80.57        150.21        45.99 o
   2  -7   4          0.96         51.25        19.10 o
   3  -7   4        123.49        235.13        81.69 o
   4  -7   4          0.10        134.63        48.11 o
   5  -7   4         18.17         18.86        13.76 o
  -7  -6   4          6.86          5.04         2.86 o
  -6  -6   4          0.19         -0.54         1.89 o
  -5  -6   4          0.01          0.82         1.41 o
  -4  -6   4         67.93         76.45        24.96 o
  -3  -6   4          5.08         10.22         3.61 o
  -2  -6   4         24.65         25.61         6.03 o
  -1  -6   4         41.29         38.12         6.71 o
   0  -6   4        168.58        171.51        33.63 o
   1  -6   4          0.42         -0.03         0.57 o
   2  -6   4         11.74         12.32         6.12 o
   3  -6   4         15.91         26.19        11.23 o
   4  -6   4        109.82        172.91        60.87 o
   5  -6   4         23.07          8.31        12.76 o
   6  -6   4         15.04         -5.32        17.35 o
  -7  -5   4         14.24         19.52        10.11 o
  -6  -5   4         78.68        104.90        52.22 o
  -5  -5   4         80.23         95.49        23.21 o
  -4  -5   4        284.44        349.98        83.28 o
  -3  -5   4         18.78         16.94         3.34 o
  -2  -5   4         33.16         31.51         4.70 o
  -1  -5   4        770.07        793.13       136.94 o
   0  -5   4         56.57         54.15         9.30 o
   1  -5   4         84.37         90.08        15.64 o
   2  -5   4          0.47          1.37         2.19 o
   3  -5   4         17.92         19.90         8.51 o
   6  -5   4          0.87          5.74        13.65 o
  -8  -4   4          6.93          7.77         3.71 o
  -7  -4   4          7.92          8.28         3.21 o
  -6  -4   4         86.00        118.67        35.10 o
  -5  -4   4        180.96        203.61        52.82 o
  -4  -4   4         11.20          9.67         2.73 o
  -3  -4   4          0.30          0.67         0.46 o
  -2  -4   4         18.03         15.59         3.00 o
  -1  -4   4        255.10        247.90        40.85 o
   0  -4   4          6.32          7.13         1.67 o
   1  -4   4        198.37        224.19        44.07 o
   2  -4   4        149.87        145.58        35.51 o
   3  -4   4         51.70         51.84        40.98 o
   4  -4   4         23.92          8.16         7.89 o
   6  -4   4          2.62         -0.38         8.87 o
  -9  -3   4          0.00          0.15         0.88 o
  -8  -3   4         79.75        143.82        48.27 o
  -7  -3   4          3.42          7.86         4.34 o
  -6  -3   4         41.99         41.03        13.15 o
  -5  -3   4        356.87        268.31        67.58 o
  -4  -3   4         22.33         15.98         3.86 o
  -3  -3   4         50.97         56.57         9.07 o
  -2  -3   4        121.02        121.07        21.87 o
  -1  -3   4        196.78        217.26        37.03 o
   0  -3   4         42.30         46.25         7.80 o
   1  -3   4        132.61        137.64        23.42 o
   2  -3   4         65.16         70.82        11.36 o
   3  -3   4          1.72          1.42         2.56 o
   4  -3   4         17.31         10.81         6.28 o
   6  -3   4          2.97         -1.48         8.57 o
  -9  -2   4         29.91         48.73        19.41 o
  -8  -2   4          0.39          0.59         1.23 o
  -7  -2   4         65.20         42.14        18.01 o
  -6  -2   4        367.50        327.01        97.05 o
  -5  -2   4          9.43         10.34         2.94 o
  -4  -2   4        210.29        191.02        45.19 o
  -3  -2   4        297.47        325.78        67.87 o
  -2  -2   4        863.31        912.42       152.27 o
  -1  -2   4        360.29        376.34        40.55 o
   0  -2   4        564.31        598.45       108.55 o
   1  -2   4        105.08        125.89        20.35 o
   2  -2   4         91.41         77.46        17.75 o
   3  -2   4         21.14         20.89         4.68 o
   4  -2   4         31.83         29.69         7.86 o
   5  -2   4          0.52          0.07         0.67 o
   6  -2   4          0.16         -0.50         0.93 o
  -9  -1   4         50.43         91.96        31.44 o
  -8  -1   4         96.44        140.45        46.04 o
  -7  -1   4         52.24         44.23        27.70 o
  -6  -1   4         71.29         61.93        12.50 o
  -5  -1   4        198.90        159.88        37.57 o
  -4  -1   4          2.30          2.40         0.72 o
  -3  -1   4        465.73        464.02        81.80 o
  -2  -1   4        277.45        267.60        46.98 o
  -1  -1   4         13.53         14.31         2.18 o
   0  -1   4        228.83        236.10        25.48 o
   1  -1   4        253.64        278.29        49.44 o
   2  -1   4        309.25        306.37        52.32 o
   3  -1   4          4.04          4.03         1.09 o
   4  -1   4        294.84        425.31        79.45 o
   5  -1   4          2.38          2.44         1.61 o
   6  -1   4          3.80          3.17         2.20 o
 -10   0   4          3.88          1.36         2.22 o
  -9   0   4          2.15         22.95         9.16 o
  -8   0   4         40.84         50.93        16.79 o
  -7   0   4        936.58       1052.99       308.42 o
  -6   0   4        108.35        154.33        25.52 o
  -5   0   4         25.00         41.51         7.01 o
  -4   0   4        551.41        752.08       125.04 o
  -3   0   4        605.98        746.54        80.01 o
  -1   0   4        256.86        249.30        28.78 o
   6   0   4         30.21         22.67        20.25 o
 -10   1   4          0.04          0.06         1.38 o
  -9   1   4         22.14         40.09        14.34 o
  -8   1   4         64.00         99.40        31.87 o
  -7   1   4        164.98        193.17        57.33 o
  -6   1   4          3.24          3.49         0.87 o
  -5   1   4         57.34         58.13         6.58 o
  -4   1   4        161.71        164.83        29.27 o
  -3   1   4          2.56          1.99         0.63 o
  -2   1   4        205.35        194.31        32.10 o
  -1   1   4          1.66          1.36         0.52 o
   0   1   4         60.20         58.76        10.92 o
   1   1   4       1427.26       1696.85       184.57 o
   2   1   4          1.77          1.61         0.47 o
   3   1   4         24.43         21.75         5.44 o
   4   1   4         65.36         59.71        16.57 o
   5   1   4         32.53         33.30        10.84 o
   6   1   4         92.37         54.50        70.70 o
 -10   2   4         15.67          9.65        12.25 o
  -9   2   4          7.85          8.34         3.81 o
  -8   2   4        113.99        146.39        56.40 o
  -7   2   4        128.76        112.68        34.16 o
  -6   2   4        117.33        130.78        21.32 o
  -5   2   4        519.51        520.58       102.10 o
  -4   2   4         36.05         31.97         6.48 o
  -3   2   4         44.45         44.66         4.41 o
  -2   2   4        106.98        119.25        17.47 o
  -1   2   4          0.00          0.64         0.66 o
   0   2   4         91.01         83.00         9.25 o
   1   2   4          0.09          0.72         0.42 o
   2   2   4         96.23         88.45        15.35 o
   3   2   4         38.62         35.52         9.36 o
   4   2   4          3.49          5.74         1.31 o
   5   2   4         17.93          7.96         6.16 o
   6   2   4          8.52          7.02         6.09 o
 -10   3   4          0.49          0.64         1.44 o
  -9   3   4          4.20          2.99         3.94 o
  -8   3   4          3.83          4.54         2.02 o
  -7   3   4         13.49         12.98         4.02 o
  -6   3   4          4.39          3.68         1.06 o
  -5   3   4          9.78          9.43         1.98 o
  -4   3   4         65.19         61.51         6.81 o
  -3   3   4        180.37        160.98        17.96 o
  -2   3   4         16.25         13.68         1.49 o
  -1   3   4         61.98         56.17         6.27 o
   0   3   4        185.72        173.95        31.42 o
   1   3   4          9.59         12.24         2.65 o
   2   3   4         37.25         33.64         7.70 o
   3   3   4        454.20        617.20       116.24 o
   4   3   4         24.10         25.62         8.48 o
   5   3   4          0.00         -0.01         0.96 o
  -9   4   4         22.95         15.61        12.89 o
  -8   4   4         44.90         50.30        16.40 o
  -7   4   4        118.08        110.51        28.68 o
  -6   4   4        169.86        180.25        19.58 o
  -5   4   4          1.39          1.40         0.46 o
  -4   4   4          0.02          0.39         0.51 o
  -3   4   4          3.25          2.99         1.04 o
  -2   4   4        318.22        301.39        50.59 o
  -1   4   4        265.60        227.90        25.74 o
   0   4   4         43.76         41.14         6.74 o
   1   4   4         19.61         16.93         2.36 o
   2   4   4         35.68         42.88        10.24 o
   3   4   4          0.04          0.25         0.82 o
   4   4   4         12.28         16.01         5.42 o
   5   4   4          5.29          2.84         1.90 o
  -9   5   4         27.68         17.76        14.27 o
  -8   5   4         14.40         19.55         6.48 o
  -7   5   4          7.73          8.27         3.22 o
  -6   5   4         60.79         68.53        15.42 o
  -5   5   4        106.44        112.03        18.63 o
  -4   5   4         45.29         37.90         7.71 o
  -3   5   4        162.66        136.52        15.91 o
  -2   5   4          5.15          5.47         0.85 o
  -1   5   4        253.95        256.30        27.91 o
   0   5   4          0.34          0.18         1.26 o
   1   5   4         78.26         94.39        17.30 o
   2   5   4        191.61        237.25        57.20 o
   3   5   4          9.33         12.79         2.74 o
   4   5   4          0.33          1.10         1.17 o
  -9   6   4         10.77          2.82         3.66 o
  -8   6   4         52.45         51.60        20.15 o
  -7   6   4          2.10          2.59         1.78 o
  -6   6   4         35.40         43.65        14.89 o
  -5   6   4        201.88        248.46        45.93 o
  -4   6   4         51.80         58.12         6.27 o
  -3   6   4         20.61         25.31         5.43 o
  -2   6   4        153.57        163.70        29.62 o
  -1   6   4         53.69         61.14         6.50 o
   0   6   4         19.12         18.07         2.52 o
   1   6   4          0.18          0.34         1.46 o
   2   6   4          6.00          7.01         2.72 o
   3   6   4         14.64         18.80         3.41 o
  -8   7   4          4.90         15.87         8.39 o
  -7   7   4         20.41         14.22         7.62 o
  -6   7   4        112.96        151.21        40.52 o
  -4   7   4          0.00        161.06        58.47 o
  -3   7   4        107.69        126.44        15.43 o
  -2   7   4        215.67        419.27        80.85 o
  -1   7   4          0.41         79.27        28.32 o
   1   7   4         74.51         80.40        20.67 o
   2   7   4         50.49         40.13        16.28 o
  -7   8   4          9.36          3.43         2.35 o
  -6   8   4         70.55         54.94        20.16 o
  -5   8   4         31.19         30.84         8.66 o
  -4   8   4         40.60         52.15        13.70 o
  -3   8   4         63.14         68.54        17.34 o
  -2   8   4          9.91         11.82         1.69 o
  -1   8   4         50.96         42.45        13.40 o
   0   8   4          8.42          9.70         1.82 o
   1   8   4         51.94         47.78         6.47 o
  -6   9   4          7.11          2.22         9.35 o
  -5   9   4         43.67         42.32         5.41 o
  -4   9   4         23.28         14.96         6.08 o
  -3   9   4          0.48         -0.18         1.23 o
  -2   9   4          1.44          2.37         1.30 o
  -1   9   4          2.63          2.58         2.19 o
  -2  -9   5          0.02          1.77         4.91 o
  -1  -9   5          0.05          2.41         5.46 o
   0  -9   5          1.97          7.93         8.12 o
   1  -9   5          1.93          1.69         7.33 o
   2  -9   5          3.76         12.40         9.08 o
   3  -9   5         25.83         55.83        23.69 o
  -4  -8   5          0.18          0.23         1.54 o
  -3  -8   5          0.98          2.67         2.60 o
  -2  -8   5         40.81         38.74        16.20 o
  -1  -8   5         16.38          6.61        11.61 o
   0  -8   5         27.54         35.96        13.46 o
   1  -8   5         22.93         16.40         9.75 o
   2  -8   5         11.28         14.45         6.68 o
   3  -8   5         94.33        192.68        67.57 o
   4  -8   5         31.97         74.15        29.25 o
  -5  -7   5         19.79         17.58         6.89 o
  -4  -7   5          7.29         11.43         5.32 o
  -3  -7   5        136.20        176.81        44.01 o
  -2  -7   5         26.45         29.38         7.97 o
  -1  -7   5         55.25         62.04        12.97 o
   0  -7   5          1.26          0.44         1.30 o
   1  -7   5         51.55         76.20        23.39 o
   2  -7   5         29.45         65.62        24.16 o
   3  -7   5          8.23         20.23        11.59 o
   4  -7   5          0.10         -1.66        11.29 o
   5  -7   5         17.09         -4.52        16.39 o
  -7  -6   5         10.34          6.97         2.67 o
  -6  -6   5         55.93         37.80        21.85 o
  -5  -6   5         16.34         12.69         5.16 o
  -4  -6   5          1.73          2.61         1.88 o
  -3  -6   5         47.36         58.83        14.81 o
  -2  -6   5          3.02          5.80         2.02 o
  -1  -6   5        297.75        389.45        87.67 o
   0  -6   5         59.10         56.96         9.70 o
   1  -6   5        155.95        160.74        24.88 o
   2  -6   5        187.71        361.54       125.04 o
   3  -6   5         41.88         86.00        31.62 o
   4  -6   5          0.08          0.99        12.19 o
   5  -6   5         14.91         -2.53        10.90 o
  -7  -5   5         45.34         70.45        35.03 o
  -6  -5   5          0.05         -0.22         2.01 o
  -5  -5   5         81.35         99.50        24.22 o
  -4  -5   5         36.72         40.45        10.33 o
  -3  -5   5         25.19         29.26         6.22 o
  -2  -5   5        343.60        340.70        63.20 o
  -1  -5   5         12.12         10.40         2.58 o
   0  -5   5          0.45          0.70         0.53 o
   1  -5   5          0.34          0.12         0.53 o
   2  -5   5         16.46         22.75         9.61 o
   3  -5   5         31.01         19.43         8.94 o
   4  -5   5          0.78          2.70         8.21 o
   5  -5   5          0.66          3.18        15.42 o
  -8  -4   5         84.08        123.12        48.16 o
  -7  -4   5         75.83         95.53        31.30 o
  -6  -4   5         18.99         19.71         8.10 o
  -5  -4   5          5.64          8.58         2.90 o
  -4  -4   5         40.65         27.91         8.90 o
  -3  -4   5          0.00          0.84         0.54 o
  -2  -4   5          4.60          4.33         1.25 o
  -1  -4   5          0.00         -0.34         0.48 o
   0  -4   5        381.64        417.84        63.39 o
   1  -4   5         26.55         29.35         5.63 o
   2  -4   5         38.79         38.41         9.88 o
   3  -4   5          5.76         -2.60         5.08 o
  -9  -3   5         13.09         14.82         5.86 o
  -8  -3   5          1.42          2.01         1.54 o
  -7  -3   5          0.40          7.17         3.28 o
  -6  -3   5        101.38        122.17        30.20 o
  -5  -3   5         96.49         86.55        25.90 o
  -4  -3   5        173.69        202.36        35.21 o
  -3  -3   5         33.27         65.54        12.42 o
   0  -3   5        117.62        130.98        13.03 o
   2  -3   5         48.14         86.06        18.24 o
   3  -3   5          0.78          0.32         3.35 o
   4  -3   5          3.13          4.53         5.09 o
  -9  -2   5         70.36        104.71        42.96 o
  -8  -2   5         15.93         25.65        11.98 o
  -7  -2   5         12.39         15.86         6.46 o
  -6  -2   5         40.05         33.47         8.88 o
  -5  -2   5         80.72         72.79        14.48 o
  -4  -2   5         89.84         92.21        18.61 o
  -3  -2   5        406.99        415.30        62.33 o
  -2  -2   5        190.64        186.97        31.76 o
  -1  -2   5         66.37         69.17         7.34 o
   0  -2   5        242.71        251.28        44.09 o
   1  -2   5        248.21        259.21        43.46 o
   2  -2   5          8.10         13.72         2.92 o
   3  -2   5          3.38          2.53         0.88 o
   4  -2   5        143.65        127.47        31.64 o
   5  -2   5         16.59          7.05         3.47 o
  -9  -1   5          1.21          1.71         1.48 o
  -8  -1   5          0.15          0.60         1.09 o
  -7  -1   5         89.19         63.19        23.90 o
  -6  -1   5          0.13          0.85         0.95 o
  -5  -1   5        134.43        119.02        21.10 o
  -4  -1   5         91.53         92.40        15.27 o
  -3  -1   5         91.02        113.45        18.48 o
  -2  -1   5        371.51        407.78        67.23 o
  -1  -1   5         40.16         37.16         4.00 o
   0  -1   5        526.50        566.42        99.77 o
   1  -1   5          1.02          1.32         0.65 o
   2  -1   5          0.75          1.22         0.59 o
   3  -1   5          4.25          5.87         1.54 o
   4  -1   5        109.02        152.13        38.01 o
   5  -1   5          8.91          9.25         3.53 o
 -10   0   5         14.65          8.22         9.53 o
  -9   0   5          4.39         11.70         5.48 o
  -8   0   5          1.34          4.65         1.99 o
  -7   0   5         14.40         13.24         4.84 o
  -6   0   5        245.08        222.06        45.78 o
  -5   0   5         47.27         41.81         8.31 o
  -4   0   5        113.83         91.46        10.65 o
  -3   0   5        212.53        220.39        38.28 o
  -2   0   5         51.38         50.78         5.95 o
  -1   0   5        431.79        415.37        68.45 o
   0   0   5         11.48         13.93         1.49 o
   1   0   5        469.25        573.95        61.85 o
   2   0   5        103.56        116.15        21.27 o
   3   0   5          1.21          1.49         0.81 o
   4   0   5          3.88          5.10         2.23 o
   5   0   5          6.92          4.86         2.59 o
 -10   1   5          0.74          2.20         2.76 o
  -9   1   5         10.33         14.97         6.00 o
  -8   1   5          3.44          2.24         2.09 o
  -7   1   5          0.13          0.63         0.77 o
  -6   1   5          1.68          1.67         0.60 o
  -5   1   5         31.92         34.11         5.89 o
  -4   1   5         76.41         70.49         8.86 o
  -3   1   5        213.81        180.51        20.81 o
  -2   1   5         31.05         23.04         4.05 o
  -1   1   5        516.04        534.20        94.39 o
   0   1   5        615.82        563.80        61.62 o
   1   1   5          0.00          0.46         0.55 o
   2   1   5        200.41        215.22        21.23 o
   3   1   5        132.28        161.11        43.96 o
   4   1   5         10.56         15.37         4.57 o
   5   1   5         11.27          3.22         5.73 o
 -10   2   5          1.24         -0.56         1.23 o
  -9   2   5          1.07          2.01         1.60 o
  -8   2   5          0.78          0.37         3.04 o
  -7   2   5          0.77          2.22         1.29 o
  -6   2   5        524.21        426.24        57.94 o
  -5   2   5        245.27        205.61        22.94 o
  -4   2   5        156.54        138.56        26.44 o
  -3   2   5          6.09          5.38         0.73 o
  -2   2   5          0.84          0.72         0.56 o
  -1   2   5        182.48        187.52        35.75 o
   0   2   5         38.44         44.99         4.72 o
   1   2   5          1.54          1.11         0.59 o
   2   2   5        160.49        189.67        23.18 o
   3   2   5          1.04          3.87         1.97 o
   4   2   5          9.37         14.15         5.29 o
   5   2   5          1.18          1.60         2.07 o
 -10   3   5         18.30         11.32        10.28 o
  -9   3   5        141.57        166.97        53.43 o
  -8   3   5         65.46         66.03        18.00 o
  -7   3   5         29.10         23.01         7.62 o
  -6   3   5         28.52         20.19         4.27 o
  -5   3   5         22.04         23.76         4.68 o
  -4   3   5        481.35        465.70        79.00 o
  -3   3   5         73.15         68.52         5.00 o
  -2   3   5         91.16         87.64        16.14 o
  -1   3   5         31.72         27.46         5.64 o
   0   3   5        134.26        133.96        14.04 o
   1   3   5        213.68        221.72        52.54 o
   2   3   5         27.40         30.39         7.12 o
   3   3   5         11.82         20.43         4.16 o
   4   3   5          2.49          1.69         1.99 o
  -9   4   5          4.47          2.06         1.36 o
  -8   4   5         16.46         21.27         6.70 o
  -7   4   5        227.52        256.98        62.09 o
  -6   4   5         72.91         80.27        17.54 o
  -5   4   5         87.95         90.61        13.72 o
  -4   4   5         15.89         17.08         2.28 o
  -3   4   5          9.13          7.88         2.10 o
  -2   4   5         12.18         18.86         3.51 o
  -1   4   5         65.37        112.06        33.48 o
   0   4   5        114.57        135.93        27.76 o
   2   4   5          1.04          2.84         1.73 o
   3   4   5          7.17          6.15         2.49 o
   4   4   5          0.06         -1.70         2.14 o
  -9   5   5          6.17          2.82         3.01 o
  -8   5   5         22.37         23.74         9.00 o
  -7   5   5         15.98         19.08         5.99 o
  -6   5   5          2.49          3.32         1.72 o
  -5   5   5        184.99        234.14        24.49 o
  -4   5   5         40.64         52.20        11.85 o
  -3   5   5         13.40         19.30         4.93 o
  -2   5   5        171.89        191.27        27.14 o
  -1   5   5         79.65         92.09        14.87 o
   0   5   5          0.00          0.49         1.29 o
   1   5   5         14.51         13.81         2.07 o
   2   5   5          1.12          1.00         1.10 o
   3   5   5          0.28          0.59         1.66 o
  -9   6   5          0.78          0.05         1.31 o
  -8   6   5         39.60         32.92        14.63 o
  -7   6   5          8.45         17.21         5.61 o
  -6   6   5         29.76         34.62         7.67 o
  -5   6   5         15.01         14.97         2.04 o
  -4   6   5         83.66         95.28        10.26 o
  -3   6   5         22.52         32.42         7.11 o
  -2   6   5          1.48          1.98         1.42 o
  -1   6   5        259.66        292.21        53.95 o
   0   6   5         42.76         47.96         5.10 o
   1   6   5         85.19        116.05        19.74 o
   2   6   5          0.67          2.68         1.35 o
  -8   7   5         17.45         10.00         5.52 o
  -7   7   5          0.00         -0.18         1.45 o
  -6   7   5         57.68         67.87        18.67 o
  -5   7   5        125.44        147.94        33.98 o
  -4   7   5        137.57        164.54        31.84 o
  -3   7   5         10.14         11.26         1.98 o
  -2   7   5          0.45          0.37         0.82 o
  -1   7   5         39.88         38.77         4.89 o
   0   7   5         20.85         18.75         5.83 o
   1   7   5         12.17         11.47         4.15 o
  -7   8   5          6.69          1.71         1.87 o
  -6   8   5         26.86         17.01        10.09 o
  -5   8   5          0.73          0.51         1.13 o
  -4   8   5        144.87        165.74        40.79 o
  -3   8   5         14.02         17.63         2.45 o
  -2   8   5          0.26          1.61         1.16 o
  -1   8   5         36.62         33.99         8.40 o
   0   8   5         74.27         41.21        29.23 o
  -5   9   5         27.10         12.62         9.22 o
  -4   9   5          0.02         -1.67         4.68 o
  -3   9   5          0.02          0.65         7.48 o
  -2  -9   6          0.47          6.13         9.40 o
  -1  -9   6          6.79          9.02         9.13 o
   0  -9   6          4.31         -3.14         8.24 o
   1  -9   6          1.11          2.26         8.64 o
   2  -9   6          0.00          1.25         6.86 o
  -3  -8   6          1.58          2.73         1.83 o
  -2  -8   6          6.77          4.08         2.14 o
  -1  -8   6          4.43          1.72         1.64 o
   0  -8   6         25.15         30.86        10.55 o
   1  -8   6          0.97         -0.45         8.95 o
   2  -8   6         64.04        132.45        36.39 o
   3  -8   6          0.17          6.00        12.76 o
  -5  -7   6         12.26          7.08         6.23 o
  -4  -7   6          0.58          0.93         1.44 o
  -3  -7   6          1.68          0.14         1.09 o
  -2  -7   6          0.07          0.07         1.70 o
  -1  -7   6         77.16         81.91        17.27 o
   0  -7   6         47.27         65.70        14.97 o
   1  -7   6          0.19         11.05        10.25 o
   2  -7   6         15.23         32.39        15.84 o
   3  -7   6         61.13        155.38        56.10 o
   4  -7   6          4.01          6.24        16.18 o
  -6  -6   6          4.68          7.23         2.90 o
  -5  -6   6         15.90         19.84         7.15 o
  -4  -6   6          5.38          7.34         2.36 o
  -3  -6   6          0.13         -1.48         1.48 o
  -2  -6   6         87.43        141.38        27.69 o
  -1  -6   6        364.34        556.60       113.22 o
   0  -6   6          3.55         15.86        12.65 o
   1  -6   6         33.22         53.99        20.01 o
   2  -6   6          1.91          3.31         9.86 o
   3  -6   6          1.26         -4.33        12.65 o
  -7  -5   6         19.92         23.06        11.58 o
  -6  -5   6          0.57         -0.04         1.62 o
  -5  -5   6         21.71         35.96         9.57 o
  -4  -5   6         23.03         32.98         9.04 o
  -3  -5   6         36.19         55.00        14.18 o
  -2  -5   6         34.27         43.01         9.92 o
  -1  -5   6          2.92          2.68         0.97 o
   0  -5   6         26.39         34.93         5.97 o
   1  -5   6          3.18          3.83         2.47 o
   2  -5   6         17.21         45.90        18.95 o
   3  -5   6         13.93          4.51         8.52 o
   4  -5   6          8.67        -11.23        13.30 o
  -8  -4   6          5.30          8.64         4.17 o
  -7  -4   6         32.49         24.63        14.57 o
  -6  -4   6          5.05          4.13         2.02 o
  -5  -4   6         78.32        105.88        19.76 o
  -4  -4   6        169.80        222.53        48.41 o
  -3  -4   6          0.91          1.20         0.95 o
  -2  -4   6        305.80        340.83        61.16 o
  -1  -4   6          5.60          5.86         1.67 o
   0  -4   6         22.18         27.26         5.42 o
   1  -4   6         58.29         80.16        14.19 o
   2  -4   6         10.36          9.47         7.87 o
   4  -4   6         25.62          9.08        13.64 o
   5  -4   6         32.69         -0.10        15.22 o
  -9  -3   6          0.00          0.14         0.95 o
  -8  -3   6          1.25          3.14         1.64 o
  -7  -3   6          3.55          6.54         3.14 o
  -6  -3   6         65.87         86.13        25.51 o
  -5  -3   6         18.92         28.91        10.00 o
  -4  -3   6        101.94        101.82        25.33 o
  -3  -3   6          3.39          2.71         0.98 o
  -2  -3   6          7.38          6.39         0.87 o
  -1  -3   6         22.41         22.65         3.85 o
   0  -3   6         25.18         18.60         2.77 o
   1  -3   6        103.38        117.26        23.60 o
   2  -3   6          9.58          8.22         2.05 o
  -9  -2   6         41.37         66.04        21.77 o
  -8  -2   6         20.09         28.31        11.23 o
  -7  -2   6         51.54         73.37        22.60 o
  -6  -2   6         62.64         77.53        24.26 o
  -5  -2   6        293.05        255.00        62.74 o
  -4  -2   6        176.16        152.55        26.52 o
  -3  -2   6        113.65        109.83        12.66 o
  -2  -2   6        163.39        151.15        29.45 o
  -1  -2   6          4.14          3.76         0.63 o
   0  -2   6         37.73         40.87         7.53 o
   1  -2   6         20.66         16.51         3.69 o
   2  -2   6        113.64         87.99        24.07 o
   3  -2   6         38.87         23.43        13.05 o
   4  -2   6          0.66          1.61         0.98 o
  -9  -1   6          0.55         -0.29         1.17 o
  -8  -1   6         45.82         55.28        23.74 o
  -7  -1   6         24.80         29.42        10.00 o
  -6  -1   6         34.76         67.10        22.89 o
  -5  -1   6        197.92        165.91        37.04 o
  -4  -1   6         38.68         44.72         7.11 o
  -3  -1   6        237.07        252.82        28.28 o
  -2  -1   6          6.69          6.87         1.33 o
   0  -1   6         81.72         93.50        18.36 o
   1  -1   6        106.37        114.49        20.21 o
   2  -1   6         64.57         78.61        11.36 o
   3  -1   6         28.99         23.30        12.28 o
   4  -1   6          7.80          7.09         3.02 o
 -10   0   6          0.60         -0.30         1.60 o
  -9   0   6          6.75         13.79         6.87 o
  -8   0   6        107.14        150.90        49.06 o
  -7   0   6          1.30          1.50         1.11 o
  -6   0   6        323.55        281.92        68.66 o
  -5   0   6          9.58          9.56         1.30 o
  -4   0   6         46.46         43.10         9.41 o
  -3   0   6         18.46         14.45         3.32 o
  -2   0   6        234.80        228.40        38.23 o
  -1   0   6         30.71         32.29         2.89 o
   0   0   6        335.70        320.58        67.76 o
   1   0   6        855.67        941.30       186.28 o
   2   0   6         80.30        111.83        13.66 o
   3   0   6         15.06         16.20         5.47 o
   4   0   6          6.07          4.01         3.41 o
 -10   1   6          5.59          2.41         3.84 o
  -9   1   6          0.37          0.59         1.42 o
  -8   1   6        176.20        198.12        48.97 o
  -7   1   6          0.40          1.02         1.38 o
  -6   1   6        111.13        116.87        29.27 o
  -5   1   6          1.48          1.11         0.50 o
  -4   1   6          0.15          4.22         2.18 o
  -3   1   6          3.47          8.21         2.73 o
  -2   1   6        137.75        116.84        20.93 o
  -1   1   6        257.42        249.37        49.20 o
   0   1   6          7.92          8.56         1.42 o
   1   1   6         44.95         47.64        11.71 o
   2   1   6         88.55         85.15        24.33 o
   3   1   6         58.30         71.43        19.51 o
   4   1   6          0.00         -0.07         2.92 o
 -10   2   6         22.39         12.78        11.80 o
  -9   2   6         74.57         97.72        32.80 o
  -8   2   6         64.59         71.92        20.24 o
  -7   2   6        314.49        399.42       107.46 o
  -6   2   6          3.85          6.96         2.54 o
  -5   2   6        123.25        103.89        13.23 o
  -4   2   6        100.11         86.99        10.31 o
  -3   2   6         42.22         42.30         5.24 o
  -2   2   6         54.22         47.45         9.90 o
  -1   2   6        270.47        268.10        53.47 o
   0   2   6        315.35        263.95       105.61 o
   1   2   6         31.32         35.89         9.22 o
   2   2   6         77.33        105.85        12.56 o
   3   2   6          1.27          1.27         1.11 o
   4   2   6          0.12         -0.20         1.71 o
 -10   3   6          4.87          1.94         2.82 o
  -9   3   6         32.80         28.55        11.46 o
  -8   3   6         11.24         14.34         5.08 o
  -7   3   6         40.70         53.74        14.96 o
  -6   3   6         12.77         10.75         3.62 o
  -5   3   6         75.72         87.27        22.11 o
  -4   3   6         15.68         18.53         3.04 o
  -3   3   6         72.90         56.90        10.76 o
  -2   3   6          0.17          0.48         1.22 o
  -1   3   6          9.83         10.18         1.42 o
   0   3   6          8.50          9.75         2.83 o
   1   3   6         81.14         76.45        19.48 o
   2   3   6          6.64          3.51         3.30 o
   3   3   6         14.63          9.44         4.74 o
  -9   4   6         31.25         23.00        12.59 o
  -8   4   6         21.34         17.52         5.67 o
  -7   4   6         70.36         87.89        20.46 o
  -6   4   6        135.64        153.49        38.86 o
  -5   4   6         10.52         11.64         3.40 o
  -4   4   6          2.79          4.60         1.90 o
  -3   4   6          1.86          3.10         1.42 o
  -2   4   6         16.24         25.00         6.25 o
  -1   4   6          8.49         13.11         4.12 o
   0   4   6         35.50         32.05         7.82 o
   1   4   6          0.87          0.76         0.88 o
   2   4   6         28.21         37.81         8.28 o
   3   4   6          8.91          5.62         5.60 o
  -9   5   6          4.02          1.40         2.02 o
  -8   5   6         12.25         13.40         5.79 o
  -7   5   6          1.54          1.60         1.29 o
  -6   5   6         23.79         33.63         8.34 o
  -5   5   6          3.15          4.30         1.35 o
  -4   5   6         22.79         27.18         5.99 o
  -3   5   6        100.42        108.84        14.21 o
  -2   5   6          5.94          8.67         2.99 o
  -1   5   6        206.09        237.40        27.62 o
   0   5   6        109.53        126.46        14.38 o
   1   5   6          8.15          5.39         3.33 o
   2   5   6          1.47          2.19         1.04 o
  -8   6   6          3.10          1.63         1.73 o
  -7   6   6          0.28          1.69         1.54 o
  -6   6   6         19.88         47.25        12.35 o
  -5   6   6         32.97        231.46        65.21 o
  -4   6   6         18.22         45.83        12.14 o
  -3   6   6        113.40        193.72        29.60 o
  -2   6   6         25.82         41.96        11.90 o
  -1   6   6         15.34         13.91         4.18 o
   0   6   6          3.20          2.26         1.31 o
   1   6   6         53.41         43.14        21.44 o
  -7   7   6         16.28         10.18         7.22 o
  -6   7   6         22.18         28.83         8.35 o
  -5   7   6         84.56        100.88        12.22 o
  -4   7   6         17.48         17.62         5.33 o
  -3   7   6         18.46         20.83         2.65 o
  -2   7   6         15.57         13.12         4.58 o
  -1   7   6          6.91          4.48         1.35 o
   0   7   6         25.32         22.46         3.34 o
  -6   8   6          0.05         -0.26         1.97 o
  -5   8   6          6.54          1.28         2.73 o
  -4   8   6         60.93         52.34        14.13 o
  -3   8   6         10.30         13.59         4.17 o
  -2   8   6         13.10         13.63         4.40 o
  -3  -8   7          3.59          8.11         7.76 o
  -2  -8   7          7.86         17.54        12.55 o
  -1  -8   7         10.08          9.86        10.92 o
   0  -8   7         37.69         62.63        24.83 o
   1  -8   7          0.70          1.49         6.83 o
   2  -8   7         39.03         90.45        27.34 o
  -4  -7   7         24.70         11.99         6.87 o
  -3  -7   7         57.22         47.77        20.73 o
  -2  -7   7          1.32          3.47         1.87 o
  -1  -7   7         11.19          8.09         4.37 o
   0  -7   7          0.00         -3.87         6.54 o
   1  -7   7         31.92         83.09        24.16 o
   2  -7   7          0.24          0.36        12.81 o
   3  -7   7          0.30         -1.82         7.08 o
  -6  -6   7          6.09          7.87         3.01 o
  -5  -6   7          1.90          3.49         1.72 o
  -4  -6   7          0.03          0.18         1.27 o
  -3  -6   7          0.02          0.16         0.87 o
  -2  -6   7          4.60          7.54         2.91 o
  -1  -6   7        133.15        203.18        39.33 o
   0  -6   7        103.57        165.66        44.85 o
   1  -6   7         85.59        186.21        65.80 o
   2  -6   7          3.09          3.15         6.19 o
   3  -6   7         15.80          8.43        11.09 o
  -7  -5   7          1.00          1.50         1.31 o
  -6  -5   7          0.93          2.94         1.72 o
  -5  -5   7          0.11          0.52         1.31 o
  -4  -5   7          0.04          0.61         1.28 o
  -3  -5   7         92.55        128.56        30.62 o
  -2  -5   7         45.68         76.10        14.13 o
  -1  -5   7          1.06          1.45         1.04 o
   0  -5   7          4.17          3.74         1.58 o
   1  -5   7          0.08         -0.78         1.78 o
   2  -5   7          3.49          9.04         9.41 o
   3  -5   7          4.95          0.34        12.67 o
   4  -5   7          9.80          6.21        16.37 o
  -8  -4   7         20.27         20.21         7.00 o
  -7  -4   7          0.86          1.79         1.56 o
  -6  -4   7          7.05          8.95         3.07 o
  -5  -4   7         37.65         42.11        13.59 o
  -4  -4   7          0.18        112.92        39.26 o
  -3  -4   7         15.93        280.70       115.40 o
  -2  -4   7         20.88        212.12        79.65 o
  -1  -4   7        353.63        524.12       110.94 o
   0  -4   7        107.64        173.69        34.67 o
   1  -4   7        243.54        352.35        61.49 o
   2  -4   7          4.06          1.12         8.86 o
   3  -4   7         12.29          4.70        13.53 o
   4  -4   7         22.68         -2.51         9.51 o
  -8  -3   7         26.67         50.60        25.41 o
  -7  -3   7          5.02          7.95         3.86 o
  -6  -3   7         12.09         14.32         4.66 o
  -5  -3   7         39.74         34.34        10.27 o
  -4  -3   7        275.80        311.86        67.43 o
  -3  -3   7         48.18         51.91        12.54 o
  -2  -3   7          8.73          8.75         2.41 o
  -1  -3   7          0.15         -0.07         0.67 o
   0  -3   7         13.81          9.13         2.85 o
   1  -3   7         33.77         37.86         9.51 o
   2  -3   7         12.39         10.61         3.95 o
   3  -3   7          4.88         -0.86         7.95 o
   4  -3   7          2.54          5.52        13.83 o
  -9  -2   7         14.96         19.65         7.72 o
  -8  -2   7          7.58          8.15         3.25 o
  -7  -2   7          8.00         12.24         4.25 o
  -6  -2   7         56.19         68.18        20.06 o
  -5  -2   7        101.96        118.22        28.68 o
  -4  -2   7        293.17        322.91        74.71 o
  -3  -2   7         59.72         66.83        14.11 o
  -2  -2   7          2.04          1.84         0.65 o
  -1  -2   7        150.25        177.83        29.95 o
   0  -2   7        246.35        265.11        63.27 o
   1  -2   7         18.13         23.63         6.51 o
   2  -2   7         71.44         60.60        30.93 o
   3  -2   7          0.93          0.96         1.47 o
   4  -2   7          7.76         -5.25        17.65 o
  -9  -1   7          0.22          2.20         1.46 o
  -8  -1   7         13.99         25.03         9.37 o
  -7  -1   7         74.39         69.04        24.58 o
  -6  -1   7          3.02          2.13         1.11 o
  -5  -1   7        146.05        137.30        42.92 o
  -4  -1   7          4.86          4.10         1.64 o
  -3  -1   7         13.49         13.94         2.60 o
  -2  -1   7         26.21         24.17         4.91 o
  -1  -1   7        386.81        354.29        43.66 o
   0  -1   7         18.64         20.60         6.57 o
   1  -1   7         95.10        112.55        30.33 o
   2  -1   7         40.29         25.78        35.77 o
   3  -1   7         38.01         33.66        15.26 o
  -9   0   7          6.89          7.91         3.72 o
  -8   0   7         26.14         24.94        10.99 o
  -7   0   7         10.41         17.01         7.03 o
  -6   0   7          4.06          6.55         3.27 o
  -5   0   7         25.73         19.58         7.39 o
  -4   0   7         96.40         93.18        28.70 o
  -3   0   7         49.64         39.47         5.22 o
  -2   0   7         75.06         79.77        15.70 o
  -1   0   7         79.19         81.40        17.92 o
   0   0   7         11.87         20.03         5.76 o
   1   0   7        117.05        158.78        20.14 o
   2   0   7          4.13          7.64         3.04 o
   3   0   7          4.13          2.60         2.05 o
  -9   1   7         10.61         18.15         7.15 o
  -8   1   7         35.62         29.35        11.71 o
  -7   1   7         52.21         53.53        15.45 o
  -6   1   7        136.38        168.19        43.76 o
  -5   1   7         20.85         22.38         7.37 o
  -4   1   7         14.53         17.48         5.10 o
  -3   1   7        438.10        520.52       260.95 o
  -2   1   7        346.13        419.91       112.33 o
  -1   1   7          6.37          8.44         1.32 o
   0   1   7        313.47        430.07       136.80 o
   1   1   7          0.10         -0.11         1.29 o
   2   1   7          0.93          1.04         1.46 o
   3   1   7          4.17          2.71         1.97 o
  -9   2   7         10.81         11.38         4.50 o
  -8   2   7          0.30          1.37         1.76 o
  -7   2   7         14.43         15.21         5.74 o
  -6   2   7          3.92          4.58         2.30 o
  -5   2   7          3.25          5.66         2.03 o
  -4   2   7         24.21         25.41         8.08 o
  -3   2   7         15.91         20.70         7.73 o
  -2   2   7          5.74          7.59         2.56 o
  -1   2   7          0.00         -1.10         1.27 o
   0   2   7         15.23         15.85         5.30 o
   1   2   7        160.78        256.74        60.73 o
   2   2   7         21.20          8.52        14.82 o
   3   2   7        103.68         54.88        39.70 o
  -9   3   7          2.52          5.48         2.50 o
  -8   3   7          4.20          3.36         1.73 o
  -7   3   7        198.16        454.94        90.25 o
  -6   3   7        235.43        282.83        67.59 o
  -5   3   7         15.31         26.41         7.49 o
  -4   3   7        226.47        334.26        78.64 o
  -3   3   7         25.15        448.63       178.76 o
  -2   3   7         11.82         22.31         8.25 o
  -1   3   7          4.67        129.48        48.87 o
   0   3   7        128.44        297.66        63.31 o
   1   3   7          0.00          0.55         1.55 o
   2   3   7          7.19          8.68         3.69 o
  -9   4   7          2.76          0.93         2.34 o
  -8   4   7         23.79         23.67         8.29 o
  -7   4   7          6.14          6.15         3.92 o
  -6   4   7         58.08         74.57        20.19 o
  -5   4   7         88.29        103.90        22.47 o
  -4   4   7        163.74        171.97        22.12 o
  -3   4   7        133.01        157.63        17.94 o
  -2   4   7        129.62        152.24        18.21 o
  -1   4   7         15.50         19.14         3.33 o
   0   4   7          3.91          4.33         1.25 o
   1   4   7         51.70         69.12        15.35 o
   2   4   7        231.48         76.51       137.12 o
  -9   5   7         76.42         57.33        41.97 o
  -8   5   7         19.17         18.44         8.33 o
  -7   5   7         18.12         18.21         5.76 o
  -6   5   7         45.70         43.30        11.79 o
  -5   5   7         65.59         52.13        22.42 o
  -4   5   7          2.80          2.72         1.21 o
  -3   5   7          0.13          0.46         1.34 o
  -2   5   7          0.06         -0.21         0.96 o
  -1   5   7         22.47         19.72         6.00 o
   0   5   7          0.42          0.93         1.09 o
   1   5   7          0.66          1.51         1.46 o
  -8   6   7          0.06         -0.05         1.23 o
  -7   6   7         92.08         59.90        25.19 o
  -6   6   7         15.13         15.90         5.48 o
  -5   6   7        178.97        216.35        41.11 o
  -4   6   7        118.55        139.58        28.26 o
  -3   6   7         18.80         22.34         5.15 o
  -2   6   7          3.35          3.45         1.93 o
  -1   6   7          2.78          2.19         1.18 o
   0   6   7         53.75          9.29        32.87 o
  -7   7   7         33.79         15.51        10.13 o
  -6   7   7         18.52         15.58         4.67 o
  -5   7   7         31.70         34.00         4.58 o
  -4   7   7         12.20         14.99         4.40 o
  -3   7   7          5.35          4.42         1.37 o
  -2   7   7          0.01          0.28         1.42 o
  -3  -7   8         42.40         63.47        20.60 o
  -2  -7   8          0.10         92.84        35.84 o
  -1  -7   8         30.80        163.47        44.63 o
   0  -7   8         22.41         58.19        25.38 o
   1  -7   8          4.08        118.53        43.37 o
  -5  -6   8          0.87          1.23         1.39 o
  -4  -6   8          0.11          1.22         1.27 o
  -3  -6   8         17.28         10.73         6.70 o
  -2  -6   8          6.84          4.68         3.00 o
  -1  -6   8          4.98          2.24         1.96 o
   0  -6   8          6.31          8.19         6.81 o
   1  -6   8          5.54          4.13         6.79 o
   2  -6   8          6.33          7.08         9.31 o
  -6  -5   8         16.88         15.08         4.95 o
  -5  -5   8          7.09          6.68         2.44 o
  -4  -5   8          8.84          6.21         3.24 o
  -3  -5   8         42.76         39.47        14.87 o
  -2  -5   8         20.59         17.34         7.58 o
  -1  -5   8          2.42          1.18         1.19 o
   0  -5   8         16.13         10.30         3.03 o
   1  -5   8          7.33         11.73        11.39 o
   2  -5   8          6.73          9.58        13.29 o
  -7  -4   8          4.12          2.56         1.52 o
  -6  -4   8         38.93         27.32        16.94 o
  -5  -4   8         22.56         19.25         7.03 o
  -4  -4   8         55.16         61.99        16.12 o
  -3  -4   8         37.34         46.06        10.51 o
  -2  -4   8          2.70          2.60         1.93 o
  -1  -4   8          0.02          0.19         1.40 o
   0  -4   8          0.40         -0.32         1.41 o
   1  -4   8          5.15          3.79         2.15 o
   2  -4   8         11.62          0.97        13.45 o
   3  -4   8         18.54         -0.28         9.32 o
  -8  -3   8          4.71          5.72         2.30 o
  -7  -3   8          0.69          1.16         1.22 o
  -6  -3   8         52.42         52.80        14.87 o
  -5  -3   8          0.89          0.56         1.09 o
  -4  -3   8         10.74         16.86         4.91 o
  -3  -3   8         25.77         35.76         8.57 o
  -2  -3   8         26.68         40.13        11.30 o
  -1  -3   8          4.80          8.85         2.58 o
   0  -3   8          1.70          2.30         1.84 o
   1  -3   8          8.04          7.34         2.63 o
   2  -3   8          9.28          0.48         8.04 o
   3  -3   8          0.05         11.26        12.23 o
  -8  -2   8         16.69         20.62        10.64 o
  -7  -2   8         30.98         21.19        10.72 o
  -6  -2   8          2.96          3.83         2.34 o
  -5  -2   8          0.02         -0.41         0.88 o
  -4  -2   8         23.04         28.98         7.47 o
  -3  -2   8         61.21         70.08        20.18 o
  -2  -2   8         12.91         20.85         5.96 o
  -1  -2   8         17.55         23.89         8.47 o
   0  -2   8          6.39          7.48         2.90 o
   1  -2   8         13.84         11.65         4.22 o
   2  -2   8          6.81          5.44         2.64 o
   3  -2   8          3.11         -3.50        15.15 o
  -9  -1   8          0.70          0.76         1.04 o
  -8  -1   8         16.67         23.50        11.35 o
  -7  -1   8          2.99          3.56         1.70 o
  -6  -1   8          4.15          9.07         3.15 o
  -5  -1   8         17.71         21.19         7.82 o
  -4  -1   8          0.03          0.76         1.33 o
  -3  -1   8        299.50        366.71       108.18 o
  -2  -1   8         64.77         75.06        18.97 o
  -1  -1   8         40.76         53.87        14.91 o
   0  -1   8         46.53         51.88        12.12 o
   1  -1   8         17.53         20.88         8.02 o
   2  -1   8          1.46          1.93         1.48 o
  -9   0   8          8.05         10.89         3.67 o
  -8   0   8          0.15          0.35         2.03 o
  -7   0   8         45.64         58.39        15.51 o
  -6   0   8          3.81          4.84         2.57 o
  -5   0   8         35.53         81.49        18.86 o
  -3   0   8         27.98         71.20        14.55 o
  -2   0   8        219.03        455.13        96.10 o
  -1   0   8         21.20         81.86        24.60 o
   0   0   8          0.20          4.07         2.14 o
   1   0   8          1.78         21.90        10.48 o
   2   0   8          1.85          0.58         1.57 o
  -9   1   8          0.73          0.88         1.06 o
  -8   1   8          1.40          3.14         1.71 o
  -7   1   8          6.22         17.16         6.57 o
  -6   1   8        327.99        453.07        99.90 o
  -5   1   8          7.30          6.62         3.24 o
  -4   1   8         42.14         48.47        15.99 o
  -3   1   8        148.89        160.52        43.33 o
  -2   1   8         77.13         91.49        25.14 o
  -1   1   8        122.42        166.78        39.49 o
   0   1   8          3.09          6.92         2.56 o
   1   1   8         73.63         26.98        25.58 o
   2   1   8         46.48         10.89        15.13 o
  -9   2   8          9.11         15.71         5.48 o
  -8   2   8          9.47         10.67         5.09 o
  -7   2   8         24.02         25.13         9.24 o
  -6   2   8          3.00          3.73         2.00 o
  -5   2   8         10.68         17.07         4.56 o
  -4   2   8        103.29        132.45        36.58 o
  -3   2   8         41.96         51.94        12.34 o
  -2   2   8         58.25         66.33        16.43 o
  -1   2   8          5.57          7.74         2.63 o
   0   2   8         50.17         64.17        17.35 o
   1   2   8         22.23         22.29        10.42 o
  -9   3   8         19.56         30.56        16.22 o
  -8   3   8         19.54         18.76        10.16 o
  -7   3   8         38.73         32.04        13.11 o
  -6   3   8         13.69         17.96         8.09 o
  -5   3   8         23.73         22.44         6.93 o
  -4   3   8        443.23        477.71        95.95 o
  -3   3   8         54.79         53.41         6.51 o
  -2   3   8          0.46         -0.18         1.21 o
  -1   3   8          1.58          3.66         1.28 o
   0   3   8         37.03         45.72         5.86 o
   1   3   8         13.47          8.14         4.06 o
  -9   4   8         39.50         21.17        15.57 o
  -8   4   8         17.15         14.13         5.37 o
  -7   4   8          0.86          0.77         0.95 o
  -6   4   8         13.72         11.86         5.61 o
  -5   4   8         19.15         22.29         5.85 o
  -4   4   8          0.09          1.35         1.47 o
  -3   4   8          0.09         -0.97         0.97 o
  -2   4   8          8.05          7.46         2.66 o
  -1   4   8          4.95          4.47         2.11 o
   0   4   8         14.18          6.59        17.07 o
  -8   5   8          1.23          1.39         1.53 o
  -7   5   8         23.78         20.46         8.53 o
  -6   5   8         86.87         58.32        21.95 o
  -5   5   8        278.25        244.71        65.24 o
  -4   5   8         73.55         56.67        16.46 o
  -3   5   8          0.65          0.23         1.37 o
  -2   5   8         17.56         22.28         3.34 o
  -1   5   8         12.56         13.74         2.17 o
  -7   6   8          1.01          1.62         1.58 o
  -6   6   8          0.12         -0.39         2.48 o
  -5   6   8          2.49          2.27         1.48 o
  -4   6   8          4.41          3.73         1.30 o
  -3   6   8          2.33          1.36         1.50 o
  -2   6   8         33.87         30.12         6.77 o
  -4  -6   9         12.35         -0.57        11.49 o
  -3  -6   9          4.91          2.56        10.91 o
  -2  -6   9          6.90          6.84        10.95 o
  -1  -6   9         82.18        111.28        40.85 o
   0  -6   9          0.59          9.43        12.08 o
  -5  -5   9          1.46          1.11         1.30 o
  -4  -5   9         20.06         11.45         6.28 o
  -3  -5   9          0.88          1.71         1.60 o
  -2  -5   9         12.13          5.76         3.16 o
  -1  -5   9          8.52          7.66        10.77 o
   0  -5   9          1.39          3.38         6.87 o
   1  -5   9          0.01          4.07        13.44 o
  -6  -4   9          8.88          6.40         3.04 o
  -5  -4   9         11.05          7.21         4.87 o
  -4  -4   9          1.66          3.48         2.28 o
  -3  -4   9         26.95         37.29        14.74 o
  -2  -4   9        109.07        111.13        42.96 o
  -1  -4   9          4.74          3.32         2.38 o
   0  -4   9         12.62         20.03        13.76 o
   1  -4   9          1.13          3.28        13.30 o
  -7  -3   9         10.32          8.94         4.47 o
  -6  -3   9          0.43          2.09         1.78 o
  -5  -3   9          5.77          5.90         3.64 o
  -4  -3   9          0.01         11.00         4.22 o
  -3  -3   9          1.35         68.81        30.67 o
  -2  -3   9         40.03         52.22        18.86 o
  -1  -3   9         25.42         20.37        10.78 o
   0  -3   9          2.26          4.05         4.51 o
  -8  -2   9         39.02         50.68        16.49 o
  -7  -2   9         10.23          6.20         3.86 o
  -6  -2   9         10.43         11.37         5.23 o
  -5  -2   9          0.00          0.68         0.90 o
  -4  -2   9          2.77          5.46         2.89 o
  -3  -2   9        127.12        170.89        46.47 o
  -2  -2   9         29.19         40.95        10.24 o
  -1  -2   9         20.20         14.57         6.57 o
   0  -2   9          0.50          0.61         1.40 o
   1  -2   9         26.75          5.79        12.03 o
  -8  -1   9          0.01         -0.09         0.91 o
  -7  -1   9         10.40          9.26         4.05 o
  -6  -1   9          0.00          0.30         0.72 o
  -5  -1   9         21.16         18.34         7.47 o
  -4  -1   9         61.13         55.89        17.56 o
  -3  -1   9          0.33          0.73         1.15 o
  -2  -1   9          5.63          6.57         3.21 o
  -1  -1   9          2.33          0.93         1.68 o
   0  -1   9         25.22         21.23        10.09 o
  -8   0   9         48.32         58.58        19.69 o
  -7   0   9          4.80          6.34         2.99 o
  -6   0   9         77.02         70.90        18.72 o
  -5   0   9         95.38        121.35        36.16 o
  -4   0   9          1.25          3.13         1.89 o
  -3   0   9          0.19          0.74         1.10 o
  -2   0   9          3.00          3.52         1.79 o
  -1   0   9          0.60         -0.83         1.23 o
   0   0   9          1.59          0.56         1.40 o
   1   0   9         28.86         -1.72        13.41 o
  -8   1   9          4.86          8.70         4.09 o
  -7   1   9         15.64         11.28         6.30 o
  -6   1   9         13.53         15.64         7.47 o
  -5   1   9          0.12          1.49         1.23 o
  -4   1   9          0.22          0.17         0.86 o
  -3   1   9          0.74          0.94         1.01 o
  -2   1   9          1.66          2.85         1.82 o
  -1   1   9          1.20          0.21         1.89 o
   0   1   9         15.40          8.94         4.58 o
   1   1   9         15.78         -3.28        15.15 o
  -8   2   9         65.93         49.60        21.58 o
  -7   2   9         16.00         14.07         7.62 o
  -6   2   9         11.70         13.70         4.66 o
  -5   2   9         28.19         28.55         8.38 o
  -4   2   9         16.69         24.72         6.68 o
  -3   2   9          0.01          0.15         0.82 o
  -2   2   9          8.27          7.19         3.31 o
  -1   2   9          3.30          1.57         2.00 o
   0   2   9         38.04         24.60        15.13 o
  -8   3   9         14.08         17.93         9.69 o
  -7   3   9          9.50         10.54         3.55 o
  -6   3   9         18.26         20.59         7.25 o
  -5   3   9          0.57          0.17         1.12 o
  -4   3   9         10.77         12.28         4.16 o
  -3   3   9          2.07          3.24         1.99 o
  -2   3   9          9.15          8.55         3.26 o
  -1   3   9          3.13          1.76         1.62 o
  -8   4   9         19.29         14.53         6.93 o
  -7   4   9          6.72          3.92         3.05 o
  -6   4   9          0.00         -0.25         1.06 o
  -5   4   9          1.50          1.17         1.15 o
  -4   4   9          0.01         -0.42         1.11 o
  -3   4   9          8.18          8.80         3.00 o
  -2   4   9          0.87          2.25         1.52 o
  -6   5   9          0.54          0.81         1.48 o
  -5   5   9          0.71          0.66         2.02 o
  -4   5   9          7.24          3.99         2.56 o
  -3  -5  10          2.03          4.21        10.56 o
  -2  -5  10         24.08         12.19         8.17 o
  -4  -4  10         53.70         49.57        21.18 o
  -3  -4  10          5.27          2.57         6.94 o
  -2  -4  10         37.95         36.34        12.83 o
  -1  -4  10          2.09          0.59        10.54 o
  -5  -3  10          0.23          0.64         1.63 o
  -4  -3  10         17.58         15.28         7.73 o
  -3  -3  10         15.79         13.87         5.57 o
  -2  -3  10          1.32         -1.57         9.20 o
  -1  -3  10         19.96         17.80        10.57 o
   0  -3  10          3.56         -1.01         8.47 o
  -6  -2  10         34.57         16.78        16.33 o
  -5  -2  10         22.94         18.22         7.07 o
  -4  -2  10          1.34          1.04         1.53 o
  -3  -2  10          4.93          0.54         2.64 o
  -2  -2  10          5.44          2.04         1.77 o
  -1  -2  10         17.31          6.80         5.99 o
   0  -2  10         16.39          7.31        14.94 o
  -7  -1  10          3.21          2.40         1.81 o
  -6  -1  10          0.07          1.07         1.48 o
  -5  -1  10         29.48         50.04        15.35 o
  -4  -1  10         28.69         36.55         9.53 o
  -3  -1  10          0.02          1.62         2.13 o
  -2  -1  10         54.08         56.96        20.62 o
  -1  -1  10          0.32         -1.75        12.13 o
   0  -1  10          8.39         -0.97        12.44 o
  -7   0  10         37.33         39.85        13.20 o
  -6   0  10         83.38         80.73        22.32 o
  -5   0  10          6.58          7.61         2.67 o
  -4   0  10          4.42          4.03         1.87 o
  -3   0  10         31.32         28.22        14.12 o
  -2   0  10         50.75         47.17        17.51 o
  -1   0  10          2.97         -0.22        12.36 o
  -7   1  10         13.62         14.21         5.15 o
  -6   1  10         88.49        102.13        31.98 o
  -5   1  10         26.94         35.99        10.55 o
  -4   1  10         35.58         36.92         9.59 o
  -3   1  10         79.94        113.93        30.13 o
  -2   1  10          0.03          1.09         2.29 o
  -1   1  10          0.45         -6.30        11.57 o
  -7   2  10         41.65         27.36        11.31 o
  -6   2  10         26.10         18.87         6.50 o
  -5   2  10         15.37         14.43         4.81 o
  -4   2  10         36.92         37.75        15.18 o
  -3   2  10          1.23          1.35         1.22 o
  -2   2  10         18.18          8.49         4.99 o
  -6   3  10          7.39          4.12         1.97 o
  -5   3  10         10.04          5.35         2.50 o
  -4   3  10          3.15          2.42         1.45 o
  -3   3  10          5.52          2.98         1.44 o
                                                
